# Supplementary material for: Impact TMPRSS2–ERG Molecular Subtype on Prostate Cancer Recurrence
Source: Life (Basel). 2021 Jun 21;11(6):588. doi: 10.3390/life11060588 (PMC8234735; doi:10.3390/life11060588)
Supplement: Supplementary file 1 [file life-11-00588-s001.zip]

Archive with 4 entries (3 files):
- Supplementary/
- Supplementary/Supplementary _Table_1.xlsx
- Supplementary/Supplementary _Table_2.xlsx
- Supplementary/Supplementary _Table_3.xlsx
