# Supplementary material for: Impact TMPRSS2–ERG Molecular Subtype on Prostate Cancer Recurrence
Source: Life (Basel). 2021 Jun 21;11(6):588. doi: 10.3390/life11060588 (PMC8234735; doi:10.3390/life11060588)
Supplement: Supplementary file 1 [file life-11-00588-s001.zip › Supplementary/Supplementary _Table_1.xlsx]

## Sheet: a
gene_id	external_gene_name	Spearman_correlation_coef	Spearman_correlation_pvalue	edgeR_logFC	edgeR_logCPM	QLF_pvalue	MW_pvalue	gene_biotype	description	entrezgene_id	refseq_mrna	chromosome_name	start_position	end_position
ENSG00000259583	AC015712.2	0.48	0.0453159	0.6	5.22	0.0433757	0.0528981	lncRNA	novel transcript, antisense to LRRK1 and ALDH1A3			15	100892343	100919391
ENSG00000264112	AC015813.1	0.45	0.0582238	0.7	5.38	0.00598142	0.0667959	lncRNA	novel transcript			17	57989039	57994850
ENSG00000230551	AC021078.1	0.48	0.0453159	0.48	5.74	0.0259982	0.0528981	lncRNA	novel transcript			5	149494314	149504670
ENSG00000168306	ACOX2	-0.5	0.034708	-1.2	4.38	0.00690904	0.0414781	protein_coding	acyl-CoA oxidase 2 [Source:HGNC Symbol;Acc:HGNC:120]	8309	NM_003500	3	58505136	58537283
ENSG00000102575	ACP5	-0.64	0.00454823	-1.11	4.94	0.00142536	0.00689507	protein_coding	acid phosphatase 5, tartrate resistant [Source:HGNC Symbol;Acc:HGNC:124]	54	NM_001322023, NM_001611, NM_001111035, NM_001111034, NM_001111036	19	11574660	11579008
ENSG00000014257	ACPP	-0.64	0.00454823	-1.71	12.45	0.00126711	0.00689507	protein_coding	acid phosphatase, prostate [Source:HGNC Symbol;Acc:HGNC:125]	55	NM_001099, NM_001292037, NM_001134194	3	132317369	132368298
ENSG00000111058	ACSS3	-0.32	0.198418	-0.7	3.38	0.0384427	0.212885	protein_coding	acyl-CoA synthetase short chain family member 3 [Source:HGNC Symbol;Acc:HGNC:24723]	79611	NM_001330243, NM_024560, NM_001330242	12	80936414	81261210
ENSG00000159251	ACTC1	-0.48	0.0453159	-2.94	5.11	0.0070717	0.0528981	protein_coding	actin alpha cardiac muscle 1 [Source:HGNC Symbol;Acc:HGNC:143]	70	NM_005159	15	34790230	34795549
ENSG00000136518	ACTL6A	0.75	0.000341526	0.43	5.01	0.00787113	0.000754148	protein_coding	actin like 6A [Source:HGNC Symbol;Acc:HGNC:24124]	86	NM_004301, NM_177989, NM_178042	3	179562886	179588407
ENSG00000241158	ADAMTS9-AS1	-0.39	0.113454	-1.91	3.48	0.0430161	0.12465	lncRNA	ADAMTS9 antisense RNA 1 [Source:HGNC Symbol;Acc:HGNC:40625]			3	64561322	64592757
ENSG00000178031	ADAMTSL1	-0.57	0.0139519	-2.23	5	0.00590389	0.0182073	protein_coding	ADAMTS like 1 [Source:HGNC Symbol;Acc:HGNC:14632]	92949	NM_001040272, NM_052866	9	17906563	18910950
ENSG00000185736	ADARB2	0.32	0.198418	1.48	3.19	0.0448772	0.212885	protein_coding	adenosine deaminase RNA specific B2 (inactive) [Source:HGNC Symbol;Acc:HGNC:227]	105	NM_018702	10	1177313	1737525
ENSG00000232855	AF165147.1	-0.52	0.0261237	-1.78	3.14	0.00694271	0.0319974	lncRNA	novel transcript			21	28328738	28674848
ENSG00000169129	AFAP1L2	-0.45	0.0582238	-1.35	5.25	0.00841869	0.0667959	protein_coding	actin filament associated protein 1 like 2 [Source:HGNC Symbol;Acc:HGNC:25901]	84632	NM_001351075, NM_001351069, NM_001351080, NM_001351077, NM_001351065, NM_001287824, NM_001351067, NM_001001936, NM_001351076, NM_001351074, NM_032550, NM_001351066, NM_001351079, NM_001351078, NM_001351073, NM_001351070, NM_001351072, NM_001351071, NM_001351064, NM_001351068	10	114294824	114404756
ENSG00000204149	AGAP6	0.57	0.0139519	0.44	4.17	0.0292995	0.0182073	protein_coding	ArfGAP with GTPase domain, ankyrin repeat and PH domain 6 [Source:HGNC Symbol;Acc:HGNC:23466]	414189	NM_001077665, NM_001365867	10	49982190	50010499
ENSG00000204310	AGPAT1	-0.59	0.00986042	-0.51	4.97	0.0124963	0.0134669	protein_coding	1-acylglycerol-3-phosphate O-acyltransferase 1 [Source:HGNC Symbol;Acc:HGNC:324]	10554	NM_001371439, NM_006411, NM_001371437, NM_001371438, NM_032741	6	32168212	32178096
ENSG00000186063	AIDA	0.2	0.415791	0.97	3.6	0.00934751	0.437083	protein_coding	axin interactor, dorsalization associated [Source:HGNC Symbol;Acc:HGNC:25761]	64853	NM_022831	1	222668013	222713210
ENSG00000129474	AJUBA	-0.48	0.0453159	-0.72	4.03	0.0166466	0.0528981	protein_coding	ajuba LIM protein [Source:HGNC Symbol;Acc:HGNC:20250]	84962	NM_032876, NM_198086, NM_001289097	14	22971177	22982551
ENSG00000053371	AKR7A2	-0.52	0.0261237	-0.51	5.88	0.019645	0.0319974	protein_coding	aldo-keto reductase family 7 member A2 [Source:HGNC Symbol;Acc:HGNC:389]	8574	NM_003689, NM_001320979	1	19303965	19312146
ENSG00000260947	AL356489.2	-0.32	0.198418	-1.9	2.72	0.0357714	0.212885	lncRNA	novel transcript			9	33697459	33700986
ENSG00000111275	ALDH2	-0.5	0.034708	-0.91	6.4	0.0058457	0.0414781	protein_coding	aldehyde dehydrogenase 2 family member [Source:HGNC Symbol;Acc:HGNC:404]	217	NM_001204889, NM_000690	12	111766887	111817532
ENSG00000072210	ALDH3A2	-0.55	0.0192916	-0.71	7.41	0.00402872	0.0244559	protein_coding	aldehyde dehydrogenase 3 family member A2 [Source:HGNC Symbol;Acc:HGNC:403]	224	NM_001369148, NM_001369138, NM_001369146, NM_000382, NM_001369137, NM_001031806, NM_001369136, NM_001369139	17	19648136	19685760
ENSG00000109107	ALDOC	-0.68	0.00184395	-1.19	3.97	0.000457626	0.00323206	protein_coding	aldolase, fructose-bisphosphate C [Source:HGNC Symbol;Acc:HGNC:418]	230	NM_005165	17	28573115	28576948
ENSG00000126016	AMOT	-0.45	0.0582238	-0.68	4.7	0.0455565	0.0667959	protein_coding	angiomotin [Source:HGNC Symbol;Acc:HGNC:17810]	154796	NM_133265, NM_001113490	X	112774503	112840815
ENSG00000229152	ANKRD10-IT1	0.52	0.0261237	0.84	3.42	0.0397944	0.0319974	lncRNA	ANKRD10 intronic transcript 1 [Source:HGNC Symbol;Acc:HGNC:39891]			13	110894639	110899172
ENSG00000151572	ANO4	-0.75	0.000341526	-1.8	3.32	0.000406617	0.000754148	protein_coding	anoctamin 4 [Source:HGNC Symbol;Acc:HGNC:23837]	121601	NM_178826, NM_001286615, NM_001286616	12	100717526	101128641
ENSG00000166825	ANPEP	-0.64	0.00454823	-4.07	8.65	0.00130623	0.00689507	protein_coding	alanyl aminopeptidase, membrane [Source:HGNC Symbol;Acc:HGNC:500]	290	NM_001150	15	89784895	89815401
ENSG00000197043	ANXA6	-0.48	0.0453159	-0.56	7.05	0.0242514	0.0528981	protein_coding	annexin A6 [Source:HGNC Symbol;Acc:HGNC:544]	309	NM_001363114, NM_001155, NM_001193544	5	151100706	151157785
ENSG00000002726	AOC1	-0.52	0.0261237	-2.7	4.74	0.0339162	0.0319974	protein_coding	amine oxidase copper containing 1 [Source:HGNC Symbol;Acc:HGNC:80]	26	NM_001091, NM_001272072	7	150824627	150861504
ENSG00000138356	AOX1	-0.48	0.0453159	-1.68	5.24	0.0159826	0.0528981	protein_coding	aldehyde oxidase 1 [Source:HGNC Symbol;Acc:HGNC:553]	316	NM_001159	2	200586014	200677064
ENSG00000244509	APOBEC3C	-0.5	0.034708	-1.57	5.2	0.00860325	0.0414781	protein_coding	apolipoprotein B mRNA editing enzyme catalytic subunit 3C [Source:HGNC Symbol;Acc:HGNC:17353]	27350	NM_014508	22	39014257	39020352
ENSG00000081181	ARG2	-0.73	0.000632137	-2.25	6.38	0.00210864	0.00129282	protein_coding	arginase 2 [Source:HGNC Symbol;Acc:HGNC:664]	384	NM_001172	14	67619920	67651708
ENSG00000275832	ARHGAP23	-0.45	0.0582238	-0.79	4.87	0.0115081	0.0667959	protein_coding	Rho GTPase activating protein 23 [Source:HGNC Symbol;Acc:HGNC:29293]	57636	NM_001199417	17	38419280	38512385
ENSG00000145819	ARHGAP26	0.41	0.0920331	0.45	4.76	0.0376927	0.102456	protein_coding	Rho GTPase activating protein 26 [Source:HGNC Symbol;Acc:HGNC:17073]	23092	NM_001135608, NM_015071, NM_001349547	5	142770377	143229011
ENSG00000162174	ASRGL1	0.41	0.0920331	0.96	5.22	0.0170967	0.102456	protein_coding	asparaginase and isoaspartyl peptidase 1 [Source:HGNC Symbol;Acc:HGNC:16448]	80150	NM_001083926, NM_025080	11	62337448	62393412
ENSG00000018625	ATP1A2	-0.68	0.00184395	-1.7	5.25	0.00134219	0.00323206	protein_coding	ATPase Na+/K+ transporting subunit alpha 2 [Source:HGNC Symbol;Acc:HGNC:800]	477	NM_000702	1	160115759	160143591
ENSG00000058668	ATP2B4	-0.5	0.034708	-0.74	6.59	0.0299991	0.0414781	protein_coding	ATPase plasma membrane Ca2+ transporting 4 [Source:HGNC Symbol;Acc:HGNC:817]	493	NM_001684, NM_001365784, NM_001001396, NM_001365783	1	203626561	203744081
ENSG00000159720	ATP6V0D1	-0.5	0.034708	-0.4	6.65	0.0343813	0.0414781	protein_coding	ATPase H+ transporting V0 subunit d1 [Source:HGNC Symbol;Acc:HGNC:13724]	9114	NM_004691	16	67438014	67481181
ENSG00000047249	ATP6V1H	-0.55	0.0192916	-0.42	5.63	0.0205252	0.0244559	protein_coding	ATPase H+ transporting V1 subunit H [Source:HGNC Symbol;Acc:HGNC:18303]	51606	NM_213619, NM_015941, NM_213620	8	53715543	53843558
ENSG00000168646	AXIN2	-0.48	0.0453159	-0.54	4.94	0.0121655	0.0528981	protein_coding	axin 2 [Source:HGNC Symbol;Acc:HGNC:904]	8313	NM_004655, NM_001363813	17	65528563	65561648
ENSG00000237172	B3GNT9	-0.48	0.0453159	-0.53	3.78	0.0323315	0.0528981	protein_coding	UDP-GlcNAc:betaGal beta-1,3-N-acetylglucosaminyltransferase 9 [Source:HGNC Symbol;Acc:HGNC:28714]	84752	NM_033309	16	67148104	67150998
ENSG00000064787	BCAS1	-0.57	0.0139519	-1.26	6.56	0.0177267	0.0182073	protein_coding	breast carcinoma amplified sequence 1 [Source:HGNC Symbol;Acc:HGNC:974]	8537	NM_001316361, NM_001366297, NM_001323347, NM_003657, NM_001366295, NM_001366296, NM_001366298	20	53936777	54070594
ENSG00000119866	BCL11A	-0.48	0.0453159	-1.08	2.76	0.0421799	0.0528981	protein_coding	BAF chromatin remodeling complex subunit BCL11A [Source:HGNC Symbol;Acc:HGNC:13221]	53335	NM_018014, NM_138559, NM_001363864, NM_022893, NM_001365609	2	60450520	60554467
ENSG00000164039	BDH2	-0.55	0.0192916	-0.61	4.35	0.0147176	0.0244559	protein_coding	3-hydroxybutyrate dehydrogenase 2 [Source:HGNC Symbol;Acc:HGNC:32389]	56898	NM_020139	4	103077592	103099870
ENSG00000133243	BTBD2	-0.55	0.0192916	-0.36	6.94	0.0401069	0.0244559	protein_coding	BTB domain containing 2 [Source:HGNC Symbol;Acc:HGNC:15504]	55643	NM_017797	19	1985438	2034881
ENSG00000228486	C2orf92	0.55	0.0192916	0.64	3.29	0.0108518	0.0244559	protein_coding	chromosome 2 open reading frame 92 [Source:HGNC Symbol;Acc:HGNC:49272]	728537	NM_001351368	2	97664217	97703064
ENSG00000064989	CALCRL	0.64	0.00454823	0.9	3.1	0.00478822	0.00689507	protein_coding	calcitonin receptor like receptor [Source:HGNC Symbol;Acc:HGNC:16709]	10203	NM_005795, NM_001369434, NM_001369435, NM_001271751	2	187341964	187448460
ENSG00000198668	CALM1	-0.52	0.0261237	-0.65	7.91	0.00551569	0.0319974	protein_coding	calmodulin 1 [Source:HGNC Symbol;Acc:HGNC:1442]	801	NM_006888, NM_001363669, NM_001363670	14	90396502	90408268
ENSG00000144712	CAND2	-0.59	0.00986042	-1.21	2.71	0.00283522	0.0134669	protein_coding	cullin associated and neddylation dissociated 2 (putative) [Source:HGNC Symbol;Acc:HGNC:30689]	23066	NM_012298, NM_001162499	3	12796472	12871916
ENSG00000042493	CAPG	-0.43	0.0737071	-1.08	5.67	0.0292878	0.083064	protein_coding	capping actin protein, gelsolin like [Source:HGNC Symbol;Acc:HGNC:1474]	822	NM_001320734, NM_001320733, NM_001320732, NM_001747, NM_001256140, NM_001256139	2	85394753	85418432
ENSG00000162909	CAPN2	0.59	0.00986042	0.58	7.87	0.00639321	0.0134669	protein_coding	calpain 2 [Source:HGNC Symbol;Acc:HGNC:1479]	824	NM_001748, NM_001146068	1	223701593	223776018
ENSG00000105974	CAV1	-0.52	0.0261237	-1.02	6.02	0.00881926	0.0319974	protein_coding	caveolin 1 [Source:HGNC Symbol;Acc:HGNC:1527]	857	NM_001753, NM_001172896, NM_001172897, NM_001172895	7	116525001	116561184
ENSG00000105971	CAV2	-0.34	0.166466	-0.66	4.07	0.0423028	0.179703	protein_coding	caveolin 2 [Source:HGNC Symbol;Acc:HGNC:1528]	858	NM_001206748, NM_001233, NM_001206747, NM_198212	7	116287380	116508541
ENSG00000177469	CAVIN1	-0.59	0.00986042	-0.86	7.71	0.00393438	0.0134669	protein_coding	caveolae associated protein 1 [Source:HGNC Symbol;Acc:HGNC:9688]	284119	NM_012232	17	42402449	42423256
ENSG00000129993	CBFA2T3	-0.5	0.034708	-0.57	3.97	0.0242761	0.0414781	protein_coding	CBFA2/RUNX1 partner transcriptional co-repressor 3 [Source:HGNC Symbol;Acc:HGNC:1537]	863	NM_175931, NM_005187	16	88874858	88977207
ENSG00000122565	CBX3	0.68	0.00184395	0.76	6.65	0.000415414	0.00323206	protein_coding	chromobox 3 [Source:HGNC Symbol;Acc:HGNC:1553]	11335	NM_007276, NM_016587	7	26201162	26213607
ENSG00000175455	CCDC14	0.48	0.0453159	0.49	6.51	0.0170773	0.0528981	protein_coding	coiled-coil domain containing 14 [Source:HGNC Symbol;Acc:HGNC:25766]	64770	NM_001366338, NM_001366336, NM_001366337, NM_001308317, NM_001366339, NM_022757, NM_001366335	3	123897305	123961408
ENSG00000109881	CCDC34	0.75	0.000341526	0.6	3.18	0.0048918	0.000754148	protein_coding	coiled-coil domain containing 34 [Source:HGNC Symbol;Acc:HGNC:25079]	91057	NM_030771, NM_080654	11	27330827	27363234
ENSG00000198624	CCDC69	-0.43	0.0737071	-0.72	4.95	0.0117046	0.083064	protein_coding	coiled-coil domain containing 69 [Source:HGNC Symbol;Acc:HGNC:24487]	26112	NM_015621	5	151181052	151224093
ENSG00000169515	CCDC8	-0.64	0.00454823	-1.06	3.15	0.00395024	0.00689507	protein_coding	coiled-coil domain containing 8 [Source:HGNC Symbol;Acc:HGNC:25367]	83987	NM_032040	19	46410329	46413564
ENSG00000187094	CCK	-0.5	0.034708	-3.98	3.96	0.00176724	0.0414781	protein_coding	cholecystokinin [Source:HGNC Symbol;Acc:HGNC:1569]	885	NM_000729, NM_001174138	3	42257825	42266185
ENSG00000101017	CD40	-0.41	0.0920331	-0.72	4.05	0.026978	0.102456	protein_coding	CD40 molecule [Source:HGNC Symbol;Acc:HGNC:11919]	958	NM_001322421, NM_001250, NM_001362758, NM_001322422, NM_001302753, NM_152854	20	46118278	46129863
ENSG00000163171	CDC42EP3	-0.41	0.0920331	-0.56	6.52	0.0258165	0.102456	protein_coding	CDC42 effector protein 3 [Source:HGNC Symbol;Acc:HGNC:16943]	10602	NM_001371569, NM_001270438, NM_001270437, NM_001371570, NM_006449, NM_001270436	2	37641882	37738468
ENSG00000179604	CDC42EP4	-0.66	0.00294912	-0.75	6.16	0.000958702	0.00474036	protein_coding	CDC42 effector protein 4 [Source:HGNC Symbol;Acc:HGNC:17147]	23580	NM_012121	17	73283624	73312005
ENSG00000167617	CDC42EP5	-0.61	0.00679301	-1.98	5.47	0.00828326	0.00969619	protein_coding	CDC42 effector protein 5 [Source:HGNC Symbol;Acc:HGNC:17408]	148170	NM_145057	19	54465026	54473296
ENSG00000089486	CDIP1	-0.39	0.113454	-0.71	5.06	0.0322316	0.12465	protein_coding	cell death inducing p53 target 1 [Source:HGNC Symbol;Acc:HGNC:13234]	29965	NM_001199054, NM_013399, NM_001199055, NM_001199056	16	4510669	4538828
ENSG00000198848	CES1	-0.55	0.0192916	-0.95	4.24	0.00727104	0.0244559	protein_coding	carboxylesterase 1 [Source:HGNC Symbol;Acc:HGNC:1863]	1066	NM_001025195, NM_001266, NM_001025194	16	55802851	55833337
ENSG00000153774	CFDP1	-0.52	0.0261237	-0.51	5.32	0.0370651	0.0319974	protein_coding	craniofacial development protein 1 [Source:HGNC Symbol;Acc:HGNC:1873]	10428	NM_006324	16	75293698	75433503
ENSG00000110721	CHKA	0.5	0.034708	0.48	6.1	0.0110953	0.0414781	protein_coding	choline kinase alpha [Source:HGNC Symbol;Acc:HGNC:1937]	1119	NM_001277, NM_212469	11	68052859	68121444
ENSG00000147457	CHMP7	-0.55	0.0192916	-0.36	5.41	0.0267244	0.0244559	protein_coding	charged multivesicular body protein 7 [Source:HGNC Symbol;Acc:HGNC:28439]	91782	NM_152272, NM_001363183, NM_001317899	8	23243637	23262000
ENSG00000101938	CHRDL1	-0.52	0.0261237	-1.18	6.4	0.015784	0.0319974	protein_coding	chordin like 1 [Source:HGNC Symbol;Acc:HGNC:29861]	91851	NM_145234, NM_001367208, NM_001367206, NM_001143981, NM_001367205, NM_001367209, NM_001367204, NM_001143983, NM_001367207, NM_001143982	X	110673856	110795819
ENSG00000168539	CHRM1	-0.7	0.00110594	-1.49	6.3	0.00139677	0.00204697	protein_coding	cholinergic receptor muscarinic 1 [Source:HGNC Symbol;Acc:HGNC:1950]	1128	NM_000738	11	62908679	62921807
ENSG00000175040	CHST2	-0.61	0.00679301	-1.61	4.11	0.0043308	0.00969619	protein_coding	carbohydrate sulfotransferase 2 [Source:HGNC Symbol;Acc:HGNC:1970]	9435	NM_004267	3	143119771	143124014
ENSG00000168802	CHTF8	-0.68	0.00184395	-0.48	6.54	0.00591831	0.00323206	protein_coding	chromosome transmission fidelity factor 8 [Source:HGNC Symbol;Acc:HGNC:24353]	54921, 113455421	NM_001039690, NM_001366606, NM_001366602, NM_001040146	16	69118010	69132578
ENSG00000159212	CLIC6	-0.55	0.0192916	-0.54	3.42	0.0341703	0.0244559	protein_coding	chloride intracellular channel 6 [Source:HGNC Symbol;Acc:HGNC:2065]	54102	NM_001317009, NM_053277	21	34669389	34718227
ENSG00000120885	CLU	-0.57	0.0139519	-1.11	8.28	0.00553143	0.0182073	protein_coding	clusterin [Source:HGNC Symbol;Acc:HGNC:2095]	1191	NM_001831	8	27596917	27614700
ENSG00000100528	CNIH1	0.57	0.0139519	0.39	5.7	0.0391472	0.0182073	protein_coding	cornichon family AMPA receptor auxiliary protein 1 [Source:HGNC Symbol;Acc:HGNC:19431]	10175	NM_005776	14	54423561	54441391
ENSG00000065618	COL17A1	-0.57	0.0139519	-1.5	4.8	0.00913695	0.0182073	protein_coding	collagen type XVII alpha 1 chain [Source:HGNC Symbol;Acc:HGNC:2194]	1308	NM_000494	10	104031286	104085880
ENSG00000197565	COL4A6	-0.59	0.00986042	-1.75	5.02	0.00814935	0.0134669	protein_coding	collagen type IV alpha 6 chain [Source:HGNC Symbol;Acc:HGNC:2208]	1288	NM_033641, NM_001847, NM_001287759, NM_001287760, NM_001287758	X	108155607	108439497
ENSG00000112280	COL9A1	-0.39	0.113454	-3.34	5.46	0.0104401	0.12465	protein_coding	collagen type IX alpha 1 chain [Source:HGNC Symbol;Acc:HGNC:2217]	1297	NM_001851, NM_078485	6	70215061	70303083
ENSG00000198756	COLGALT2	-0.45	0.0582238	-0.79	3.05	0.0281542	0.0667959	protein_coding	collagen beta(1-O)galactosyltransferase 2 [Source:HGNC Symbol;Acc:HGNC:16790]	23127	NM_001303420, NM_001303421, NM_015101	1	183929854	184037729
ENSG00000005243	COPZ2	-0.68	0.00184395	-1	3.89	0.000374394	0.00323206	protein_coding	coatomer protein complex subunit zeta 2 [Source:HGNC Symbol;Acc:HGNC:19356]	51226	NM_016429	17	48026167	48038030
ENSG00000167549	CORO6	-0.64	0.00454823	-1.38	4.82	0.00136923	0.00689507	protein_coding	coronin 6 [Source:HGNC Symbol;Acc:HGNC:21356]	84940	NM_001351302, NM_001351301, NM_032854	17	29614756	29622907
ENSG00000160111	CPAMD8	-0.48	0.0453159	-1	6.77	0.0283198	0.0528981	protein_coding	C3 and PZP like alpha-2-macroglobulin domain containing 8 [Source:HGNC Symbol;Acc:HGNC:23228]	27151	NM_015692	19	16892947	17026815
ENSG00000104324	CPQ	-0.5	0.034708	-0.52	5.31	0.0215423	0.0414781	protein_coding	carboxypeptidase Q [Source:HGNC Symbol;Acc:HGNC:16910]	10404	NM_016134	8	96645242	97149654
ENSG00000088882	CPXM1	-0.64	0.00454823	-1.82	3.96	0.00100362	0.00689507	protein_coding	carboxypeptidase X, M14 family member 1 [Source:HGNC Symbol;Acc:HGNC:15771]	56265	NM_001184699, NM_019609	20	2794074	2800627
ENSG00000109846	CRYAB	-0.7	0.00110594	-1.86	5.81	0.00211169	0.00204697	protein_coding	crystallin alpha B [Source:HGNC Symbol;Acc:HGNC:2389]	1410	NM_001368246, NM_001289808, NM_001885, NM_001368245, NM_001289807, NM_001330379	11	111908564	111923722
ENSG00000175183	CSRP2	-0.39	0.113454	-1.07	4.83	0.0356195	0.12465	protein_coding	cysteine and glycine rich protein 2 [Source:HGNC Symbol;Acc:HGNC:2470]	1466	NM_001300965, NM_001321	12	76858709	76879023
ENSG00000101439	CST3	-0.45	0.0582238	-0.53	8.84	0.0378824	0.0667959	protein_coding	cystatin C [Source:HGNC Symbol;Acc:HGNC:2475]	1471	NM_001288614, NM_000099	20	23626706	23638473
ENSG00000164733	CTSB	-0.48	0.0453159	-0.41	8.91	0.0380063	0.0528981	protein_coding	cathepsin B [Source:HGNC Symbol;Acc:HGNC:2527]	1508	NM_001908, NM_147783, NM_147780, NM_147781, NM_001317237, NM_147782	8	11842524	11869448
ENSG00000135929	CYP27A1	-0.57	0.0139519	-1.52	6.02	0.00661098	0.0182073	protein_coding	cytochrome P450 family 27 subfamily A member 1 [Source:HGNC Symbol;Acc:HGNC:2605]	1593	NM_000784	2	218781749	218815293
ENSG00000155016	CYP2U1	-0.34	0.166466	-0.68	4.61	0.0441129	0.179703	protein_coding	cytochrome P450 family 2 subfamily U member 1 [Source:HGNC Symbol;Acc:HGNC:20582]	113612	NM_183075	4	107931549	107953461
ENSG00000106258	CYP3A5	-0.48	0.0453159	-1.97	5.02	0.0253955	0.0528981	protein_coding	cytochrome P450 family 3 subfamily A member 5 [Source:HGNC Symbol;Acc:HGNC:2638]	1577	NM_000777, NM_001291830, NM_001291829, NM_001190484	7	99648194	99679998
ENSG00000142973	CYP4B1	-0.59	0.00986042	-2.05	4.03	0.0197127	0.0134669	protein_coding	cytochrome P450 family 4 subfamily B member 1 [Source:HGNC Symbol;Acc:HGNC:2644]	1580	NM_001099772, NM_000779, NM_001319161, NM_001319162, NM_001319163	1	46757838	46819413
ENSG00000146122	DAAM2	-0.45	0.0582238	-0.81	4.49	0.0114638	0.0667959	protein_coding	dishevelled associated activator of morphogenesis 2 [Source:HGNC Symbol;Acc:HGNC:18143]	23500	NM_001201427, NM_015345	6	39792298	39904877
ENSG00000196730	DAPK1	0.45	0.0582238	0.87	5.98	0.0193425	0.0667959	protein_coding	death associated protein kinase 1 [Source:HGNC Symbol;Acc:HGNC:2674]	1612	NM_001288731, NM_001288730, NM_004938, NM_001288729	9	87497228	87708634
ENSG00000006634	DBF4	0.7	0.00110594	0.8	3.2	0.00281875	0.00204697	protein_coding	DBF4 zinc finger [Source:HGNC Symbol;Acc:HGNC:17364]	10926	NM_006716, NM_001318062, NM_001318060, NM_001318061	7	87876216	87909553
ENSG00000155368	DBI	-0.55	0.0192916	-0.72	8.31	0.00530904	0.0244559	protein_coding	diazepam binding inhibitor, acyl-CoA binding protein [Source:HGNC Symbol;Acc:HGNC:2690]	1622	NM_001079862, NM_001178041, NM_001282634, NM_001178042, NM_001282635, NM_001352432, NM_001178017, NM_001079863, NM_001282633, NM_020548, NM_001282636, NM_001178043	2	119366921	119372560
ENSG00000166341	DCHS1	-0.52	0.0261237	-0.63	5.09	0.0154016	0.0319974	protein_coding	dachsous cadherin-related 1 [Source:HGNC Symbol;Acc:HGNC:13681]	8642	NM_003737	11	6621330	6655809
ENSG00000157349	DDX19B	-0.64	0.00454823	-0.48	3.82	0.0209385	0.00689507	protein_coding	DEAD-box helicase 19B [Source:HGNC Symbol;Acc:HGNC:2742]	11269	NM_001257174, NM_001363938, NM_001257172, NM_001257173, NM_007242, NM_001014449, NM_001257175, NM_001014451	16	70289663	70335283
ENSG00000166444	DENND2B	-0.59	0.00986042	-0.81	5.65	0.00270336	0.0134669	protein_coding	DENN domain containing 2B [Source:HGNC Symbol;Acc:HGNC:11350]	6764	NM_139157, NM_005418, NM_213618	11	8693351	8910951
ENSG00000050165	DKK3	-0.68	0.00184395	-0.72	6.49	0.0043236	0.00323206	protein_coding	dickkopf WNT signaling pathway inhibitor 3 [Source:HGNC Symbol;Acc:HGNC:2893]	27122	NM_015881, NM_013253, NM_001018057, NM_001330220	11	11956207	12009769
ENSG00000171462	DLK2	-0.57	0.0139519	-1.23	3.21	0.00845787	0.0182073	protein_coding	delta like non-canonical Notch ligand 2 [Source:HGNC Symbol;Acc:HGNC:21113]	65989	NM_001286655, NM_001286656, NM_023932, NM_206539	6	43450352	43456632
ENSG00000114841	DNAH1	0.45	0.0582238	0.54	5.43	0.0095175	0.0667959	protein_coding	dynein axonemal heavy chain 1 [Source:HGNC Symbol;Acc:HGNC:2940]	25981	NM_015512	3	52316319	52400491
ENSG00000185842	DNAH14	0.61	0.00679301	0.74	3.46	0.00356103	0.00969619	protein_coding	dynein axonemal heavy chain 14 [Source:HGNC Symbol;Acc:HGNC:2945]	127602	NM_001145154, NM_001349911, NM_144989, NM_001367481, NM_001349912, NM_001367479	1	224896262	225399292
ENSG00000119772	DNMT3A	0.55	0.0192916	0.39	5.56	0.0451397	0.0244559	protein_coding	DNA methyltransferase 3 alpha [Source:HGNC Symbol;Acc:HGNC:2978]	1788	NM_175629, NM_153759, NM_022552, NM_001320893, NM_175630, NM_001320892	2	25227855	25342590
ENSG00000125170	DOK4	-0.7	0.00110594	-0.89	4.55	0.000862358	0.00204697	protein_coding	docking protein 4 [Source:HGNC Symbol;Acc:HGNC:19868]	55715	NM_001369618, NM_001369620, NM_001330556, NM_018110, NM_001369619, NM_001369621	16	57471922	57487327
ENSG00000143196	DPT	-0.57	0.0139519	-2.24	4.71	0.00975985	0.0182073	protein_coding	dermatopontin [Source:HGNC Symbol;Acc:HGNC:3011]	1805	NM_001937	1	168695468	168729206
ENSG00000147647	DPYS	-0.55	0.0189932	-3.33	3.05	0.0171462	0.0274167	protein_coding	dihydropyrimidinase [Source:HGNC Symbol;Acc:HGNC:3013]	1807	NM_001385	8	104330324	104467055
ENSG00000137857	DUOX1	-0.52	0.0261237	-1.55	5.07	0.0274158	0.0319974	protein_coding	dual oxidase 1 [Source:HGNC Symbol;Acc:HGNC:3062]	53905	NM_017434, NM_175940	15	45129933	45165576
ENSG00000140254	DUOXA1	-0.5	0.034708	-2.23	3.79	0.0289611	0.0414781	protein_coding	dual oxidase maturation factor 1 [Source:HGNC Symbol;Acc:HGNC:26507]	90527	NM_144565, NM_001276264, NM_001276268, NM_001276265, NM_001276267, NM_001276266	15	45117367	45129938
ENSG00000108861	DUSP3	-0.41	0.0920331	-0.38	6.55	0.0480495	0.102456	protein_coding	dual specificity phosphatase 3 [Source:HGNC Symbol;Acc:HGNC:3069]	1845	NM_004090	17	43766125	43778977
ENSG00000135636	DYSF	-0.55	0.0192916	-0.94	3.86	0.00545588	0.0244559	protein_coding	dysferlin [Source:HGNC Symbol;Acc:HGNC:3097]	8291	NM_001130980, NM_001130981, NM_001130978, NM_001130977, NM_001130979, NM_003494, NM_001130976, NM_001130982, NM_001130455, NM_001130986, NM_001130984, NM_001130983, NM_001130987, NM_001130985	2	71453722	71686768
ENSG00000103319	EEF2K	-0.43	0.0737071	-0.54	6.58	0.043334	0.083064	protein_coding	eukaryotic elongation factor 2 kinase [Source:HGNC Symbol;Acc:HGNC:24615]	29904	NM_013302	16	22206278	22288738
ENSG00000142634	EFHD2	-0.5	0.034708	-0.59	5.93	0.014363	0.0414781	protein_coding	EF-hand domain family member D2 [Source:HGNC Symbol;Acc:HGNC:28670]	79180	NM_024329	1	15409888	15430339
ENSG00000090776	EFNB1	-0.73	0.000632137	-0.85	4.38	0.000620477	0.00129282	protein_coding	ephrin B1 [Source:HGNC Symbol;Acc:HGNC:3226]	1947	NM_004429	X	68829021	68842160
ENSG00000100842	EFS	-0.61	0.00679301	-1.68	5.41	0.00198605	0.00969619	protein_coding	embryonal Fyn-associated substrate [Source:HGNC Symbol;Acc:HGNC:16898]	10278	NM_005864, NM_032459, NM_001277174	14	23356403	23365752
ENSG00000113790	EHHADH	-0.32	0.198418	-0.89	3.57	0.0418716	0.212885	protein_coding	enoyl-CoA hydratase and 3-hydroxyacyl CoA dehydrogenase [Source:HGNC Symbol;Acc:HGNC:3247]	1962	NM_001966, NM_001166415	3	185190624	185281990
ENSG00000082397	EPB41L3	-0.5	0.034708	-0.6	4.12	0.0410161	0.0414781	protein_coding	erythrocyte membrane protein band 4.1 like 3 [Source:HGNC Symbol;Acc:HGNC:3380]	23136	NM_012307, NM_001281534, NM_001281535, NM_001281533, NM_001330557	18	5392381	5630700
ENSG00000086289	EPDR1	-0.48	0.0453159	-0.8	5.83	0.00978547	0.0528981	protein_coding	ependymin related 1 [Source:HGNC Symbol;Acc:HGNC:17572]	54749	NM_017549, NM_001242946, NM_001242948	7	37683843	37951936
ENSG00000063245	EPN1	-0.64	0.00454823	-0.49	7.46	0.00601414	0.00689507	protein_coding	epsin 1 [Source:HGNC Symbol;Acc:HGNC:21604]	29924	NM_001321263, NM_001130072, NM_013333, NM_001130071	19	55675226	55709858
ENSG00000260565	ERVK13-1	0.64	0.00454823	0.56	5.56	0.00935373	0.00689507	lncRNA	endogenous retrovirus group K13 member 1 [Source:HGNC Symbol;Acc:HGNC:27548]			16	2660348	2682379
ENSG00000143845	ETNK2	-0.68	0.00184395	-1.21	3.21	0.00143166	0.00323206	protein_coding	ethanolamine kinase 2 [Source:HGNC Symbol;Acc:HGNC:25575]	55224	NM_001297760, NM_001297761, NM_001297762, NM_018208	1	204131062	204152044
ENSG00000106462	EZH2	0.68	0.00184395	0.91	3.47	0.00435421	0.00323206	protein_coding	enhancer of zeste 2 polycomb repressive complex 2 subunit [Source:HGNC Symbol;Acc:HGNC:3527]	2146	NM_001203247, NM_152998, NM_004456, NM_001203249, NM_001203248	7	148807383	148884321
ENSG00000126218	F10	-0.73	0.000632137	-0.99	2.96	0.00102941	0.00129282	protein_coding	coagulation factor X [Source:HGNC Symbol;Acc:HGNC:3528]	2159	NM_001312675, NM_000504, NM_001312674	13	113122799	113149529
ENSG00000168309	FAM107A	-0.7	0.00110594	-1.44	5.76	0.00188671	0.00204697	protein_coding	family with sequence similarity 107 member A [Source:HGNC Symbol;Acc:HGNC:30827]	11170	NM_001076778, NM_007177, NM_001282714, NM_001282713	3	58564117	58627610
ENSG00000150510	FAM124A	-0.55	0.0192916	-1.56	3.34	0.00252485	0.0244559	protein_coding	family with sequence similarity 124 member A [Source:HGNC Symbol;Acc:HGNC:26413]	220108	NM_001330522, NM_001242312, NM_145019	13	51222334	51284241
ENSG00000188732	FAM221A	0.41	0.0920331	0.56	4.62	0.0160575	0.102456	protein_coding	family with sequence similarity 221 member A [Source:HGNC Symbol;Acc:HGNC:27977]	340277	NM_001127364, NM_199136, NM_001300932, NM_001127365	7	23680130	23703249
ENSG00000189157	FAM47E	0.52	0.0261237	0.78	3.45	0.0116871	0.0319974	protein_coding	family with sequence similarity 47 member E [Source:HGNC Symbol;Acc:HGNC:34343]	100129583	NM_001242936, NM_001136570	4	76214040	76283783
ENSG00000144554	FANCD2	0.7	0.00110594	0.51	3.16	0.0192245	0.00204697	protein_coding	FA complementation group D2 [Source:HGNC Symbol;Acc:HGNC:3585]	2177	NM_033084, NM_001319984, NM_001018115	3	10026414	10101930
ENSG00000170271	FAXDC2	-0.55	0.0192916	-1.07	5.23	0.00274523	0.0244559	protein_coding	fatty acid hydroxylase domain containing 2 [Source:HGNC Symbol;Acc:HGNC:1334]	10826	NM_032385	5	154818492	154859252
ENSG00000260852	FBXL19-AS1	0.68	0.00184395	1.24	2.74	0.00086324	0.00323206	lncRNA	FBXL19 antisense RNA 1 [Source:HGNC Symbol;Acc:HGNC:27557]			16	30919319	30923269
ENSG00000183580	FBXL7	-0.5	0.034708	-0.55	4.66	0.0152327	0.0414781	protein_coding	F-box and leucine rich repeat protein 7 [Source:HGNC Symbol;Acc:HGNC:13604]	23194	NM_012304, NM_001278317	5	15500180	15939795
ENSG00000269190	FBXO17	-0.7	0.00110594	-1.58	3.88	9.88232e-05	0.00204697	protein_coding	F-box protein 17 [Source:HGNC Symbol;Acc:HGNC:18754]	115290	NM_024907, NM_148169	19	38941401	38975742
ENSG00000103264	FBXO31	-0.55	0.0192916	-0.51	5.15	0.0143211	0.0244559	protein_coding	F-box protein 31 [Source:HGNC Symbol;Acc:HGNC:16510]	79791	NM_024735, NM_001282683	16	87326987	87392142
ENSG00000275395	FCGBP	-0.36	0.138198	-2.43	5.77	0.0364888	0.150506	protein_coding	Fc fragment of IgG binding protein [Source:HGNC Symbol;Acc:HGNC:13572]	8857	NM_003890	19	39863323	39934626
ENSG00000073712	FERMT2	-0.45	0.0582238	-0.69	5.9	0.0259069	0.0667959	protein_coding	fermitin family member 2 [Source:HGNC Symbol;Acc:HGNC:15767]	10979	NM_006832, NM_001135000, NM_001134999	14	52857268	52952435
ENSG00000149557	FEZ1	-0.61	0.00679301	-0.77	3.26	0.00671898	0.00969619	protein_coding	fasciculation and elongation protein zeta 1 [Source:HGNC Symbol;Acc:HGNC:3659]	9638	NM_005103, NM_022549	11	125442881	125592568
ENSG00000128591	FLNC	-0.64	0.00454823	-1.48	7.31	0.00195791	0.00689507	protein_coding	filamin C [Source:HGNC Symbol;Acc:HGNC:3756]	2318	NM_001458, NM_001127487	7	128830377	128859274
ENSG00000109920	FNBP4	0.57	0.0139519	0.48	7.12	0.00793866	0.0182073	protein_coding	formin binding protein 4 [Source:HGNC Symbol;Acc:HGNC:19752]	23360	NM_015308, NM_001318339	11	47716494	47767443
ENSG00000115226	FNDC4	-0.66	0.00294912	-1.36	3.61	0.00017021	0.00474036	protein_coding	fibronectin type III domain containing 4 [Source:HGNC Symbol;Acc:HGNC:20239]	64838	NM_022823	2	27491883	27495200
ENSG00000137726	FXYD6	-0.55	0.0192916	-0.93	3.97	0.00590901	0.0244559	protein_coding	FXYD domain containing ion transport regulator 6 [Source:HGNC Symbol;Acc:HGNC:4030]	53826	NM_001164836, NM_001164831, NM_022003, NM_001164832, NM_001164837	11	117836976	117877486
ENSG00000157240	FZD1	-0.5	0.034708	-0.64	5.5	0.00699598	0.0414781	protein_coding	frizzled class receptor 1 [Source:HGNC Symbol;Acc:HGNC:4038]	8321	NM_003505	7	91264433	91271326
ENSG00000109586	GALNT7	0.59	0.00986042	0.85	7.03	0.00394387	0.0134669	protein_coding	polypeptide N-acetylgalactosaminyltransferase 7 [Source:HGNC Symbol;Acc:HGNC:4129]	51809	NM_017423	4	173168811	173323967
ENSG00000130005	GAMT	-0.48	0.0453159	-0.64	5.11	0.036283	0.0528981	protein_coding	guanidinoacetate N-methyltransferase [Source:HGNC Symbol;Acc:HGNC:4136]	2593	NM_000156, NM_138924	19	1397026	1401570
ENSG00000180447	GAS1	-0.48	0.0453159	-1.59	4.64	0.0108304	0.0528981	protein_coding	growth arrest specific 1 [Source:HGNC Symbol;Acc:HGNC:4165]	2619	NM_002048	9	86944362	86947506
ENSG00000164125	GASK1B	0.77	0.000172576	1.32	6.06	1.52938e-05	0.000430942	protein_coding	golgi associated kinase 1B [Source:HGNC Symbol;Acc:HGNC:25312]	51313	NM_001128424, NM_016613, NM_001031700	4	158124474	158173318
ENSG00000179348	GATA2	-0.36	0.138198	-0.61	7.81	0.038645	0.150506	protein_coding	GATA binding protein 2 [Source:HGNC Symbol;Acc:HGNC:4171]	2624	NM_032638, NM_001145662, NM_001145661	3	128479427	128493201
ENSG00000111846	GCNT2	-0.57	0.0139519	-1.45	5.82	0.0118212	0.0182073	protein_coding	glucosaminyl (N-acetyl) transferase 2 (I blood group) [Source:HGNC Symbol;Acc:HGNC:4204]	2651	NM_145649, NM_001491, NM_145655	6	10492223	10629368
ENSG00000167741	GGT6	-0.5	0.034708	-1.48	3.29	0.0321853	0.0414781	protein_coding	gamma-glutamyltransferase 6 [Source:HGNC Symbol;Acc:HGNC:26891]	124975	NM_001288704, NM_153338, NM_001122890, NM_001288702, NM_001288703	17	4556927	4560818
ENSG00000131067	GGT7	-0.52	0.0261237	-1	5.55	0.00217199	0.0319974	protein_coding	gamma-glutamyltransferase 7 [Source:HGNC Symbol;Acc:HGNC:4259]	2686	NM_001351702, NM_178026	20	34844720	34872856
ENSG00000167925	GHDC	-0.52	0.0261237	-0.57	5.92	0.0189452	0.0319974	protein_coding	GH3 domain containing [Source:HGNC Symbol;Acc:HGNC:24438]	84514	NM_001142623, NM_032484	17	42188799	42194532
ENSG00000182963	GJC1	-0.43	0.0737071	-0.71	3.47	0.0188543	0.083064	protein_coding	gap junction protein gamma 1 [Source:HGNC Symbol;Acc:HGNC:4280]	10052	NM_005497, NM_001080383	17	44798448	44830816
ENSG00000141404	GNAL	-0.55	0.0192916	-0.81	3.62	0.00491745	0.0244559	protein_coding	G protein subunit alpha L [Source:HGNC Symbol;Acc:HGNC:4388]	2774	NM_182978, NM_001261443, NM_001142339, NM_001369387, NM_001261444	18	11689264	11885685
ENSG00000087258	GNAO1	-0.52	0.0261237	-1.09	3.89	0.0109619	0.0319974	protein_coding	G protein subunit alpha o1 [Source:HGNC Symbol;Acc:HGNC:4389]	2775	NM_020988, NM_138736	16	56191489	56357444
ENSG00000204590	GNL1	-0.36	0.138198	-0.39	6.23	0.0486292	0.150506	protein_coding	G protein nucleolar 1 (putative) [Source:HGNC Symbol;Acc:HGNC:4413]	2794	NM_005275	6	30541377	30557174
ENSG00000163938	GNL3	0.68	0.00184395	0.46	7.27	0.00953906	0.00323206	protein_coding	G protein nucleolar 3 [Source:HGNC Symbol;Acc:HGNC:29931]	26354	NM_014366, NM_206825, NM_206826	3	52681156	52694497
ENSG00000124713	GNMT	-0.59	0.00986042	-1.63	5.31	0.0228012	0.0134669	protein_coding	glycine N-methyltransferase [Source:HGNC Symbol;Acc:HGNC:4415]	27232, 107080644	NM_001318856, NM_018960, NM_001318865	6	42960754	42963880
ENSG00000198932	GPRASP1	-0.36	0.138198	-0.84	5.41	0.0331839	0.150506	protein_coding	G protein-coupled receptor associated sorting protein 1 [Source:HGNC Symbol;Acc:HGNC:24834]	9737	NM_014710, NM_001184727, NM_001099411, NM_001099410	X	102651092	102659083
ENSG00000167191	GPRC5B	-0.64	0.00454823	-1.4	4.28	0.00104427	0.00689507	protein_coding	G protein-coupled receptor class C group 5 member B [Source:HGNC Symbol;Acc:HGNC:13308]	51704	NM_016235, NM_001304771	16	19856691	19886167
ENSG00000213366	GSTM2	-0.43	0.0737071	-1.41	6.09	0.0211521	0.083064	protein_coding	glutathione S-transferase mu 2 [Source:HGNC Symbol;Acc:HGNC:4634]	2946	NM_000848, NM_001142368	1	109668022	109709551
ENSG00000134202	GSTM3	-0.45	0.0582238	-0.81	4.98	0.0207647	0.0667959	protein_coding	glutathione S-transferase mu 3 [Source:HGNC Symbol;Acc:HGNC:4635]	2947	NM_000849	1	109733932	109741038
ENSG00000168765	GSTM4	-0.48	0.0453159	-0.61	4.63	0.0417943	0.0528981	protein_coding	glutathione S-transferase mu 4 [Source:HGNC Symbol;Acc:HGNC:4636]	2948	NM_000850, NM_147148	1	109656099	109674836
ENSG00000134201	GSTM5	-0.68	0.00184395	-1.16	4.15	0.000573963	0.00323206	protein_coding	glutathione S-transferase mu 5 [Source:HGNC Symbol;Acc:HGNC:4637]	2949	NM_000851	1	109711780	109775428
ENSG00000084207	GSTP1	-0.68	0.00184395	-1.45	6.99	0.00177014	0.00323206	protein_coding	glutathione S-transferase pi 1 [Source:HGNC Symbol;Acc:HGNC:4638]	2950	NM_000852	11	67583742	67586656
ENSG00000162882	HAAO	-0.68	0.00184395	-1.18	3.26	0.000626541	0.00323206	protein_coding	3-hydroxyanthranilate 3,4-dioxygenase [Source:HGNC Symbol;Acc:HGNC:4796]	23498	NM_012205	2	42767089	42792593
ENSG00000165996	HACD1	-0.43	0.0737071	-0.75	3.05	0.0200156	0.083064	protein_coding	3-hydroxyacyl-CoA dehydratase 1 [Source:HGNC Symbol;Acc:HGNC:9639]	9200	NM_014241	10	17589032	17617374
ENSG00000019991	HGF	0.45	0.0582238	0.69	2.76	0.0282415	0.0667959	protein_coding	hepatocyte growth factor [Source:HGNC Symbol;Acc:HGNC:4893]	3082	NM_000601, NM_001010932, NM_001010931, NM_001010933, NM_001010934	7	81699010	81770438
ENSG00000198157	HMGN5	-0.64	0.00454823	-1.09	2.86	0.00298039	0.00689507	protein_coding	high mobility group nucleosome binding domain 5 [Source:HGNC Symbol;Acc:HGNC:8013]	79366	NM_030763	X	81113699	81201913
ENSG00000152795	HNRNPDL	0.55	0.0192916	0.33	8.39	0.035796	0.0244559	protein_coding	heterogeneous nuclear ribonucleoprotein D like [Source:HGNC Symbol;Acc:HGNC:5037]	9987	NM_031372, NM_001207000	4	82422564	82430408
ENSG00000128714	HOXD13	-0.55	0.0192916	-1.52	3.01	0.00818702	0.0244559	protein_coding	homeobox D13 [Source:HGNC Symbol;Acc:HGNC:5136]	3239	NM_000523	2	176092721	176095944
ENSG00000172987	HPSE2	-0.64	0.00454823	-1.36	3.82	0.00921845	0.00689507	protein_coding	heparanase 2 (inactive) [Source:HGNC Symbol;Acc:HGNC:18374]	60495	NM_021828, NM_001166244, NM_001166245, NM_001166246	10	98457077	99235862
ENSG00000110169	HPX	0.45	0.0582238	0.7	3.2	0.0218417	0.0667959	protein_coding	hemopexin [Source:HGNC Symbol;Acc:HGNC:5171]	3263	NM_000613	11	6431049	6442617
ENSG00000025423	HSD17B6	-0.5	0.034708	-1.72	5.79	0.0413805	0.0414781	protein_coding	hydroxysteroid 17-beta dehydrogenase 6 [Source:HGNC Symbol;Acc:HGNC:23316]	8630	NM_003725	12	56752161	56787790
ENSG00000152137	HSPB8	-0.57	0.0139519	-1.46	6.58	0.00245523	0.0182073	protein_coding	heat shock protein family B (small) member 8 [Source:HGNC Symbol;Acc:HGNC:30171]	26353	NM_014365	12	119178642	119221131
ENSG00000166033	HTRA1	-0.48	0.0453159	-0.46	5.84	0.0274872	0.0528981	protein_coding	HtrA serine peptidase 1 [Source:HGNC Symbol;Acc:HGNC:9476]	5654	NM_002775	10	122458551	122514907
ENSG00000126709	IFI6	-0.64	0.00454823	-1.02	6.19	0.00866211	0.00689507	protein_coding	interferon alpha inducible protein 6 [Source:HGNC Symbol;Acc:HGNC:4054]	2537	NM_002038, NM_022873, NM_022872	1	27666064	27672198
ENSG00000185745	IFIT1	-0.5	0.034708	-0.52	3.71	0.022508	0.0414781	protein_coding	interferon induced protein with tetratricopeptide repeats 1 [Source:HGNC Symbol;Acc:HGNC:5407]	3434	NM_001548, NM_001270930, NM_001270927, NM_001270928, NM_001270929	10	89392546	89406487
ENSG00000032742	IFT88	0.48	0.0453159	0.42	4.24	0.0305711	0.0528981	protein_coding	intraflagellar transport 88 [Source:HGNC Symbol;Acc:HGNC:20606]	8100	NM_001353568, NM_006531, NM_001353572, NM_001353571, NM_001353578, NM_001353579, NM_001353575, NM_001318491, NM_001353573, NM_001353574, NM_001318493, NM_175605, NM_001353570, NM_001353576, NM_001353566, NM_001353577, NM_001353565, NM_001353569, NM_001353567	13	20567069	20691437
ENSG00000017427	IGF1	-0.75	0.000341526	-1.5	2.81	0.000628538	0.000754148	protein_coding	insulin like growth factor 1 [Source:HGNC Symbol;Acc:HGNC:5464]	3479	NM_000618, NM_001111284, NM_001111283, NM_001111285	12	102395874	102481744
ENSG00000197852	INKA2	-0.59	0.00986042	-0.98	3.24	0.00260829	0.0134669	protein_coding	inka box actin regulator 2 [Source:HGNC Symbol;Acc:HGNC:28045]	55924	NM_198926, NM_019099	1	111680630	111755824
ENSG00000164941	INTS8	0.68	0.00184395	0.44	5.08	0.010934	0.00323206	protein_coding	integrator complex subunit 8 [Source:HGNC Symbol;Acc:HGNC:26048]	55656	NM_017864	8	94813311	94881746
ENSG00000005884	ITGA3	-0.57	0.0139519	-0.52	6.19	0.0111578	0.0182073	protein_coding	integrin subunit alpha 3 [Source:HGNC Symbol;Acc:HGNC:6139]	3675	NM_002204	17	50055968	50090481
ENSG00000123243	ITIH5	-0.64	0.00454823	-1.12	5.63	0.001315	0.00689507	protein_coding	inter-alpha-trypsin inhibitor heavy chain 5 [Source:HGNC Symbol;Acc:HGNC:21449]	80760	NM_030569, NM_032817, NM_001001851	10	7559270	7666998
ENSG00000135916	ITM2C	-0.73	0.000632137	-1.14	7.16	0.000211642	0.00129282	protein_coding	integral membrane protein 2C [Source:HGNC Symbol;Acc:HGNC:6175]	81618	NM_001287241, NM_030926, NM_001012514, NM_001012516, NM_001287240	2	230864639	230879248
ENSG00000152969	JAKMIP1	-0.55	0.0192916	-2.36	3.22	0.00416395	0.0244559	protein_coding	janus kinase and microtubule interacting protein 1 [Source:HGNC Symbol;Acc:HGNC:26460]	152789	NM_001099433, NM_144720, NM_001306133, NM_001306134	4	6026199	6200591
ENSG00000166086	JAM3	-0.68	0.00184395	-0.93	5.76	0.00293039	0.00323206	protein_coding	junctional adhesion molecule 3 [Source:HGNC Symbol;Acc:HGNC:15532]	83700	NM_032801, NM_001205329	11	134069071	134152001
ENSG00000165757	JCAD	-0.5	0.034708	-0.73	4.74	0.0109365	0.0414781	protein_coding	junctional cadherin 5 associated [Source:HGNC Symbol;Acc:HGNC:29283]	57608	NM_001350021, NM_001350022, NM_020848, NM_001350001	10	30012803	30115494
ENSG00000092051	JPH4	-0.61	0.00679301	-1.8	4.36	0.00330572	0.00969619	protein_coding	junctophilin 4 [Source:HGNC Symbol;Acc:HGNC:20156]	84502	NM_001146028, NM_032452	14	23568035	23578790
ENSG00000107104	KANK1	-0.5	0.034708	-0.75	6.39	0.00315179	0.0414781	protein_coding	KN motif and ankyrin repeat domains 1 [Source:HGNC Symbol;Acc:HGNC:19309]	23189	NM_001256876, NM_001354334, NM_015158, NM_001354331, NM_001354332, NM_001354333, NM_001354335, NM_001354336, NM_001354337, NM_001354339, NM_001354338, NM_001354340, NM_001354341, NM_001354343, NM_153186, NM_001354342, NM_001354344, NM_001256877	9	470291	746106
ENSG00000169282	KCNAB1	-0.41	0.0920331	-1.17	3.54	0.0467189	0.102456	protein_coding	potassium voltage-gated channel subfamily A member regulatory beta subunit 1 [Source:HGNC Symbol;Acc:HGNC:6228]	7881	NM_172160, NM_001308217, NM_003471, NM_172159, NM_001308222	3	156037701	156539138
ENSG00000158445	KCNB1	-0.41	0.0920331	-0.89	2.71	0.0304679	0.102456	protein_coding	potassium voltage-gated channel subfamily B member 1 [Source:HGNC Symbol;Acc:HGNC:6231]	3745	NM_004975	20	49293394	49484297
ENSG00000132680	KHDC4	0.55	0.0192916	0.44	6.91	0.015554	0.0244559	protein_coding	KH domain containing 4, pre-mRNA splicing factor [Source:HGNC Symbol;Acc:HGNC:29145]	22889	NM_014949	1	155913045	155934413
ENSG00000135709	KIAA0513	-0.68	0.00184395	-0.82	4.71	0.003726	0.00323206	protein_coding	KIAA0513 [Source:HGNC Symbol;Acc:HGNC:29058]	9764	NM_001286565, NM_001297766, NM_014732, NM_001286566	16	85027751	85094230
ENSG00000108244	KRT23	-0.45	0.0582238	-1.91	3.62	0.0234528	0.0667959	protein_coding	keratin 23 [Source:HGNC Symbol;Acc:HGNC:6438]	25984	NM_015515, NM_001282433	17	40922700	40937646
ENSG00000198945	L3MBTL3	0.55	0.0192916	0.78	4.62	0.00497675	0.0244559	protein_coding	L3MBTL histone methyl-lysine binding protein 3 [Source:HGNC Symbol;Acc:HGNC:23035]	84456	NM_032438, NM_001007102, NM_001346551, NM_001346550	6	130013699	130141449
ENSG00000196878	LAMB3	-0.57	0.0139519	-1.42	5.21	0.013685	0.0182073	protein_coding	laminin subunit beta 3 [Source:HGNC Symbol;Acc:HGNC:6490]	3914	NM_000228, NM_001127641, NM_001017402	1	209614870	209652425
ENSG00000133424	LARGE1	-0.57	0.0139519	-0.81	4.82	0.00162083	0.0182073	protein_coding	LARGE xylosyl- and glucuronyltransferase 1 [Source:HGNC Symbol;Acc:HGNC:6511]	9215	NM_001362949, NM_004737, NM_001362953, NM_001362951, NM_133642	22	33162226	33922841
ENSG00000204381	LAYN	-0.5	0.034708	-0.53	3.6	0.035218	0.0414781	protein_coding	layilin [Source:HGNC Symbol;Acc:HGNC:29471]	143903	NM_178834, NM_001258390, NM_001318799, NM_001258391	11	111540280	111561745
ENSG00000122367	LDB3	-0.52	0.0261237	-1.75	4.87	0.0058071	0.0319974	protein_coding	LIM domain binding 3 [Source:HGNC Symbol;Acc:HGNC:15710]	11155	NM_001368068, NM_001368067, NM_001080116, NM_001368064, NM_007078, NM_001368063, NM_001080115, NM_001171611, NM_001368066, NM_001080114, NM_001171610, NM_001368065	10	86668449	86736068
ENSG00000182195	LDOC1	-0.61	0.00679301	-0.35	5.5	0.0308521	0.00969619	protein_coding	LDOC1 regulator of NFKB signaling [Source:HGNC Symbol;Acc:HGNC:6548]	23641	NM_012317	X	141111605	141177129
ENSG00000108679	LGALS3BP	-0.61	0.00679301	-1.25	8.3	0.00172531	0.00969619	protein_coding	galectin 3 binding protein [Source:HGNC Symbol;Acc:HGNC:6564]	3959	NM_005567	17	78971238	78979947
ENSG00000133067	LGR6	-0.55	0.0192916	-2.34	2.74	0.00143905	0.0244559	protein_coding	leucine rich repeat containing G protein-coupled receptor 6 [Source:HGNC Symbol;Acc:HGNC:19719]	59352	NM_001017403, NM_021636, NM_001017404	1	202193901	202319781
ENSG00000107902	LHPP	-0.68	0.00184395	-0.62	4.25	0.00664736	0.00323206	protein_coding	phospholysine phosphohistidine inorganic pyrophosphate phosphatase [Source:HGNC Symbol;Acc:HGNC:30042]	64077	NM_001318332, NM_022126, NM_001167880, NM_001318331	10	124461823	124617888
ENSG00000182541	LIMK2	-0.57	0.0139519	-0.43	6.47	0.015773	0.0182073	protein_coding	LIM domain kinase 2 [Source:HGNC Symbol;Acc:HGNC:6614]	3985	NM_005569, NM_016733, NM_001031801	22	31212239	31280080
ENSG00000231711	LINC00899	0.34	0.166466	0.54	4.09	0.0469079	0.179703	lncRNA	long intergenic non-protein coding RNA 899 [Source:HGNC Symbol;Acc:HGNC:48583]			22	46039907	46044853
ENSG00000261326	LINC01355	0.57	0.0139519	0.82	5.07	0.00365841	0.0182073	lncRNA	long intergenic non-protein coding RNA 1355 [Source:HGNC Symbol;Acc:HGNC:50584]			1	23281307	23287488
ENSG00000143013	LMO4	-0.52	0.0261237	-0.5	5.84	0.0194951	0.0319974	protein_coding	LIM domain only 4 [Source:HGNC Symbol;Acc:HGNC:6644]	8543	NM_006769, NM_001369491	1	87328880	87348923
ENSG00000134569	LRP4	-0.59	0.00986042	-0.96	3.31	0.0056828	0.0134669	protein_coding	LDL receptor related protein 4 [Source:HGNC Symbol;Acc:HGNC:6696]	4038	NM_002334	11	46856717	46918642
ENSG00000187391	MAGI2	-0.32	0.198418	-0.67	4.17	0.0415017	0.212885	protein_coding	membrane associated guanylate kinase, WW and PDZ domain containing 2 [Source:HGNC Symbol;Acc:HGNC:18957]	9863	NM_012301, NM_001301128	7	78017055	79453667
ENSG00000013619	MAMLD1	-0.45	0.0582238	-1.11	2.96	0.00859428	0.0667959	protein_coding	mastermind like domain containing 1 [Source:HGNC Symbol;Acc:HGNC:2568]	10046	NM_001177465, NM_001177466, NM_005491	X	150361422	150514178
ENSG00000166963	MAP1A	-0.48	0.0453159	-0.73	4.1	0.0385121	0.0528981	protein_coding	microtubule associated protein 1A [Source:HGNC Symbol;Acc:HGNC:6835]	4130	NM_002373	15	43510958	43531620
ENSG00000116141	MARK1	0.55	0.0192916	0.47	3.55	0.0350885	0.0244559	protein_coding	microtubule affinity regulating kinase 1 [Source:HGNC Symbol;Acc:HGNC:6896]	4139	NM_001286128, NM_018650, NM_001286124, NM_001286126	1	220528183	220664461
ENSG00000155254	MARVELD1	-0.66	0.00294912	-0.73	5.81	0.00150379	0.00474036	protein_coding	MARVEL domain containing 1 [Source:HGNC Symbol;Acc:HGNC:28674]	83742	NM_031484	10	97713173	97718150
ENSG00000073111	MCM2	0.43	0.0737071	0.49	4.54	0.0443818	0.083064	protein_coding	minichromosome maintenance complex component 2 [Source:HGNC Symbol;Acc:HGNC:6944]	4171	NM_004526	3	127598410	127622436
ENSG00000134138	MEIS2	-0.41	0.0920331	-0.83	5.72	0.0347688	0.102456	protein_coding	Meis homeobox 2 [Source:HGNC Symbol;Acc:HGNC:7001]	4212	NM_170675, NM_001220482, NM_170676, NM_172315, NM_172316, NM_170677, NM_170674, NM_002399	15	36889204	37101299
ENSG00000116688	MFN2	-0.59	0.00986042	-0.33	6.83	0.0426791	0.0134669	protein_coding	mitofusin 2 [Source:HGNC Symbol;Acc:HGNC:16877]	9927	NM_014874, NM_001127660	1	11980181	12013514
ENSG00000143198	MGST3	-0.57	0.0139519	-0.77	6.18	0.00189462	0.0182073	protein_coding	microsomal glutathione S-transferase 3 [Source:HGNC Symbol;Acc:HGNC:7064]	4259	NM_004528	1	165631213	165661796
ENSG00000103150	MLYCD	-0.52	0.0261237	-0.41	4.3	0.0426761	0.0319974	protein_coding	malonyl-CoA decarboxylase [Source:HGNC Symbol;Acc:HGNC:7150]	23417	NM_012213	16	83899115	83951445
ENSG00000271447	MMP28	-0.82	3.39333e-05	-1.62	2.82	3.6225e-06	0.000107735	protein_coding	matrix metallopeptidase 28 [Source:HGNC Symbol;Acc:HGNC:14366]	79148	NM_024302, NM_032950, NM_001032278	17	35756249	35795707
ENSG00000108852	MPP2	-0.64	0.00454823	-1.17	3.66	0.000759599	0.00689507	protein_coding	membrane palmitoylated protein 2 [Source:HGNC Symbol;Acc:HGNC:7220]	4355	NM_001278376, NM_005374, NM_001278372, NM_001278374, NM_001278373, NM_001278370, NM_001278375, NM_001278381, NM_001278371	17	43875357	43909711
ENSG00000066382	MPPED2	-0.52	0.0261237	-1.28	4.95	0.0311336	0.0319974	protein_coding	metallophosphoesterase domain containing 2 [Source:HGNC Symbol;Acc:HGNC:1180]	744	NM_001145399, NM_001584	11	30384493	30586872
ENSG00000153029	MR1	-0.41	0.0920331	-0.67	4.5	0.0276216	0.102456	protein_coding	major histocompatibility complex, class I-related [Source:HGNC Symbol;Acc:HGNC:4975]	3140	NM_001194999, NM_001310213, NM_001195000, NM_001531, NM_001195035	1	181033425	181061938
ENSG00000005302	MSL3	0.7	0.00110594	0.4	5	0.013189	0.00204697	protein_coding	MSL complex subunit 3 [Source:HGNC Symbol;Acc:HGNC:7370]	10943	NM_078628, NM_078629, NM_001193270, NM_006800, NM_001282174	X	11758159	11775772
ENSG00000169715	MT1E	-0.68	0.00184395	-2.68	5.57	0.000886069	0.00323206	protein_coding	metallothionein 1E [Source:HGNC Symbol;Acc:HGNC:7397]	4493	NM_175617, NM_001363555	16	56625475	56627112
ENSG00000187193	MT1X	-0.59	0.00986042	-1.23	4.54	0.0015033	0.0134669	protein_coding	metallothionein 1X [Source:HGNC Symbol;Acc:HGNC:7405]	4501	NM_005952	16	56682470	56684196
ENSG00000125148	MT2A	-0.61	0.00679301	-1.05	7.01	0.00355799	0.00969619	protein_coding	metallothionein 2A [Source:HGNC Symbol;Acc:HGNC:7406]	4502	NM_005953	16	56608584	56609497
ENSG00000168502	MTCL1	0.48	0.0453159	0.55	3.42	0.02039	0.0528981	protein_coding	microtubule crosslinking factor 1 [Source:HGNC Symbol;Acc:HGNC:29121]	23255	NM_015210	18	8705661	8832778
ENSG00000065534	MYLK	-0.52	0.0261237	-1.12	9.2	0.0135497	0.0319974	protein_coding	myosin light chain kinase [Source:HGNC Symbol;Acc:HGNC:7590]	4638	NM_053028, NM_053027, NM_053032, NM_053031, NM_053026, NM_001321309, NM_053025	3	123610049	123884331
ENSG00000141052	MYOCD	-0.52	0.0261237	-1.32	4.34	0.0129914	0.0319974	protein_coding	myocardin [Source:HGNC Symbol;Acc:HGNC:16067]	93649	NM_001146312, NM_153604	17	12665890	12768949
ENSG00000101605	MYOM1	-0.64	0.00454823	-1.79	3.51	0.0188732	0.00689507	protein_coding	myomesin 1 [Source:HGNC Symbol;Acc:HGNC:7613]	8736	NM_003803, NM_019856	18	3066807	3220108
ENSG00000164976	MYORG	-0.52	0.0261237	-1.14	3.28	0.0027004	0.0319974	protein_coding	myogenesis regulating glycosidase (putative) [Source:HGNC Symbol;Acc:HGNC:19918]	57462	NM_020702	9	34366666	34376898
ENSG00000171428	NAT1	-0.45	0.0582238	-1.77	3.02	0.0212549	0.0667959	protein_coding	N-acetyltransferase 1 [Source:HGNC Symbol;Acc:HGNC:7645]	9	NM_000662, NM_001160171, NM_001160179, NM_001160174, NM_001160173, NM_001160170, NM_001160172, NM_001291962, NM_001160175, NM_001160176	8	18170477	18223689
ENSG00000160796	NBEAL2	0.41	0.0920331	0.63	7.42	0.00240599	0.102456	protein_coding	neurobeachin like 2 [Source:HGNC Symbol;Acc:HGNC:31928]	23218	NM_015175, NM_001365116	3	46979666	47009704
ENSG00000158747	NBL1	-0.66	0.00294912	-1.83	6.74	0.00131883	0.00474036	protein_coding	NBL1, DAN family BMP antagonist [Source:HGNC Symbol;Acc:HGNC:7650]	4681, 100532736	NM_001204088, NM_001204089, NM_182744, NM_005380, NM_001278165, NM_001204084, NM_001204085, NM_001278166, NM_001278164, NM_001204086	1	19596979	19658456
ENSG00000149294	NCAM1	-0.57	0.0139519	-1.71	3.99	0.00720648	0.0182073	protein_coding	neural cell adhesion molecule 1 [Source:HGNC Symbol;Acc:HGNC:7656]	4684	NM_001242607, NM_001242608, NM_181351, NM_000615, NM_001076682	11	112961247	113278436
ENSG00000173376	NDNF	-0.36	0.138198	-0.75	3.08	0.0360634	0.150506	protein_coding	neuron derived neurotrophic factor [Source:HGNC Symbol;Acc:HGNC:26256]	79625	NM_024574	4	121035613	121073021
ENSG00000165795	NDRG2	-0.59	0.00986042	-1.11	7.41	0.00229508	0.0134669	protein_coding	NDRG family member 2 [Source:HGNC Symbol;Acc:HGNC:14460]	57447	NM_001354570, NM_001354565, NM_201535, NM_001354559, NM_001354567, NM_001354569, NM_016250, NM_001354561, NM_001282216, NM_001282214, NM_001354568, NM_001282213, NM_201540, NM_201536, NM_001320329, NM_201538, NM_201541, NM_001354566, NM_001354564, NM_201539, NM_001354558, NM_001282215, NM_001282212, NM_001282211, NM_201537, NM_001354562, NM_001354560	14	21016763	21070872
ENSG00000100285	NEFH	-0.52	0.0261237	-2.03	8.68	0.0420625	0.0319974	protein_coding	neurofilament heavy [Source:HGNC Symbol;Acc:HGNC:7737]	4744	NM_021076	22	29480218	29491390
ENSG00000135842	NIBAN1	-0.61	0.00679301	-1.02	7.33	0.00143868	0.00969619	protein_coding	niban apoptosis regulator 1 [Source:HGNC Symbol;Acc:HGNC:16784]	116496	NM_052966	1	184790724	184974508
ENSG00000114857	NKTR	0.55	0.0192916	0.44	7.77	0.019719	0.0244559	protein_coding	natural killer cell triggering receptor [Source:HGNC Symbol;Acc:HGNC:7833]	4820	NM_001349124, NM_005385, NM_001349125, NM_001349126	3	42600655	42648735
ENSG00000196338	NLGN3	-0.41	0.0920331	-0.6	3.51	0.0426443	0.102456	protein_coding	neuroligin 3 [Source:HGNC Symbol;Acc:HGNC:14289]	54413	NM_018977, NM_001321276, NM_181303, NM_001166660	X	71144831	71171201
ENSG00000055044	NOP58	0.66	0.00294912	0.46	6.31	0.0134778	0.00474036	protein_coding	NOP58 ribonucleoprotein [Source:HGNC Symbol;Acc:HGNC:29926]	51602	NM_015934	2	202265736	202303661
ENSG00000131697	NPHP4	0.55	0.0192916	0.52	4.34	0.0116895	0.0244559	protein_coding	nephrocystin 4 [Source:HGNC Symbol;Acc:HGNC:19104]	261734	NM_001291594, NM_001291593, NM_015102	1	5862811	5992473
ENSG00000159899	NPR2	-0.41	0.0920331	-0.85	4.36	0.00697771	0.102456	protein_coding	natriuretic peptide receptor 2 [Source:HGNC Symbol;Acc:HGNC:7944]	4882	NM_003995	9	35792154	35809732
ENSG00000109685	NSD2	0.61	0.00679301	0.45	6.07	0.0104314	0.00969619	protein_coding	nuclear receptor binding SET domain protein 2 [Source:HGNC Symbol;Acc:HGNC:12766]	7468	NM_001042424, NM_007331, NM_133330, NM_133334, NM_133331, NM_133335	4	1871393	1982207
ENSG00000168824	NSG1	-0.5	0.034708	-2.64	4.55	0.0150912	0.0414781	protein_coding	neuronal vesicle trafficking associated 1 [Source:HGNC Symbol;Acc:HGNC:18790]	27065	NM_001040101, NM_001287764, NM_014392, NM_001287763	4	4348140	4419058
ENSG00000135318	NT5E	-0.5	0.034708	-0.81	3.99	0.0127509	0.0414781	protein_coding	5'-nucleotidase ecto [Source:HGNC Symbol;Acc:HGNC:8021]	4907	NM_002526, NM_001204813	6	85449584	85495791
ENSG00000070081	NUCB2	0.52	0.0261237	0.91	6.9	0.0095668	0.0319974	protein_coding	nucleobindin 2 [Source:HGNC Symbol;Acc:HGNC:8044]	4925	NM_001352668, NM_001352661, NM_001352664, NM_001352663, NM_001352669, NM_005013, NM_001352672, NM_001352670, NM_001352662, NM_001352666, NM_001352665, NM_001330227, NM_001352667, NM_001352671	11	17208153	17349980
ENSG00000137804	NUSAP1	0.57	0.0139519	1.38	2.98	0.017438	0.0182073	protein_coding	nucleolar and spindle associated protein 1 [Source:HGNC Symbol;Acc:HGNC:18538]	51203	NM_001243143, NM_001243144, NM_018454, NM_016359, NM_001243142, NM_001301136	15	41320794	41381050
ENSG00000162231	NXF1	-0.66	0.00294912	-0.36	7.89	0.0172416	0.00474036	protein_coding	nuclear RNA export factor 1 [Source:HGNC Symbol;Acc:HGNC:8071]	10482	NM_001081491, NM_006362	11	62792123	62806302
ENSG00000205978	NYNRIN	-0.61	0.00679301	-1.2	4.68	0.00247405	0.00969619	protein_coding	NYN domain and retroviral integrase containing [Source:HGNC Symbol;Acc:HGNC:20165]	57523	NM_025081	14	24399003	24419283
ENSG00000136811	ODF2	0.59	0.00986042	0.62	6.15	0.00385926	0.0134669	protein_coding	outer dense fiber of sperm tails 2 [Source:HGNC Symbol;Acc:HGNC:8114]	4957	NM_153436, NM_153432, NM_153439, NM_001351581, NM_001351582, NM_001242353, NM_001242354, NM_153435, NM_002540, NM_001351583, NM_001351586, NM_001351588, NM_153433, NM_153440, NM_153437, NM_001351584, NM_001242352, NM_001351577, NM_001351578, NM_001351580, NM_001351585, NM_001351579, NM_001351587	9	128455186	128501292
ENSG00000147162	OGT	0.57	0.0139519	0.66	9.26	0.0075618	0.0182073	protein_coding	O-linked N-acetylglucosamine (GlcNAc) transferase [Source:HGNC Symbol;Acc:HGNC:8127]	8473	NM_181672, NM_181673	X	71533104	71575892
ENSG00000229314	ORM1	-0.25	0.317059	8.12	8.63	0.0019503	0.325153	protein_coding	orosomucoid 1 [Source:HGNC Symbol;Acc:HGNC:8498]	5004	NM_000607	9	114323056	114326475
ENSG00000228278	ORM2	-0.32	0.198418	3.54	5.48	0.0202549	0.212885	protein_coding	orosomucoid 2 [Source:HGNC Symbol;Acc:HGNC:8499]	5005	NM_000608	9	114329869	114333256
ENSG00000101951	PAGE4	-0.68	0.00184395	-1.39	4.97	0.000662018	0.00323206	protein_coding	PAGE family member 4 [Source:HGNC Symbol;Acc:HGNC:4108]	9506	NM_001318877, NM_007003	X	49829260	49834264
ENSG00000129116	PALLD	-0.5	0.034708	-0.61	7.69	0.0225883	0.0414781	protein_coding	palladin, cytoskeletal associated protein [Source:HGNC Symbol;Acc:HGNC:17068]	23022	NM_001166108, NM_016081, NM_001166109, NM_001166110, NM_001367570, NM_001367568, NM_001367567, NM_001367569	4	168497052	168928457
ENSG00000178184	PARD6G	-0.61	0.00679301	-0.51	3.41	0.0327611	0.00969619	protein_coding	par-6 family cell polarity regulator gamma [Source:HGNC Symbol;Acc:HGNC:16076]	84552	NM_032510	18	80157232	80247514
ENSG00000169116	PARM1	-0.41	0.0920331	-1.07	7.42	0.0208628	0.102456	protein_coding	prostate androgen-regulated mucin-like protein 1 [Source:HGNC Symbol;Acc:HGNC:24536]	25849	NM_015393	4	74933095	75050115
ENSG00000197702	PARVA	-0.45	0.0582238	-0.57	6.72	0.0127065	0.0667959	protein_coding	parvin alpha [Source:HGNC Symbol;Acc:HGNC:14652]	55742	NM_018222	11	12377563	12535356
ENSG00000159086	PAXBP1	0.61	0.00679301	0.56	5.55	0.00772069	0.00969619	protein_coding	PAX3 and PAX7 binding protein 1 [Source:HGNC Symbol;Acc:HGNC:13579]	94104	NM_016631, NM_013329	21	32733899	32771792
ENSG00000157212	PAXIP1	0.57	0.0139519	0.37	4.17	0.0456675	0.0182073	protein_coding	PAX interacting protein 1 [Source:HGNC Symbol;Acc:HGNC:8624]	22976	NM_007349	7	154943687	155003124
ENSG00000273344	PAXIP1-AS1	0.64	0.00454823	0.48	4.51	0.0216423	0.00689507	lncRNA	PAXIP1 antisense RNA 1 (head to head) [Source:HGNC Symbol;Acc:HGNC:27328]			7	155003448	155005703
ENSG00000175198	PCCA	-0.55	0.0192916	-0.46	5.58	0.0196607	0.0244559	protein_coding	propionyl-CoA carboxylase subunit alpha [Source:HGNC Symbol;Acc:HGNC:8653]	5095	NM_000282, NM_001352605, NM_001352606, NM_001127692, NM_001352607, NM_001352608, NM_001178004, NM_001352610, NM_001352611, NM_001352612, NM_001352609	13	100089015	100530437
ENSG00000165152	PGAP4	-0.5	0.034708	-1.59	3.65	0.00847158	0.0414781	protein_coding	post-GPI attachment to proteins GalNAc transferase 4 [Source:HGNC Symbol;Acc:HGNC:28180]	84302	NM_001303107, NM_032342, NM_001303108, NM_001371233	9	101473170	101533537
ENSG00000119630	PGF	-0.5	0.034708	-1.28	3.06	0.0159154	0.0414781	protein_coding	placental growth factor [Source:HGNC Symbol;Acc:HGNC:8893]	5228	NM_002632, NM_001207012, NM_001293643	14	74941834	74955626
ENSG00000154330	PGM5	-0.68	0.00184395	-1.5	7.04	0.000638216	0.00323206	protein_coding	phosphoglucomutase 5 [Source:HGNC Symbol;Acc:HGNC:8908]	5239	NM_021965	9	68328308	68531061
ENSG00000224958	PGM5-AS1	-0.57	0.0139519	-1.58	3.04	0.0193255	0.0182073	lncRNA	PGM5 antisense RNA 1 [Source:HGNC Symbol;Acc:HGNC:44181]			9	68353614	68357893
ENSG00000101856	PGRMC1	-0.39	0.113454	-0.45	6.87	0.0496421	0.12465	protein_coding	progesterone receptor membrane component 1 [Source:HGNC Symbol;Acc:HGNC:16090]	10857	NM_006667, NM_001282621	X	119236245	119244466
ENSG00000174307	PHLDA3	-0.48	0.0453159	-0.52	5.24	0.0272727	0.0528981	protein_coding	pleckstrin homology like domain family A member 3 [Source:HGNC Symbol;Acc:HGNC:8934]	23612	NM_012396	1	201464278	201469237
ENSG00000175287	PHYHD1	-0.5	0.034708	-1.14	5	0.0457657	0.0414781	protein_coding	phytanoyl-CoA dioxygenase domain containing 1 [Source:HGNC Symbol;Acc:HGNC:23396]	254295	NM_001100876, NM_174933, NM_001100877	9	128920966	128942041
ENSG00000176485	PLAAT3	0.64	0.00454823	1.3	4.99	0.00090423	0.00689507	protein_coding	phospholipase A and acyltransferase 3 [Source:HGNC Symbol;Acc:HGNC:17825]	11145	NM_007069, NM_001128203	11	63573195	63616883
ENSG00000105223	PLD3	-0.57	0.0139519	-0.49	7.82	0.0105021	0.0182073	protein_coding	phospholipase D family member 3 [Source:HGNC Symbol;Acc:HGNC:17158]	23646	NM_012268, NM_001031696, NM_001291311	19	40348456	40380439
ENSG00000198753	PLXNB3	0.48	0.0453159	0.41	6	0.0329374	0.0528981	protein_coding	plexin B3 [Source:HGNC Symbol;Acc:HGNC:9105]	5365	NM_005393, NM_001163257	X	153764196	153779346
ENSG00000119938	PPP1R3C	-0.45	0.0582238	-1.1	3.84	0.0259168	0.0667959	protein_coding	protein phosphatase 1 regulatory subunit 3C [Source:HGNC Symbol;Acc:HGNC:9293]	5507	NM_005398	10	91628442	91633071
ENSG00000115685	PPP1R7	-0.8	8.04341e-05	-0.71	6.63	0.000133427	0.000215471	protein_coding	protein phosphatase 1 regulatory subunit 7 [Source:HGNC Symbol;Acc:HGNC:9295]	5510	NM_001282412, NM_001282414, NM_001282413, NM_001282409, NM_002712, NM_001282410, NM_001282411	2	241149576	241183652
ENSG00000198901	PRC1	0.57	0.0139519	0.87	3.49	0.00352715	0.0182073	protein_coding	protein regulator of cytokinesis 1 [Source:HGNC Symbol;Acc:HGNC:9341]	9055	NM_003981, NM_199413, NM_001267580	15	90966040	90995629
ENSG00000152784	PRDM8	-0.64	0.00454823	-2.79	6.17	0.00275047	0.00689507	protein_coding	PR/SET domain 8 [Source:HGNC Symbol;Acc:HGNC:13993]	56978	NM_001099403, NM_020226	4	80183879	80204329
ENSG00000163637	PRICKLE2	-0.41	0.0920331	-0.64	4.16	0.027053	0.102456	protein_coding	prickle planar cell polarity protein 2 [Source:HGNC Symbol;Acc:HGNC:20340]	166336	NM_198859, NM_001370528	3	64092236	64445476
ENSG00000185246	PRPF39	0.57	0.0139519	0.52	6.03	0.0162621	0.0182073	protein_coding	pre-mRNA processing factor 39 [Source:HGNC Symbol;Acc:HGNC:20314]	55015	NM_017922	14	45084107	45116282
ENSG00000106772	PRUNE2	-0.45	0.0582238	-0.65	7.45	0.0162521	0.0667959	protein_coding	prune homolog 2 with BCH domain [Source:HGNC Symbol;Acc:HGNC:25209]	158471	NM_001308050, NM_001308051, NM_001330680, NM_001308049, NM_015225, NM_001308047, NM_001308048	9	76611376	76906114
ENSG00000107317	PTGDS	-0.7	0.00110594	-1.58	5.58	0.000745186	0.00204697	protein_coding	prostaglandin D2 synthase [Source:HGNC Symbol;Acc:HGNC:9592]	5730	NM_000954	9	136975092	136981742
ENSG00000106853	PTGR1	-0.55	0.0192916	-0.51	6.84	0.0214314	0.0244559	protein_coding	prostaglandin reductase 1 [Source:HGNC Symbol;Acc:HGNC:18429]	22949	NM_001146109, NM_012212, NM_001146108	9	111549722	111599893
ENSG00000101213	PTK6	0.39	0.113454	1.15	4.34	0.0282749	0.12465	protein_coding	protein tyrosine kinase 6 [Source:HGNC Symbol;Acc:HGNC:9617]	5753	NM_005975, NM_001256358	20	63528001	63537376
ENSG00000100504	PYGL	-0.55	0.0192916	-1.14	4.41	0.00224452	0.0244559	protein_coding	glycogen phosphorylase L [Source:HGNC Symbol;Acc:HGNC:9725]	5836	NM_001163940, NM_002863	14	50857891	50944483
ENSG00000068976	PYGM	-0.77	0.000172576	-1.77	4.46	0.00102126	0.000430942	protein_coding	glycogen phosphorylase, muscle associated [Source:HGNC Symbol;Acc:HGNC:9726]	5837	NM_001164716, NM_005609	11	64746389	64759974
ENSG00000103485	QPRT	-0.59	0.00986042	-1.38	2.77	0.000802615	0.0134669	protein_coding	quinolinate phosphoribosyltransferase [Source:HGNC Symbol;Acc:HGNC:9755]	23475	NM_001318249, NM_014298, NM_001318250	16	29663279	29698699
ENSG00000165661	QSOX2	0.64	0.00454823	0.54	5.04	0.00867656	0.00689507	protein_coding	quiescin sulfhydryl oxidase 2 [Source:HGNC Symbol;Acc:HGNC:30249]	169714	NM_181701	9	136206333	136245812
ENSG00000276600	RAB7B	-0.45	0.0582238	-0.74	3.02	0.0253811	0.0667959	protein_coding	RAB7B, member RAS oncogene family [Source:HGNC Symbol;Acc:HGNC:30513]	338382	NM_001164522, NM_001304839, NM_177403	1	205976740	206003461
ENSG00000123570	RAB9B	-0.43	0.0737071	-1.05	2.7	0.0150373	0.083064	protein_coding	RAB9B, member RAS oncogene family [Source:HGNC Symbol;Acc:HGNC:14090]	51209	NM_016370	X	103822327	103832257
ENSG00000119318	RAD23B	0.73	0.000632137	0.47	7.22	0.0030802	0.00129282	protein_coding	RAD23 homolog B, nucleotide excision repair protein [Source:HGNC Symbol;Acc:HGNC:9813]	5887	NM_002874, NM_001244713, NM_001244724	9	107283137	107332192
ENSG00000167281	RBFOX3	-0.66	0.00294912	-1.99	4.43	0.000671663	0.00474036	protein_coding	RNA binding fox-1 homolog 3 [Source:HGNC Symbol;Acc:HGNC:27097]	146713	NM_001350451, NM_001350453, NM_001082575	17	79089345	79516148
ENSG00000155636	RBM45	0.59	0.00986042	0.43	4.27	0.0262858	0.0134669	protein_coding	RNA binding motif protein 45 [Source:HGNC Symbol;Acc:HGNC:24468]	129831	NM_001365578, NM_152945, NM_001365579	2	178112424	178139011
ENSG00000162444	RBP7	-0.59	0.00986042	-1.23	2.74	0.0041303	0.0134669	protein_coding	retinol binding protein 7 [Source:HGNC Symbol;Acc:HGNC:30316]	116362	NM_052960	1	9997206	10016021
ENSG00000068615	REEP1	-0.59	0.00986042	-0.77	3.35	0.00638563	0.0134669	protein_coding	receptor accessory protein 1 [Source:HGNC Symbol;Acc:HGNC:25786]	65055	NM_001371280, NM_022912, NM_001371279, NM_001164731, NM_001164732, NM_001164730	2	86213993	86338083
ENSG00000076043	REXO2	0.48	0.0453159	0.63	6.9	0.04313	0.0528981	protein_coding	RNA exonuclease 2 [Source:HGNC Symbol;Acc:HGNC:17851]	25996	NM_015523	11	114439386	114450279
ENSG00000167705	RILP	-0.64	0.00454823	-0.85	3.26	0.00417397	0.00689507	protein_coding	Rab interacting lysosomal protein [Source:HGNC Symbol;Acc:HGNC:30266]	83547	NM_031430	17	1646145	1649866
ENSG00000115963	RND3	-0.59	0.00986042	-0.93	4.9	0.00591376	0.0134669	protein_coding	Rho family GTPase 3 [Source:HGNC Symbol;Acc:HGNC:671]	390	NM_001254738, NM_005168	2	150468195	150539011
ENSG00000141622	RNF165	-0.36	0.138198	-0.78	3.04	0.0453993	0.150506	protein_coding	ring finger protein 165 [Source:HGNC Symbol;Acc:HGNC:31696]	494470	NM_152470, NM_001256758	18	46326809	46463140
ENSG00000126458	RRAS	-0.73	0.000632137	-0.98	6.05	0.000348204	0.00129282	protein_coding	RAS related [Source:HGNC Symbol;Acc:HGNC:10447]	6237	NM_006270	19	49635292	49640143
ENSG00000242732	RTL5	-0.61	0.00679301	-0.99	3.79	0.00161628	0.00969619	protein_coding	retrotransposon Gag like 5 [Source:HGNC Symbol;Acc:HGNC:29430]	340526	NM_001024455	X	72127110	72131901
ENSG00000175792	RUVBL1	0.5	0.034708	0.41	5.41	0.0376073	0.0414781	protein_coding	RuvB like AAA ATPase 1 [Source:HGNC Symbol;Acc:HGNC:10474]	8607	NM_001319086, NM_001319084, NM_003707	3	128064778	128153914
ENSG00000188643	S100A16	-0.48	0.0453159	-0.87	4.66	0.0166121	0.0528981	protein_coding	S100 calcium binding protein A16 [Source:HGNC Symbol;Acc:HGNC:20441]	140576	NM_001317008, NM_080388, NM_001317007	1	153606886	153613145
ENSG00000130066	SAT1	0.64	0.00454823	0.56	9.47	0.00486246	0.00689507	protein_coding	spermidine/spermine N1-acetyltransferase 1 [Source:HGNC Symbol;Acc:HGNC:10540]	6303	NM_002970	X	23783173	23786226
ENSG00000164764	SBSPON	-0.39	0.113454	-0.75	2.77	0.0482099	0.12465	protein_coding	somatomedin B and thrombospondin type 1 domain containing [Source:HGNC Symbol;Acc:HGNC:30362]	157869	NM_153225	8	73064543	73124088
ENSG00000121064	SCPEP1	-0.5	0.034708	-0.59	6.57	0.0241167	0.0414781	protein_coding	serine carboxypeptidase 1 [Source:HGNC Symbol;Acc:HGNC:29507]	59342	NM_021626	17	56978129	57006768
ENSG00000135919	SERPINE2	0.48	0.0453159	0.62	3.22	0.0299938	0.0528981	protein_coding	serpin family E member 2 [Source:HGNC Symbol;Acc:HGNC:8951]	5270	NM_001136528, NM_006216, NM_001136530	2	223975045	224039318
ENSG00000116560	SFPQ	0.59	0.00986042	0.35	8.8	0.0327016	0.0134669	protein_coding	splicing factor proline and glutamine rich [Source:HGNC Symbol;Acc:HGNC:10774]	6421	NM_005066	1	35176378	35193145
ENSG00000107819	SFXN3	-0.34	0.166466	-0.58	5.3	0.0370597	0.179703	protein_coding	sideroflexin 3 [Source:HGNC Symbol;Acc:HGNC:16087]	81855	NM_030971	10	101031234	101041244
ENSG00000141469	SLC14A1	-0.55	0.0192916	-1.92	6.58	0.0227246	0.0244559	protein_coding	solute carrier family 14 member 1 (Kidd blood group) [Source:HGNC Symbol;Acc:HGNC:10918]	6563	NM_001146037, NM_001308279, NM_001308278, NM_001146036, NM_001128588, NM_015865	18	45687025	45752520
ENSG00000163406	SLC15A2	-0.59	0.00986042	-1.19	6.95	0.0156456	0.0134669	protein_coding	solute carrier family 15 member 2 [Source:HGNC Symbol;Acc:HGNC:10921]	6565	NM_021082, NM_001145998	3	121894401	121944188
ENSG00000147100	SLC16A2	-0.55	0.0192916	-0.73	4.59	0.00660643	0.0244559	protein_coding	solute carrier family 16 member 2 [Source:HGNC Symbol;Acc:HGNC:10923]	6567	NM_006517	X	74421493	74533917
ENSG00000117479	SLC19A2	0.61	0.00679301	0.74	4.78	0.00454147	0.00969619	protein_coding	solute carrier family 19 member 2 [Source:HGNC Symbol;Acc:HGNC:10938]	10560	NM_006996, NM_001319667	1	169463909	169485944
ENSG00000092096	SLC22A17	-0.61	0.00679301	-1.27	6.62	0.00170534	0.00969619	protein_coding	solute carrier family 22 member 17 [Source:HGNC Symbol;Acc:HGNC:23095]	51310	NM_020372, NM_016609, NM_001289050	14	23346306	23352912
ENSG00000108528	SLC25A11	-0.52	0.0261237	-0.47	6.05	0.0223487	0.0319974	protein_coding	solute carrier family 25 member 11 [Source:HGNC Symbol;Acc:HGNC:10981]	8402	NM_003562, NM_001165418, NM_001165417	17	4937130	4940053
ENSG00000153291	SLC25A27	0.5	0.034708	0.4	6.57	0.0310021	0.0414781	protein_coding	solute carrier family 25 member 27 [Source:HGNC Symbol;Acc:HGNC:21065]	9481	NM_004277, NM_001204051, NM_001204052	6	46652915	46678190
ENSG00000142583	SLC2A5	-0.55	0.0192916	-3.18	5.43	0.00391891	0.0244559	protein_coding	solute carrier family 2 member 5 [Source:HGNC Symbol;Acc:HGNC:11010]	6518	NM_001328619, NM_001328621, NM_001328620, NM_003039, NM_001135585	1	9035106	9088478
ENSG00000189339	SLC35E2B	0.61	0.00679301	0.49	6.7	0.0101641	0.00969619	protein_coding	solute carrier family 35 member E2B [Source:HGNC Symbol;Acc:HGNC:33941]	728661	NM_001290264, NM_001110781	1	1659529	1692795
ENSG00000070366	SMG6	-0.55	0.0192916	-0.53	4.73	0.020768	0.0244559	protein_coding	SMG6 nonsense mediated mRNA decay factor [Source:HGNC Symbol;Acc:HGNC:17809]	23293	NM_017575, NM_001282326, NM_001256827, NM_001256828	17	2059839	2303785
ENSG00000198732	SMOC1	-0.61	0.00679301	-1.64	5.43	0.00212639	0.00969619	protein_coding	SPARC related modular calcium binding 1 [Source:HGNC Symbol;Acc:HGNC:20318]	64093	NM_001034852, NM_022137	14	69854131	70032366
ENSG00000019549	SNAI2	-0.7	0.00110594	-1.49	3.93	0.00155318	0.00204697	protein_coding	snail family transcriptional repressor 2 [Source:HGNC Symbol;Acc:HGNC:11094]	6591	NM_003068	8	48917598	48921740
ENSG00000255717	SNHG1	0.55	0.0192916	0.51	6.3	0.0210302	0.0244559	lncRNA	small nucleolar RNA host gene 1 [Source:HGNC Symbol;Acc:HGNC:32688]	23642		11	62851984	62855953
ENSG00000234912	SNHG20	0.64	0.00454823	0.74	3.99	0.00344048	0.00689507	lncRNA	small nucleolar RNA host gene 20 [Source:HGNC Symbol;Acc:HGNC:33099]			17	77086716	77099902
ENSG00000133104	SPART	-0.52	0.0261237	-0.75	5.27	0.00899399	0.0319974	protein_coding	spartin [Source:HGNC Symbol;Acc:HGNC:18514]	23111	NM_015087, NM_001142296, NM_001142295, NM_001142294	13	36301638	36370180
ENSG00000196104	SPOCK3	-0.32	0.198418	-0.68	5.06	0.0456577	0.212885	protein_coding	SPARC (osteonectin), cwcv and kazal like domains proteoglycan 3 [Source:HGNC Symbol;Acc:HGNC:13565]	50859	NM_016950, NM_001040159, NM_001204354, NM_001204356, NM_001251967, NM_001204358, NM_001204352, NM_001204355, NM_001204353	4	166733384	167234796
ENSG00000262655	SPON1	-0.5	0.034708	-0.71	4.34	0.0231408	0.0414781	protein_coding	spondin 1 [Source:HGNC Symbol;Acc:HGNC:11252]	10418	NM_006108	11	13962723	14268133
ENSG00000172296	SPTLC3	-0.61	0.00679301	-1.24	3.7	0.00321261	0.00969619	protein_coding	serine palmitoyltransferase long chain base subunit 3 [Source:HGNC Symbol;Acc:HGNC:16253]	55304	NM_018327, NM_001349945	20	13008972	13169103
ENSG00000277893	SRD5A2	-0.52	0.0261237	-1.14	4.99	0.0122949	0.0319974	protein_coding	steroid 5 alpha-reductase 2 [Source:HGNC Symbol;Acc:HGNC:11285]	6716	NM_000348	2	31522480	31580938
ENSG00000101955	SRPX	-0.45	0.0582238	-1.12	3.29	0.00430739	0.0667959	protein_coding	sushi repeat containing protein X-linked [Source:HGNC Symbol;Acc:HGNC:11309]	8406	NM_006307, NM_001170751, NM_001170750, NM_001170752	X	38149336	38220924
ENSG00000116754	SRSF11	0.59	0.00986042	0.51	8.01	0.0160112	0.0134669	protein_coding	serine and arginine rich splicing factor 11 [Source:HGNC Symbol;Acc:HGNC:10782]	9295	NM_001350607, NM_001350609, NM_001190987, NM_001350608, NM_004768, NM_001350606, NM_001350605, NM_001350615, NM_001350612, NM_001350614, NM_001350610, NM_001350611, NM_001350613, NM_001350616	1	70205682	70253052
ENSG00000197558	SSPO	0.43	0.0437071	1.41	4.62	0.000822765	0.0083064	transcribed_unitary_pseudogene	SCO-spondin [Source:HGNC Symbol;Acc:HGNC:21998]			7	149776042	149833979
ENSG00000124783	SSR1	0.57	0.0139519	0.41	7.09	0.0282164	0.0182073	protein_coding	signal sequence receptor subunit 1 [Source:HGNC Symbol;Acc:HGNC:11323]	6745	NM_003144, NM_001292008	6	7268306	7347446
ENSG00000115525	ST3GAL5	-0.41	0.0920331	-0.82	3.78	0.0324599	0.102456	protein_coding	ST3 beta-galactoside alpha-2,3-sialyltransferase 5 [Source:HGNC Symbol;Acc:HGNC:10872]	8869	NM_003896, NM_001042437, NM_001354238, NM_001354248, NM_001363847, NM_001354247, NM_001354227, NM_001354223, NM_001354234, NM_001354226, NM_001354233, NM_001354224, NM_001354229	2	85837120	85905199
ENSG00000136840	ST6GALNAC4	-0.57	0.0139519	-0.65	2.93	0.025767	0.0182073	protein_coding	ST6 N-acetylgalactosaminide alpha-2,6-sialyltransferase 4 [Source:HGNC Symbol;Acc:HGNC:17846]	27090	NM_175039, NM_175040	9	127907886	127917041
ENSG00000111728	ST8SIA1	-0.48	0.0453159	-0.89	2.93	0.0215188	0.0528981	protein_coding	ST8 alpha-N-acetyl-neuraminide alpha-2,8-sialyltransferase 1 [Source:HGNC Symbol;Acc:HGNC:10869]	6489	NM_001304450, NM_003034	12	22063773	22437041
ENSG00000115415	STAT1	0.55	0.0192916	0.44	7.02	0.0321185	0.0244559	protein_coding	signal transducer and activator of transcription 1 [Source:HGNC Symbol;Acc:HGNC:11362]	6772	NM_007315, NM_139266	2	190908460	191020960
ENSG00000163482	STK36	0.66	0.00294912	0.84	6.58	0.000463045	0.00474036	protein_coding	serine/threonine kinase 36 [Source:HGNC Symbol;Acc:HGNC:17209]	27148	NM_015690, NM_001243313, NM_001369423	2	218672069	218702716
ENSG00000101846	STS	-0.45	0.0582238	-0.53	4.29	0.0372334	0.0667959	protein_coding	steroid sulfatase [Source:HGNC Symbol;Acc:HGNC:11425]	412	NM_001320750, NM_001320751, NM_001320752, NM_000351, NM_001320753, NM_001320754	X	7147237	7804358
ENSG00000196284	SUPT3H	-0.36	0.138198	-0.6	3.44	0.0424797	0.150506	protein_coding	SPT3 homolog, SAGA and STAGA complex component [Source:HGNC Symbol;Acc:HGNC:11466]	8464	NM_181356, NM_001350326, NM_001350327, NM_001350325, NM_003599, NM_001350324, NM_001350329, NM_001261823	6	44809317	45377953
ENSG00000100321	SYNGR1	-0.73	0.000632137	-1.2	5.58	7.37809e-05	0.00129282	protein_coding	synaptogyrin 1 [Source:HGNC Symbol;Acc:HGNC:11498]	9145	NM_145731, NM_004711, NM_145738	22	39349925	39385575
ENSG00000182253	SYNM	-0.66	0.00294912	-1.29	7.49	0.00107206	0.00474036	protein_coding	synemin [Source:HGNC Symbol;Acc:HGNC:24466]	23336	NM_145728, NM_015286	15	99098217	99135593
ENSG00000172403	SYNPO2	-0.55	0.0192916	-0.98	8.42	0.0149748	0.0244559	protein_coding	synaptopodin 2 [Source:HGNC Symbol;Acc:HGNC:17732]	171024	NM_001286754, NM_133477, NM_001128933, NM_001128934, NM_001286755	4	118850688	119061247
ENSG00000204070	SYS1	-0.82	3.39333e-05	-0.42	4.9	0.00734358	0.000107735	protein_coding	SYS1 golgi trafficking protein [Source:HGNC Symbol;Acc:HGNC:16162]	90196	NM_001197129, NM_033542, NM_001099791	20	45361937	45376798
ENSG00000067715	SYT1	-0.55	0.0192916	-2.12	4.1	0.01298	0.0244559	protein_coding	synaptotagmin 1 [Source:HGNC Symbol;Acc:HGNC:11509]	6857	NM_001135805, NM_005639, NM_001291901, NM_001135806	12	78863993	79452008
ENSG00000013810	TACC3	0.43	0.0737071	0.93	3.88	0.0218154	0.083064	protein_coding	transforming acidic coiled-coil containing protein 3 [Source:HGNC Symbol;Acc:HGNC:11524]	10460	NM_006342	4	1712891	1745176
ENSG00000059588	TARBP1	0.77	0.000172576	0.6	6.95	0.00235879	0.000430942	protein_coding	TAR (HIV-1) RNA binding protein 1 [Source:HGNC Symbol;Acc:HGNC:11568]	6894	NM_005646	1	234391313	234479179
ENSG00000152284	TCF7L1	-0.55	0.0192916	-0.93	4.35	0.00291507	0.0244559	protein_coding	transcription factor 7 like 1 [Source:HGNC Symbol;Acc:HGNC:11640]	83439	NM_031283	2	85133392	85310387
ENSG00000185339	TCN2	-0.68	0.00184395	-0.83	4.36	0.00154563	0.00323206	protein_coding	transcobalamin 2 [Source:HGNC Symbol;Acc:HGNC:11653]	6948	NM_000355, NM_001184726	22	30607003	30627271
ENSG00000145934	TENM2	-0.57	0.0139519	-1.63	2.88	0.0016089	0.0182073	protein_coding	teneurin transmembrane protein 2 [Source:HGNC Symbol;Acc:HGNC:29943]	57451	NM_001122679, NM_001368145, NM_001368146, NM_001080428	5	167284799	168264157
ENSG00000132749	TESMIN	0.64	0.00454823	0.63	3.92	0.00672611	0.00689507	protein_coding	testis expressed metallothionein like protein [Source:HGNC Symbol;Acc:HGNC:7446]	9633	NM_004923, NM_001039656	11	68707440	68751520
ENSG00000144043	TEX261	-0.73	0.000632137	-0.37	6.68	0.0127166	0.00129282	protein_coding	testis expressed 261 [Source:HGNC Symbol;Acc:HGNC:30712]	113419	NM_144582	2	70985942	70994873
ENSG00000198959	TGM2	0.43	0.0737071	0.85	8.62	0.0414648	0.083064	protein_coding	transglutaminase 2 [Source:HGNC Symbol;Acc:HGNC:11778]	7052	NM_001323316, NM_001323318, NM_001323317, NM_004613, NM_198951	20	38127385	38166578
ENSG00000159445	THEM4	0.52	0.0261237	0.5	4.66	0.0152838	0.0319974	protein_coding	thioesterase superfamily member 4 [Source:HGNC Symbol;Acc:HGNC:17947]	117145	NM_053055	1	151870866	151909637
ENSG00000223573	TINCR	-0.73	0.000632137	-1.42	3.54	0.000193846	0.00129282	protein_coding	TINCR ubiquitin domain containing [Source:HGNC Symbol;Acc:HGNC:14607]			19	5558167	5578349
ENSG00000135926	TMBIM1	-0.59	0.00986042	-1.04	7.45	0.00428551	0.0134669	protein_coding	transmembrane BAX inhibitor motif containing 1 [Source:HGNC Symbol;Acc:HGNC:23410]	64114	NM_001321438, NM_001321433, NM_001321432, NM_001321428, NM_022152, NM_001321427, NM_001321435, NM_001321436, NM_001321430, NM_001321429	2	218274197	218292586
ENSG00000164124	TMEM144	0.61	0.00679301	1.01	4.65	0.000823112	0.00969619	protein_coding	transmembrane protein 144 [Source:HGNC Symbol;Acc:HGNC:25633]	55314	NM_018342	4	158201604	158255416
ENSG00000111843	TMEM14C	-0.48	0.0453159	-0.51	6.62	0.0301538	0.0528981	protein_coding	transmembrane protein 14C [Source:HGNC Symbol;Acc:HGNC:20952]	51522	NM_016462, NM_001165258	6	10722915	10731129
ENSG00000126950	TMEM35A	-0.5	0.034708	-1.17	3.78	0.0206579	0.0414781	protein_coding	transmembrane protein 35A [Source:HGNC Symbol;Acc:HGNC:25864]	59353	NM_021637	X	101078879	101096367
ENSG00000163781	TOPBP1	0.75	0.000341526	0.66	5.04	0.000814727	0.000754148	protein_coding	DNA topoisomerase II binding protein 1 [Source:HGNC Symbol;Acc:HGNC:17008]	11073	NM_001363889, NM_007027	3	133598175	133662380
ENSG00000159713	TPPP3	0.14	0.589709	1.69	3.89	0.02336	0.616462	protein_coding	tubulin polymerization promoting protein family member 3 [Source:HGNC Symbol;Acc:HGNC:24162]	51673	NM_015964, NM_016140	16	67389809	67393518
ENSG00000067445	TRO	-0.59	0.00986042	-0.94	4.3	0.0014791	0.0134669	protein_coding	trophinin [Source:HGNC Symbol;Acc:HGNC:12326]	7216	NM_001039705, NM_016157, NM_177556, NM_177557, NM_001271184, NM_001271183	X	54920462	54931431
ENSG00000121297	TSHZ3	-0.43	0.0737071	-0.77	4.6	0.0281847	0.083064	protein_coding	teashirt zinc finger homeobox 3 [Source:HGNC Symbol;Acc:HGNC:30700]	57616	NM_020856	19	31149979	31349436
ENSG00000165914	TTC7B	-0.5	0.034708	-1.01	4.54	0.00547416	0.0414781	protein_coding	tetratricopeptide repeat domain 7B [Source:HGNC Symbol;Acc:HGNC:19858]	145567	NM_001010854, NM_001320421	14	90524564	90816479
ENSG00000127824	TUBA4A	-0.39	0.113454	-0.67	4.97	0.0407454	0.12465	protein_coding	tubulin alpha 4a [Source:HGNC Symbol;Acc:HGNC:12407]	7277	NM_006000, NM_001278552	2	219249710	219278170
ENSG00000105849	TWISTNB	0.55	0.0192916	0.5	4.65	0.015184	0.0244559	protein_coding	TWIST neighbor [Source:HGNC Symbol;Acc:HGNC:18027]	221830	NM_001002926	7	19695461	19709037
ENSG00000143569	UBAP2L	0.3	0.234173	0.41	7.34	0.0445969	0.249623	protein_coding	ubiquitin associated protein 2 like [Source:HGNC Symbol;Acc:HGNC:29877]	9898	NM_001127320, NM_014847, NM_001330730, NM_001287816, NM_001287815	1	154220179	154271510
ENSG00000162692	VCAM1	0.57	0.0139519	0.6	3.48	0.0227666	0.0182073	protein_coding	vascular cell adhesion molecule 1 [Source:HGNC Symbol;Acc:HGNC:12663]	7412	NM_001199834, NM_080682, NM_001078	1	100719742	100739045
ENSG00000035403	VCL	-0.55	0.0192916	-0.82	7.66	0.00711877	0.0244559	protein_coding	vinculin [Source:HGNC Symbol;Acc:HGNC:12665]	7414	NM_014000, NM_003373	10	73995193	74121363
ENSG00000206538	VGLL3	-0.34	0.166466	-2.11	5.17	0.0466851	0.179703	protein_coding	vestigial like family member 3 [Source:HGNC Symbol;Acc:HGNC:24327]	389136	NM_001320494, NM_016206, NM_001320493	3	86876388	86991149
ENSG00000136059	VILL	-0.64	0.00454823	-1.32	4.56	0.00407709	0.00689507	protein_coding	villin like [Source:HGNC Symbol;Acc:HGNC:30906]	50853	NM_001370265, NM_015873, NM_001370264	3	37988059	38007188
ENSG00000019102	VSIG2	-0.48	0.0453159	-2.27	5.66	0.0141479	0.0528981	protein_coding	V-set and immunoglobulin domain containing 2 [Source:HGNC Symbol;Acc:HGNC:17149]	23584	NM_014312, NM_001329920	11	124747474	124752255
ENSG00000165633	VSTM4	-0.52	0.0261237	-0.71	4.77	0.0156206	0.0319974	protein_coding	V-set and transmembrane domain containing 4 [Source:HGNC Symbol;Acc:HGNC:26470]	196740	NM_001031746, NM_144984	10	49014236	49115522
ENSG00000161996	WDR90	0.66	0.00294912	0.58	6.03	0.00185516	0.00474036	protein_coding	WD repeat domain 90 [Source:HGNC Symbol;Acc:HGNC:26960]	197335	NM_145294	16	649311	667833
ENSG00000109501	WFS1	-0.61	0.00679301	-0.76	6.47	0.00216113	0.00969619	protein_coding	wolframin ER transmembrane glycoprotein [Source:HGNC Symbol;Acc:HGNC:12762]	7466	NM_006005, NM_001145853	4	6269849	6303265
ENSG00000109046	WSB1	0.41	0.0920331	0.48	8.26	0.0470835	0.102456	protein_coding	WD repeat and SOCS box containing 1 [Source:HGNC Symbol;Acc:HGNC:19221]	26118	NM_015626, NM_001348350, NM_134265	17	27294076	27315926
ENSG00000186153	WWOX	-0.61	0.00679301	-0.63	3.89	0.00761571	0.00969619	protein_coding	WW domain containing oxidoreductase [Source:HGNC Symbol;Acc:HGNC:12799]	51741	NM_016373, NM_001291997, NM_130791	16	78099430	79212667
ENSG00000138658	ZGRF1	0.5	0.034708	0.74	2.92	0.0147067	0.0414781	protein_coding	zinc finger GRF-type containing 1 [Source:HGNC Symbol;Acc:HGNC:25654]	55345	NM_001350397, NM_018392	4	112539333	112636995
ENSG00000010539	ZNF200	0.61	0.00679301	0.48	3.62	0.0141703	0.00969619	protein_coding	zinc finger protein 200 [Source:HGNC Symbol;Acc:HGNC:12993]	7752	NM_198087, NM_198088, NM_001145446, NM_003454, NM_001145448, NM_001145447	16	3222325	3236221
ENSG00000198393	ZNF26	0.61	0.00679301	0.58	5.09	0.00212814	0.00969619	protein_coding	zinc finger protein 26 [Source:HGNC Symbol;Acc:HGNC:13053]	7574	NM_001330514, NM_001330513, NM_019591, NM_001256280, NM_001256279	12	132986365	133032952
ENSG00000166526	ZNF3	0.52	0.0261237	0.41	5.98	0.0486109	0.0319974	protein_coding	zinc finger protein 3 [Source:HGNC Symbol;Acc:HGNC:13089]	7551	NM_001318137, NM_017715, NM_001371210, NM_001278287, NM_001371211, NM_001278284, NM_001371213, NM_001371214, NM_001318135, NM_032924, NM_001371218, NM_001362775, NM_001371215, NM_001278291, NM_001318136, NM_001371216, NM_001278292, NM_001362777, NM_001278290, NM_001371212, NM_001362776	7	100064033	100082548
ENSG00000089335	ZNF302	0.61	0.00679301	0.35	5.74	0.0458025	0.00969619	protein_coding	zinc finger protein 302 [Source:HGNC Symbol;Acc:HGNC:13848]	55900	NM_018443, NM_001012320, NM_001289183, NM_001289186, NM_001289187, NM_001289188, NM_001289189, NM_001289181, NM_018675, NM_001289192, NM_001289191, NM_001289190, NM_001289182, NM_001289184, NM_001289185	19	34677639	34686397
ENSG00000102935	ZNF423	-0.59	0.00986042	-0.74	3.65	0.00966338	0.0134669	protein_coding	zinc finger protein 423 [Source:HGNC Symbol;Acc:HGNC:16762]	23090	NM_001330533, NM_001271620, NM_015069	16	49487524	49857919
ENSG00000197363	ZNF517	-0.75	0.000341526	-0.41	4.37	0.0166595	0.000754148	protein_coding	zinc finger protein 517 [Source:HGNC Symbol;Acc:HGNC:27984]	340385	NM_213605, NM_001317936	8	144798876	144811169
ENSG00000198046	ZNF667	0.61	0.00679301	0.64	4.35	0.00792799	0.00969619	protein_coding	zinc finger protein 667 [Source:HGNC Symbol;Acc:HGNC:28854]	63934	NM_001321356, NM_022103, NM_001321355	19	56439325	56478065
ENSG00000234444	ZNF736	0.45	0.0582238	0.69	4.54	0.0131879	0.0667959	protein_coding	zinc finger protein 736 [Source:HGNC Symbol;Acc:HGNC:32467]	728927	NM_001294255, NM_001170905	7	64307459	64356634
ENSG00000121413	ZSCAN18	-0.43	0.0737071	-0.41	5.75	0.0333424	0.083064	protein_coding	zinc finger and SCAN domain containing 18 [Source:HGNC Symbol;Acc:HGNC:21037]	65982	NM_023926, NM_001145543, NM_001145544, NM_001145542	19	58083838	58118427
ENSG00000122952	ZWINT	0.41	0.0920331	0.77	3.3	0.0131611	0.102456	protein_coding	ZW10 interacting kinetochore protein [Source:HGNC Symbol;Acc:HGNC:13195]	11130	NM_007057, NM_001005413, NM_032997	10	56357227	56361273

## Sheet: b
gene_id	external_gene_name	Spearman_correlation_coef	Spearman_correlation_pvalue	edgeR_logFC	edgeR_logCPM	QLF_pvalue	MW_pvalue	gene_biotype	description	entrezgene_id	refseq_mrna	chromosome_name	start_position	end_position
ENSG00000259583	AC015712.2	0.29	0.0131884	0.68	3.64	0.00144158	0.0145263	lncRNA	novel transcript, antisense to LRRK1 and ALDH1A3			15	100892343	100919391
ENSG00000264112	AC015813.1	0.21	0.0759617	0.59	3.03	0.0121663	0.0773462	lncRNA	novel transcript			17	57989039	57994850
ENSG00000230551	AC021078.1	0.27	0.0225136	0.42	4.93	0.0247197	0.0240372	lncRNA	novel transcript			5	149494314	149504670
ENSG00000168306	ACOX2	-0.3	0.00888971	-1.17	2.86	0.00254411	0.0100604	protein_coding	acyl-CoA oxidase 2 [Source:HGNC Symbol;Acc:HGNC:120]	8309	NM_003500	3	58505136	58537283
ENSG00000102575	ACP5	-0.25	0.0295347	-1.1	4.84	0.00769891	0.0311147	protein_coding	acid phosphatase 5, tartrate resistant [Source:HGNC Symbol;Acc:HGNC:124]	54	NM_001322023, NM_001611, NM_001111035, NM_001111034, NM_001111036	19	11574660	11579008
ENSG00000014257	ACPP	-0.2	0.0835616	-1.12	12.3	0.0204019	0.0848813	protein_coding	acid phosphatase, prostate [Source:HGNC Symbol;Acc:HGNC:125]	55	NM_001099, NM_001292037, NM_001134194	3	132317369	132368298
ENSG00000111058	ACSS3	-0.3	0.0110954	-0.95	3.41	0.0040756	0.0123615	protein_coding	acyl-CoA synthetase short chain family member 3 [Source:HGNC Symbol;Acc:HGNC:24723]	79611	NM_001330243, NM_024560, NM_001330242	12	80936414	81261210
ENSG00000159251	ACTC1	-0.2	0.0835616	-2.08	4.26	0.0121466	0.0848813	protein_coding	actin alpha cardiac muscle 1 [Source:HGNC Symbol;Acc:HGNC:143]	70	NM_005159	15	34790230	34795549
ENSG00000136518	ACTL6A	0.25	0.0318506	0.25	5.56	0.0318611	0.0334396	protein_coding	actin like 6A [Source:HGNC Symbol;Acc:HGNC:24124]	86	NM_004301, NM_177989, NM_178042	3	179562886	179588407
ENSG00000241158	ADAMTS9-AS1	-0.2	0.0835616	-1.53	2.05	0.0116878	0.0848813	lncRNA	ADAMTS9 antisense RNA 1 [Source:HGNC Symbol;Acc:HGNC:40625]			3	64561322	64592757
ENSG00000178031	ADAMTSL1	-0.24	0.0442403	-0.96	3.63	0.0124235	0.0458256	protein_coding	ADAMTS like 1 [Source:HGNC Symbol;Acc:HGNC:14632]	92949	NM_001040272, NM_052866	9	17906563	18910950
ENSG00000185736	ADARB2	0.31	0.00675663	0.88	3.47	0.0259468	0.00780807	protein_coding	adenosine deaminase RNA specific B2 (inactive) [Source:HGNC Symbol;Acc:HGNC:227]	105	NM_018702	10	1177313	1737525
ENSG00000232855	AF165147.1	-0.32	0.00586988	-1.64	3.2	0.00107985	0.00686104	lncRNA	novel transcript			21	28328738	28674848
ENSG00000169129	AFAP1L2	-0.24	0.0383145	-0.82	4.46	0.00917598	0.0399108	protein_coding	actin filament associated protein 1 like 2 [Source:HGNC Symbol;Acc:HGNC:25901]	84632	NM_001351075, NM_001351069, NM_001351080, NM_001351077, NM_001351065, NM_001287824, NM_001351067, NM_001001936, NM_001351076, NM_001351074, NM_032550, NM_001351066, NM_001351079, NM_001351078, NM_001351073, NM_001351070, NM_001351072, NM_001351071, NM_001351064, NM_001351068	10	114294824	114404756
ENSG00000204149	AGAP6	0.28	0.0184161	0.51	2.47	0.0261878	0.0198788	protein_coding	ArfGAP with GTPase domain, ankyrin repeat and PH domain 6 [Source:HGNC Symbol;Acc:HGNC:23466]	414189	NM_001077665, NM_001365867	10	49982190	50010499
ENSG00000204310	AGPAT1	-0.29	0.0126355	-0.26	5.9	0.0116434	0.0139559	protein_coding	1-acylglycerol-3-phosphate O-acyltransferase 1 [Source:HGNC Symbol;Acc:HGNC:324]	10554	NM_001371439, NM_006411, NM_001371437, NM_001371438, NM_032741	6	32168212	32178096
ENSG00000186063	AIDA	0.01	0.965858	0.52	4.82	0.00729145	0.971245	protein_coding	axin interactor, dorsalization associated [Source:HGNC Symbol;Acc:HGNC:25761]	64853	NM_022831	1	222668013	222713210
ENSG00000129474	AJUBA	-0.21	0.0689241	-0.54	4.18	0.0307606	0.0703652	protein_coding	ajuba LIM protein [Source:HGNC Symbol;Acc:HGNC:20250]	84962	NM_032876, NM_198086, NM_001289097	14	22971177	22982551
ENSG00000053371	AKR7A2	-0.22	0.0666984	-0.21	5.7	0.0483679	0.0681564	protein_coding	aldo-keto reductase family 7 member A2 [Source:HGNC Symbol;Acc:HGNC:389]	8574	NM_003689, NM_001320979	1	19303965	19312146
ENSG00000260947	AL356489.2	-0.19	0.110016	-0.97	2.04	0.0362432	0.111099	lncRNA	novel transcript			9	33697459	33700986
ENSG00000111275	ALDH2	-0.31	0.00741134	-0.95	6.4	0.00206338	0.00850286	protein_coding	aldehyde dehydrogenase 2 family member [Source:HGNC Symbol;Acc:HGNC:404]	217	NM_001204889, NM_000690	12	111766887	111817532
ENSG00000072210	ALDH3A2	-0.3	0.0106196	-0.51	7.11	0.0054115	0.0118671	protein_coding	aldehyde dehydrogenase 3 family member A2 [Source:HGNC Symbol;Acc:HGNC:403]	224	NM_001369148, NM_001369138, NM_001369146, NM_000382, NM_001369137, NM_001031806, NM_001369136, NM_001369139	17	19648136	19685760
ENSG00000109107	ALDOC	-0.29	0.0143574	-0.48	4.22	0.0149625	0.0157292	protein_coding	aldolase, fructose-bisphosphate C [Source:HGNC Symbol;Acc:HGNC:418]	230	NM_005165	17	28573115	28576948
ENSG00000126016	AMOT	-0.25	0.0330645	-0.95	5.35	0.00783135	0.0346568	protein_coding	angiomotin [Source:HGNC Symbol;Acc:HGNC:17810]	154796	NM_133265, NM_001113490	X	112774503	112840815
ENSG00000229152	ANKRD10-IT1	0.26	0.0253263	0.71	3.05	0.00144593	0.0268785	lncRNA	ANKRD10 intronic transcript 1 [Source:HGNC Symbol;Acc:HGNC:39891]			13	110894639	110899172
ENSG00000151572	ANO4	-0.26	0.0243574	-1.03	2.29	0.00923925	0.0259008	protein_coding	anoctamin 4 [Source:HGNC Symbol;Acc:HGNC:23837]	121601	NM_178826, NM_001286615, NM_001286616	12	100717526	101128641
ENSG00000166825	ANPEP	-0.08	0.49271	-1.92	7.22	0.0294539	0.493413	protein_coding	alanyl aminopeptidase, membrane [Source:HGNC Symbol;Acc:HGNC:500]	290	NM_001150	15	89784895	89815401
ENSG00000197043	ANXA6	-0.25	0.0343169	-0.51	7.02	0.0166581	0.0359116	protein_coding	annexin A6 [Source:HGNC Symbol;Acc:HGNC:544]	309	NM_001363114, NM_001155, NM_001193544	5	151100706	151157785
ENSG00000002726	AOC1	-0.26	0.0253263	-2.44	5.18	0.014759	0.0268785	protein_coding	amine oxidase copper containing 1 [Source:HGNC Symbol;Acc:HGNC:80]	26	NM_001091, NM_001272072	7	150824627	150861504
ENSG00000138356	AOX1	-0.22	0.0666984	-1.25	4.83	0.0137262	0.0681564	protein_coding	aldehyde oxidase 1 [Source:HGNC Symbol;Acc:HGNC:553]	316	NM_001159	2	200586014	200677064
ENSG00000244509	APOBEC3C	-0.27	0.0234201	-1.25	5.03	0.00467527	0.024954	protein_coding	apolipoprotein B mRNA editing enzyme catalytic subunit 3C [Source:HGNC Symbol;Acc:HGNC:17353]	27350	NM_014508	22	39014257	39020352
ENSG00000081181	ARG2	-0.25	0.0343169	-0.77	6.62	0.0352451	0.0359116	protein_coding	arginase 2 [Source:HGNC Symbol;Acc:HGNC:664]	384	NM_001172	14	67619920	67651708
ENSG00000275832	ARHGAP23	-0.21	0.0809641	-0.63	4.84	0.04032	0.0823062	protein_coding	Rho GTPase activating protein 23 [Source:HGNC Symbol;Acc:HGNC:29293]	57636	NM_001199417	17	38419280	38512385
ENSG00000145819	ARHGAP26	-0.19	0.113316	-0.49	4.83	0.0302623	0.11437	protein_coding	Rho GTPase activating protein 26 [Source:HGNC Symbol;Acc:HGNC:17073]	23092	NM_001135608, NM_015071, NM_001349547	5	142770377	143229011
ENSG00000162174	ASRGL1	0.32	0.00559801	0.85	5.87	0.00130902	0.00656911	protein_coding	asparaginase and isoaspartyl peptidase 1 [Source:HGNC Symbol;Acc:HGNC:16448]	80150	NM_001083926, NM_025080	11	62337448	62393412
ENSG00000018625	ATP1A2	-0.24	0.0383145	-1.33	4.89	0.00913105	0.0399108	protein_coding	ATPase Na+/K+ transporting subunit alpha 2 [Source:HGNC Symbol;Acc:HGNC:800]	477	NM_000702	1	160115759	160143591
ENSG00000058668	ATP2B4	-0.27	0.0225136	-0.81	6.79	0.0153042	0.0240372	protein_coding	ATPase plasma membrane Ca2+ transporting 4 [Source:HGNC Symbol;Acc:HGNC:817]	493	NM_001684, NM_001365784, NM_001001396, NM_001365783	1	203626561	203744081
ENSG00000159720	ATP6V0D1	-0.23	0.0474757	-0.31	6.79	0.0275779	0.0490498	protein_coding	ATPase H+ transporting V0 subunit d1 [Source:HGNC Symbol;Acc:HGNC:13724]	9114	NM_004691	16	67438014	67481181
ENSG00000047249	ATP6V1H	-0.23	0.0474757	-0.22	5.97	0.0393314	0.0490498	protein_coding	ATPase H+ transporting V1 subunit H [Source:HGNC Symbol;Acc:HGNC:18303]	51606	NM_213619, NM_015941, NM_213620	8	53715543	53843558
ENSG00000168646	AXIN2	-0.24	0.0426921	-0.28	4.55	0.0479376	0.0442816	protein_coding	axin 2 [Source:HGNC Symbol;Acc:HGNC:904]	8313	NM_004655, NM_001363813	17	65528563	65561648
ENSG00000237172	B3GNT9	-0.27	0.0207899	-0.54	3.91	0.0144607	0.0222911	protein_coding	UDP-GlcNAc:betaGal beta-1,3-N-acetylglucosaminyltransferase 9 [Source:HGNC Symbol;Acc:HGNC:28714]	84752	NM_033309	16	67148104	67150998
ENSG00000064787	BCAS1	-0.22	0.0645309	-0.81	5.8	0.0273146	0.066005	protein_coding	breast carcinoma amplified sequence 1 [Source:HGNC Symbol;Acc:HGNC:974]	8537	NM_001316361, NM_001366297, NM_001323347, NM_003657, NM_001366295, NM_001366296, NM_001366298	20	53936777	54070594
ENSG00000119866	BCL11A	-0.23	0.0491651	-0.83	2.89	0.0287361	0.050732	protein_coding	BAF chromatin remodeling complex subunit BCL11A [Source:HGNC Symbol;Acc:HGNC:13221]	53335	NM_018014, NM_138559, NM_001363864, NM_022893, NM_001365609	2	60450520	60554467
ENSG00000164039	BDH2	-0.18	0.123674	-0.59	3.54	0.0428828	0.124637	protein_coding	3-hydroxybutyrate dehydrogenase 2 [Source:HGNC Symbol;Acc:HGNC:32389]	56898	NM_020139	4	103077592	103099870
ENSG00000133243	BTBD2	0.25	0.0318506	0.21	7.07	0.0349755	0.0334396	protein_coding	BTB domain containing 2 [Source:HGNC Symbol;Acc:HGNC:15504]	55643	NM_017797	19	1985438	2034881
ENSG00000228486	C2orf92	0.37	0.00112225	0.69	1.33	0.00245351	0.00155129	protein_coding	chromosome 2 open reading frame 92 [Source:HGNC Symbol;Acc:HGNC:49272]	728537	NM_001351368	2	97664217	97703064
ENSG00000064989	CALCRL	-0.26	0.0263276	-0.63	4.57	0.0380486	0.027888	protein_coding	calcitonin receptor like receptor [Source:HGNC Symbol;Acc:HGNC:16709]	10203	NM_005795, NM_001369434, NM_001369435, NM_001271751	2	187341964	187448460
ENSG00000198668	CALM1	-0.32	0.00586988	-0.6	8.14	0.00320213	0.00686104	protein_coding	calmodulin 1 [Source:HGNC Symbol;Acc:HGNC:1442]	801	NM_006888, NM_001363669, NM_001363670	14	90396502	90408268
ENSG00000144712	CAND2	-0.26	0.028431	-0.52	2.49	0.022038	0.0300052	protein_coding	cullin associated and neddylation dissociated 2 (putative) [Source:HGNC Symbol;Acc:HGNC:30689]	23066	NM_012298, NM_001162499	3	12796472	12871916
ENSG00000042493	CAPG	-0.19	0.103639	-0.77	5.3	0.025735	0.10478	protein_coding	capping actin protein, gelsolin like [Source:HGNC Symbol;Acc:HGNC:1474]	822	NM_001320734, NM_001320733, NM_001320732, NM_001747, NM_001256140, NM_001256139	2	85394753	85418432
ENSG00000162909	CAPN2	0.28	0.0156148	0.4	7.57	0.00686975	0.0170188	protein_coding	calpain 2 [Source:HGNC Symbol;Acc:HGNC:1479]	824	NM_001748, NM_001146068	1	223701593	223776018
ENSG00000105974	CAV1	-0.22	0.0603666	-0.75	6.13	0.0295849	0.0618698	protein_coding	caveolin 1 [Source:HGNC Symbol;Acc:HGNC:1527]	857	NM_001753, NM_001172896, NM_001172897, NM_001172895	7	116525001	116561184
ENSG00000105971	CAV2	-0.25	0.0356088	-0.64	4.58	0.0364336	0.0372049	protein_coding	caveolin 2 [Source:HGNC Symbol;Acc:HGNC:1528]	858	NM_001206748, NM_001233, NM_001206747, NM_198212	7	116287380	116508541
ENSG00000177469	CAVIN1	-0.21	0.0759617	-0.53	8.33	0.0467019	0.0773462	protein_coding	caveolae associated protein 1 [Source:HGNC Symbol;Acc:HGNC:9688]	284119	NM_012232	17	42402449	42423256
ENSG00000129993	CBFA2T3	-0.27	0.0225136	-0.43	3.95	0.0248233	0.0240372	protein_coding	CBFA2/RUNX1 partner transcriptional co-repressor 3 [Source:HGNC Symbol;Acc:HGNC:1537]	863	NM_175931, NM_005187	16	88874858	88977207
ENSG00000122565	CBX3	0.16	0.177057	0.4	7.16	0.00997754	0.177609	protein_coding	chromobox 3 [Source:HGNC Symbol;Acc:HGNC:1553]	11335	NM_007276, NM_016587	7	26201162	26213607
ENSG00000175455	CCDC14	0.34	0.00326431	0.44	5.27	0.00507969	0.00402062	protein_coding	coiled-coil domain containing 14 [Source:HGNC Symbol;Acc:HGNC:25766]	64770	NM_001366338, NM_001366336, NM_001366337, NM_001308317, NM_001366339, NM_022757, NM_001366335	3	123897305	123961408
ENSG00000109881	CCDC34	0.22	0.0666984	0.28	3.61	0.0452284	0.0681564	protein_coding	coiled-coil domain containing 34 [Source:HGNC Symbol;Acc:HGNC:25079]	91057	NM_030771, NM_080654	11	27330827	27363234
ENSG00000198624	CCDC69	-0.25	0.0306743	-0.66	5.07	0.013765	0.0322592	protein_coding	coiled-coil domain containing 69 [Source:HGNC Symbol;Acc:HGNC:24487]	26112	NM_015621	5	151181052	151224093
ENSG00000169515	CCDC8	-0.21	0.0735548	-0.72	3.32	0.0273283	0.074959	protein_coding	coiled-coil domain containing 8 [Source:HGNC Symbol;Acc:HGNC:25367]	83987	NM_032040	19	46410329	46413564
ENSG00000187094	CCK	-0.16	0.167898	-3.32	2.66	0.00210634	0.168512	protein_coding	cholecystokinin [Source:HGNC Symbol;Acc:HGNC:1569]	885	NM_000729, NM_001174138	3	42257825	42266185
ENSG00000101017	CD40	-0.25	0.0295347	-0.8	3.67	0.00965385	0.0311147	protein_coding	CD40 molecule [Source:HGNC Symbol;Acc:HGNC:11919]	958	NM_001322421, NM_001250, NM_001362758, NM_001322422, NM_001302753, NM_152854	20	46118278	46129863
ENSG00000163171	CDC42EP3	-0.23	0.0458345	-0.52	6.7	0.033749	0.0474146	protein_coding	CDC42 effector protein 3 [Source:HGNC Symbol;Acc:HGNC:16943]	10602	NM_001371569, NM_001270438, NM_001270437, NM_001371570, NM_006449, NM_001270436	2	37641882	37738468
ENSG00000179604	CDC42EP4	-0.25	0.0318506	-0.5	6.11	0.0140348	0.0334396	protein_coding	CDC42 effector protein 4 [Source:HGNC Symbol;Acc:HGNC:17147]	23580	NM_012121	17	73283624	73312005
ENSG00000167617	CDC42EP5	-0.16	0.181769	-0.91	4.58	0.0494834	0.182291	protein_coding	CDC42 effector protein 5 [Source:HGNC Symbol;Acc:HGNC:17408]	148170	NM_145057	19	54465026	54473296
ENSG00000089486	CDIP1	-0.22	0.0645309	-0.52	4.8	0.0307603	0.066005	protein_coding	cell death inducing p53 target 1 [Source:HGNC Symbol;Acc:HGNC:13234]	29965	NM_001199054, NM_013399, NM_001199055, NM_001199056	16	4510669	4538828
ENSG00000198848	CES1	-0.19	0.113316	-0.84	4.82	0.028098	0.11437	protein_coding	carboxylesterase 1 [Source:HGNC Symbol;Acc:HGNC:1863]	1066	NM_001025195, NM_001266, NM_001025194	16	55802851	55833337
ENSG00000153774	CFDP1	-0.23	0.0526919	-0.28	5.57	0.0412373	0.0542416	protein_coding	craniofacial development protein 1 [Source:HGNC Symbol;Acc:HGNC:1873]	10428	NM_006324	16	75293698	75433503
ENSG00000110721	CHKA	0.33	0.00379396	0.3	5.77	0.0273034	0.00460725	protein_coding	choline kinase alpha [Source:HGNC Symbol;Acc:HGNC:1937]	1119	NM_001277, NM_212469	11	68052859	68121444
ENSG00000147457	CHMP7	-0.23	0.0491651	-0.23	5.43	0.0358413	0.050732	protein_coding	charged multivesicular body protein 7 [Source:HGNC Symbol;Acc:HGNC:28439]	91782	NM_152272, NM_001363183, NM_001317899	8	23243637	23262000
ENSG00000101938	CHRDL1	-0.21	0.0809641	-0.96	6.28	0.0368697	0.0823062	protein_coding	chordin like 1 [Source:HGNC Symbol;Acc:HGNC:29861]	91851	NM_145234, NM_001367208, NM_001367206, NM_001143981, NM_001367205, NM_001367209, NM_001367204, NM_001143983, NM_001367207, NM_001143982	X	110673856	110795819
ENSG00000168539	CHRM1	-0.25	0.0306743	-0.91	6.22	0.00956339	0.0322592	protein_coding	cholinergic receptor muscarinic 1 [Source:HGNC Symbol;Acc:HGNC:1950]	1128	NM_000738	11	62908679	62921807
ENSG00000175040	CHST2	-0.23	0.0545314	-0.93	3.7	0.00628369	0.056071	protein_coding	carbohydrate sulfotransferase 2 [Source:HGNC Symbol;Acc:HGNC:1970]	9435	NM_004267	3	143119771	143124014
ENSG00000168802	CHTF8	-0.21	0.0759617	-0.22	6.86	0.0490099	0.0773462	protein_coding	chromosome transmission fidelity factor 8 [Source:HGNC Symbol;Acc:HGNC:24353]	54921, 113455421	NM_001039690, NM_001366606, NM_001366602, NM_001040146	16	69118010	69132578
ENSG00000159212	CLIC6	-0.22	0.056423	-0.76	3.46	0.0358881	0.0579515	protein_coding	chloride intracellular channel 6 [Source:HGNC Symbol;Acc:HGNC:2065]	54102	NM_001317009, NM_053277	21	34669389	34718227
ENSG00000120885	CLU	-0.18	0.120144	-0.74	8.5	0.0353833	0.121138	protein_coding	clusterin [Source:HGNC Symbol;Acc:HGNC:2095]	1191	NM_001831	8	27596917	27614700
ENSG00000100528	CNIH1	-0.28	0.0162783	-0.26	6.43	0.0162569	0.0176977	protein_coding	cornichon family AMPA receptor auxiliary protein 1 [Source:HGNC Symbol;Acc:HGNC:19431]	10175	NM_005776	14	54423561	54441391
ENSG00000065618	COL17A1	-0.28	0.0162783	-1.51	4.98	0.00496924	0.0176977	protein_coding	collagen type XVII alpha 1 chain [Source:HGNC Symbol;Acc:HGNC:2194]	1308	NM_000494	10	104031286	104085880
ENSG00000197565	COL4A6	-0.29	0.0126355	-1.46	4.06	0.0022584	0.0139559	protein_coding	collagen type IV alpha 6 chain [Source:HGNC Symbol;Acc:HGNC:2208]	1288	NM_033641, NM_001847, NM_001287759, NM_001287760, NM_001287758	X	108155607	108439497
ENSG00000112280	COL9A1	-0.14	0.228324	-1.84	2.48	0.00636087	0.228603	protein_coding	collagen type IX alpha 1 chain [Source:HGNC Symbol;Acc:HGNC:2217]	1297	NM_001851, NM_078485	6	70215061	70303083
ENSG00000198756	COLGALT2	-0.23	0.0491651	-0.66	2.48	0.029708	0.050732	protein_coding	collagen beta(1-O)galactosyltransferase 2 [Source:HGNC Symbol;Acc:HGNC:16790]	23127	NM_001303420, NM_001303421, NM_015101	1	183929854	184037729
ENSG00000005243	COPZ2	-0.23	0.0458345	-0.57	3.49	0.0290504	0.0474146	protein_coding	coatomer protein complex subunit zeta 2 [Source:HGNC Symbol;Acc:HGNC:19356]	51226	NM_016429	17	48026167	48038030
ENSG00000167549	CORO6	0.22	0.0603666	0.72	2.05	0.0365919	0.0618698	protein_coding	coronin 6 [Source:HGNC Symbol;Acc:HGNC:21356]	84940	NM_001351302, NM_001351301, NM_032854	17	29614756	29622907
ENSG00000160111	CPAMD8	-0.19	0.103639	-0.68	5.85	0.0297122	0.10478	protein_coding	C3 and PZP like alpha-2-macroglobulin domain containing 8 [Source:HGNC Symbol;Acc:HGNC:23228]	27151	NM_015692	19	16892947	17026815
ENSG00000104324	CPQ	-0.26	0.0243574	-0.45	5.67	0.024174	0.0259008	protein_coding	carboxypeptidase Q [Source:HGNC Symbol;Acc:HGNC:16910]	10404	NM_016134	8	96645242	97149654
ENSG00000088882	CPXM1	-0.22	0.0603666	-0.87	3	0.0271614	0.0618698	protein_coding	carboxypeptidase X, M14 family member 1 [Source:HGNC Symbol;Acc:HGNC:15771]	56265	NM_001184699, NM_019609	20	2794074	2800627
ENSG00000109846	CRYAB	-0.26	0.0263276	-1.11	5.39	0.00627199	0.027888	protein_coding	crystallin alpha B [Source:HGNC Symbol;Acc:HGNC:2389]	1410	NM_001368246, NM_001289808, NM_001885, NM_001368245, NM_001289807, NM_001330379	11	111908564	111923722
ENSG00000175183	CSRP2	-0.28	0.0162783	-1.06	4.64	0.00643863	0.0176977	protein_coding	cysteine and glycine rich protein 2 [Source:HGNC Symbol;Acc:HGNC:2470]	1466	NM_001300965, NM_001321	12	76858709	76879023
ENSG00000101439	CST3	-0.23	0.0491651	-0.43	8.31	0.0300226	0.050732	protein_coding	cystatin C [Source:HGNC Symbol;Acc:HGNC:2475]	1471	NM_001288614, NM_000099	20	23626706	23638473
ENSG00000164733	CTSB	-0.29	0.0137622	-0.54	8.94	0.00855102	0.0151172	protein_coding	cathepsin B [Source:HGNC Symbol;Acc:HGNC:2527]	1508	NM_001908, NM_147783, NM_147780, NM_147781, NM_001317237, NM_147782	8	11842524	11869448
ENSG00000135929	CYP27A1	-0.21	0.0712093	-1.2	5.24	0.00910086	0.0726324	protein_coding	cytochrome P450 family 27 subfamily A member 1 [Source:HGNC Symbol;Acc:HGNC:2605]	1593	NM_000784	2	218781749	218815293
ENSG00000155016	CYP2U1	-0.18	0.130972	-0.41	4.71	0.0406653	0.131872	protein_coding	cytochrome P450 family 2 subfamily U member 1 [Source:HGNC Symbol;Acc:HGNC:20582]	113612	NM_183075	4	107931549	107953461
ENSG00000106258	CYP3A5	-0.13	0.276184	-1.53	3	0.018625	0.276324	protein_coding	cytochrome P450 family 3 subfamily A member 5 [Source:HGNC Symbol;Acc:HGNC:2638]	1577	NM_000777, NM_001291830, NM_001291829, NM_001190484	7	99648194	99679998
ENSG00000142973	CYP4B1	-0.19	0.113316	-1.46	3.82	0.022228	0.11437	protein_coding	cytochrome P450 family 4 subfamily B member 1 [Source:HGNC Symbol;Acc:HGNC:2644]	1580	NM_001099772, NM_000779, NM_001319161, NM_001319162, NM_001319163	1	46757838	46819413
ENSG00000146122	DAAM2	-0.25	0.0330645	-0.71	4.36	0.0217299	0.0346568	protein_coding	dishevelled associated activator of morphogenesis 2 [Source:HGNC Symbol;Acc:HGNC:18143]	23500	NM_001201427, NM_015345	6	39792298	39904877
ENSG00000196730	DAPK1	0.28	0.0169658	0.59	5.99	0.0169021	0.0184002	protein_coding	death associated protein kinase 1 [Source:HGNC Symbol;Acc:HGNC:2674]	1612	NM_001288731, NM_001288730, NM_004938, NM_001288729	9	87497228	87708634
ENSG00000006634	DBF4	0.22	0.0603666	0.29	3.31	0.038664	0.0618698	protein_coding	DBF4 zinc finger [Source:HGNC Symbol;Acc:HGNC:17364]	10926	NM_006716, NM_001318062, NM_001318060, NM_001318061	7	87876216	87909553
ENSG00000155368	DBI	-0.22	0.056423	-0.41	7.61	0.0421895	0.0579515	protein_coding	diazepam binding inhibitor, acyl-CoA binding protein [Source:HGNC Symbol;Acc:HGNC:2690]	1622	NM_001079862, NM_001178041, NM_001282634, NM_001178042, NM_001282635, NM_001352432, NM_001178017, NM_001079863, NM_001282633, NM_020548, NM_001282636, NM_001178043	2	119366921	119372560
ENSG00000166341	DCHS1	-0.23	0.0545314	-0.57	5.14	0.041627	0.056071	protein_coding	dachsous cadherin-related 1 [Source:HGNC Symbol;Acc:HGNC:13681]	8642	NM_003737	11	6621330	6655809
ENSG00000157349	DDX19B	-0.28	0.0176782	-0.28	3.76	0.0216571	0.019127	protein_coding	DEAD-box helicase 19B [Source:HGNC Symbol;Acc:HGNC:2742]	11269	NM_001257174, NM_001363938, NM_001257172, NM_001257173, NM_007242, NM_001014449, NM_001257175, NM_001014451	16	70289663	70335283
ENSG00000166444	DENND2B	-0.22	0.0603666	-0.37	5.78	0.0411735	0.0618698	protein_coding	DENN domain containing 2B [Source:HGNC Symbol;Acc:HGNC:11350]	6764	NM_139157, NM_005418, NM_213618	11	8693351	8910951
ENSG00000050165	DKK3	-0.25	0.0306743	-0.67	6.18	0.0191295	0.0322592	protein_coding	dickkopf WNT signaling pathway inhibitor 3 [Source:HGNC Symbol;Acc:HGNC:2893]	27122	NM_015881, NM_013253, NM_001018057, NM_001330220	11	11956207	12009769
ENSG00000171462	DLK2	-0.22	0.056423	-0.78	3.08	0.0471592	0.0579515	protein_coding	delta like non-canonical Notch ligand 2 [Source:HGNC Symbol;Acc:HGNC:21113]	65989	NM_001286655, NM_001286656, NM_023932, NM_206539	6	43450352	43456632
ENSG00000114841	DNAH1	0.27	0.0191801	0.4	4	0.0411864	0.0206563	protein_coding	dynein axonemal heavy chain 1 [Source:HGNC Symbol;Acc:HGNC:2940]	25981	NM_015512	3	52316319	52400491
ENSG00000185842	DNAH14	0.3	0.0110954	0.35	2.95	0.0355169	0.0123615	protein_coding	dynein axonemal heavy chain 14 [Source:HGNC Symbol;Acc:HGNC:2945]	127602	NM_001145154, NM_001349911, NM_144989, NM_001367481, NM_001349912, NM_001367479	1	224896262	225399292
ENSG00000119772	DNMT3A	0.37	0.00140245	0.39	5.47	0.00344842	0.00188843	protein_coding	DNA methyltransferase 3 alpha [Source:HGNC Symbol;Acc:HGNC:2978]	1788	NM_175629, NM_153759, NM_022552, NM_001320893, NM_175630, NM_001320892	2	25227855	25342590
ENSG00000125170	DOK4	-0.23	0.0474757	-0.5	4.1	0.0277249	0.0490498	protein_coding	docking protein 4 [Source:HGNC Symbol;Acc:HGNC:19868]	55715	NM_001369618, NM_001369620, NM_001330556, NM_018110, NM_001369619, NM_001369621	16	57471922	57487327
ENSG00000143196	DPT	-0.23	0.0491651	-1.9	3.15	0.00388067	0.050732	protein_coding	dermatopontin [Source:HGNC Symbol;Acc:HGNC:3011]	1805	NM_001937	1	168695468	168729206
ENSG00000147647	DPYS	-0.33	0.00408609	-3.73	1.61	0.000428244	0.0049284	protein_coding	dihydropyrimidinase [Source:HGNC Symbol;Acc:HGNC:3013]	1807	NM_001385	8	104330324	104467055
ENSG00000137857	DUOX1	-0.15	0.2067	-0.97	4.05	0.0203178	0.207078	protein_coding	dual oxidase 1 [Source:HGNC Symbol;Acc:HGNC:3062]	53905	NM_017434, NM_175940	15	45129933	45165576
ENSG00000140254	DUOXA1	-0.12	0.30246	-1.22	2.5	0.0417273	0.302569	protein_coding	dual oxidase maturation factor 1 [Source:HGNC Symbol;Acc:HGNC:26507]	90527	NM_144565, NM_001276264, NM_001276268, NM_001276265, NM_001276267, NM_001276266	15	45117367	45129938
ENSG00000108861	DUSP3	-0.24	0.0426921	-0.29	6.79	0.0450953	0.0442816	protein_coding	dual specificity phosphatase 3 [Source:HGNC Symbol;Acc:HGNC:3069]	1845	NM_004090	17	43766125	43778977
ENSG00000135636	DYSF	-0.29	0.0115896	-0.73	4.19	0.0121445	0.0128741	protein_coding	dysferlin [Source:HGNC Symbol;Acc:HGNC:3097]	8291	NM_001130980, NM_001130981, NM_001130978, NM_001130977, NM_001130979, NM_003494, NM_001130976, NM_001130982, NM_001130455, NM_001130986, NM_001130984, NM_001130983, NM_001130987, NM_001130985	2	71453722	71686768
ENSG00000103319	EEF2K	-0.23	0.0474757	-0.44	6.34	0.0118115	0.0490498	protein_coding	eukaryotic elongation factor 2 kinase [Source:HGNC Symbol;Acc:HGNC:24615]	29904	NM_013302	16	22206278	22288738
ENSG00000142634	EFHD2	-0.2	0.0835616	-0.45	5.78	0.0433459	0.0848813	protein_coding	EF-hand domain family member D2 [Source:HGNC Symbol;Acc:HGNC:28670]	79180	NM_024329	1	15409888	15430339
ENSG00000090776	EFNB1	-0.21	0.0712093	-0.59	4.38	0.0124087	0.0726324	protein_coding	ephrin B1 [Source:HGNC Symbol;Acc:HGNC:3226]	1947	NM_004429	X	68829021	68842160
ENSG00000100842	EFS	-0.19	0.100561	-0.89	4.6	0.0269792	0.101729	protein_coding	embryonal Fyn-associated substrate [Source:HGNC Symbol;Acc:HGNC:16898]	10278	NM_005864, NM_032459, NM_001277174	14	23356403	23365752
ENSG00000113790	EHHADH	-0.22	0.056423	-0.52	3.77	0.0324726	0.0579515	protein_coding	enoyl-CoA hydratase and 3-hydroxyacyl CoA dehydrogenase [Source:HGNC Symbol;Acc:HGNC:3247]	1962	NM_001966, NM_001166415	3	185190624	185281990
ENSG00000082397	EPB41L3	-0.25	0.0318506	-0.62	3.82	0.0261752	0.0334396	protein_coding	erythrocyte membrane protein band 4.1 like 3 [Source:HGNC Symbol;Acc:HGNC:3380]	23136	NM_012307, NM_001281534, NM_001281535, NM_001281533, NM_001330557	18	5392381	5630700
ENSG00000086289	EPDR1	-0.32	0.00615333	-0.49	5.86	0.00578918	0.00716458	protein_coding	ependymin related 1 [Source:HGNC Symbol;Acc:HGNC:17572]	54749	NM_017549, NM_001242946, NM_001242948	7	37683843	37951936
ENSG00000063245	EPN1	0.23	0.0458345	0.26	7.55	0.025405	0.0474146	protein_coding	epsin 1 [Source:HGNC Symbol;Acc:HGNC:21604]	29924	NM_001321263, NM_001130072, NM_013333, NM_001130071	19	55675226	55709858
ENSG00000260565	ERVK13-1	0.32	0.00644877	0.54	3.95	0.0142904	0.00748012	lncRNA	endogenous retrovirus group K13 member 1 [Source:HGNC Symbol;Acc:HGNC:27548]			16	2660348	2682379
ENSG00000143845	ETNK2	-0.22	0.0666984	-0.49	3.4	0.0343236	0.0681564	protein_coding	ethanolamine kinase 2 [Source:HGNC Symbol;Acc:HGNC:25575]	55224	NM_001297760, NM_001297761, NM_001297762, NM_018208	1	204131062	204152044
ENSG00000106462	EZH2	0.28	0.0162783	0.48	2.9	0.0205073	0.0176977	protein_coding	enhancer of zeste 2 polycomb repressive complex 2 subunit [Source:HGNC Symbol;Acc:HGNC:3527]	2146	NM_001203247, NM_152998, NM_004456, NM_001203249, NM_001203248	7	148807383	148884321
ENSG00000126218	F10	-0.16	0.177057	-0.64	2.55	0.0274676	0.177609	protein_coding	coagulation factor X [Source:HGNC Symbol;Acc:HGNC:3528]	2159	NM_001312675, NM_000504, NM_001312674	13	113122799	113149529
ENSG00000168309	FAM107A	-0.19	0.103639	-0.9	5.28	0.0253282	0.10478	protein_coding	family with sequence similarity 107 member A [Source:HGNC Symbol;Acc:HGNC:30827]	11170	NM_001076778, NM_007177, NM_001282714, NM_001282713	3	58564117	58627610
ENSG00000150510	FAM124A	-0.2	0.0889545	-0.73	2.61	0.0288768	0.0902268	protein_coding	family with sequence similarity 124 member A [Source:HGNC Symbol;Acc:HGNC:26413]	220108	NM_001330522, NM_001242312, NM_145019	13	51222334	51284241
ENSG00000188732	FAM221A	0.34	0.00294888	0.51	3.66	0.00430192	0.00366811	protein_coding	family with sequence similarity 221 member A [Source:HGNC Symbol;Acc:HGNC:27977]	340277	NM_001127364, NM_199136, NM_001300932, NM_001127365	7	23680130	23703249
ENSG00000189157	FAM47E	0.35	0.00266095	0.51	2.7	0.00650668	0.00334393	protein_coding	family with sequence similarity 47 member E [Source:HGNC Symbol;Acc:HGNC:34343]	100129583	NM_001242936, NM_001136570	4	76214040	76283783
ENSG00000144554	FANCD2	0.22	0.0666984	0.35	3.31	0.0298014	0.0681564	protein_coding	FA complementation group D2 [Source:HGNC Symbol;Acc:HGNC:3585]	2177	NM_033084, NM_001319984, NM_001018115	3	10026414	10101930
ENSG00000170271	FAXDC2	-0.25	0.0295347	-0.83	4.84	0.00924418	0.0311147	protein_coding	fatty acid hydroxylase domain containing 2 [Source:HGNC Symbol;Acc:HGNC:1334]	10826	NM_032385	5	154818492	154859252
ENSG00000260852	FBXL19-AS1	0.32	0.00533733	0.79	2.76	0.00218534	0.00628839	lncRNA	FBXL19 antisense RNA 1 [Source:HGNC Symbol;Acc:HGNC:27557]			16	30919319	30923269
ENSG00000183580	FBXL7	-0.25	0.0356088	-0.36	4.36	0.0167707	0.0372049	protein_coding	F-box and leucine rich repeat protein 7 [Source:HGNC Symbol;Acc:HGNC:13604]	23194	NM_012304, NM_001278317	5	15500180	15939795
ENSG00000269190	FBXO17	-0.22	0.0666984	-0.89	3.15	0.0149543	0.0681564	protein_coding	F-box protein 17 [Source:HGNC Symbol;Acc:HGNC:18754]	115290	NM_024907, NM_148169	19	38941401	38975742
ENSG00000103264	FBXO31	-0.24	0.0426921	-0.3	5.01	0.0319763	0.0442816	protein_coding	F-box protein 31 [Source:HGNC Symbol;Acc:HGNC:16510]	79791	NM_024735, NM_001282683	16	87326987	87392142
ENSG00000275395	FCGBP	-0.07	0.529565	-1.76	5.61	0.0158935	0.530518	protein_coding	Fc fragment of IgG binding protein [Source:HGNC Symbol;Acc:HGNC:13572]	8857	NM_003890	19	39863323	39934626
ENSG00000073712	FERMT2	-0.22	0.0666984	-0.57	5.87	0.0371849	0.0681564	protein_coding	fermitin family member 2 [Source:HGNC Symbol;Acc:HGNC:15767]	10979	NM_006832, NM_001135000, NM_001134999	14	52857268	52952435
ENSG00000149557	FEZ1	-0.22	0.0645309	-0.7	3.18	0.021688	0.066005	protein_coding	fasciculation and elongation protein zeta 1 [Source:HGNC Symbol;Acc:HGNC:3659]	9638	NM_005103, NM_022549	11	125442881	125592568
ENSG00000128591	FLNC	-0.17	0.154827	-0.88	8.01	0.0434205	0.155536	protein_coding	filamin C [Source:HGNC Symbol;Acc:HGNC:3756]	2318	NM_001458, NM_001127487	7	128830377	128859274
ENSG00000109920	FNBP4	0.29	0.0131884	0.26	5.98	0.0224013	0.0145263	protein_coding	formin binding protein 4 [Source:HGNC Symbol;Acc:HGNC:19752]	23360	NM_015308, NM_001318339	11	47716494	47767443
ENSG00000115226	FNDC4	-0.24	0.0397302	-0.93	3.5	0.00512584	0.0413252	protein_coding	fibronectin type III domain containing 4 [Source:HGNC Symbol;Acc:HGNC:20239]	64838	NM_022823	2	27491883	27495200
ENSG00000137726	FXYD6	-0.23	0.0526919	-0.93	4.35	0.013455	0.0542416	protein_coding	FXYD domain containing ion transport regulator 6 [Source:HGNC Symbol;Acc:HGNC:4030]	53826	NM_001164836, NM_001164831, NM_022003, NM_001164832, NM_001164837	11	117836976	117877486
ENSG00000157240	FZD1	-0.29	0.0121027	-0.49	5.65	0.00797683	0.0134054	protein_coding	frizzled class receptor 1 [Source:HGNC Symbol;Acc:HGNC:4038]	8321	NM_003505	7	91264433	91271326
ENSG00000109586	GALNT7	-0.22	0.0645309	-0.54	8.23	0.033499	0.066005	protein_coding	polypeptide N-acetylgalactosaminyltransferase 7 [Source:HGNC Symbol;Acc:HGNC:4129]	51809	NM_017423	4	173168811	173323967
ENSG00000130005	GAMT	-0.28	0.0162783	-0.44	4.94	0.0126041	0.0176977	protein_coding	guanidinoacetate N-methyltransferase [Source:HGNC Symbol;Acc:HGNC:4136]	2593	NM_000156, NM_138924	19	1397026	1401570
ENSG00000180447	GAS1	-0.18	0.127283	-0.89	3.97	0.0278527	0.128215	protein_coding	growth arrest specific 1 [Source:HGNC Symbol;Acc:HGNC:4165]	2619	NM_002048	9	86944362	86947506
ENSG00000164125	GASK1B	-0.21	0.0759617	-0.64	7.35	0.0405896	0.0773462	protein_coding	golgi associated kinase 1B [Source:HGNC Symbol;Acc:HGNC:25312]	51313	NM_001128424, NM_016613, NM_001031700	4	158124474	158173318
ENSG00000179348	GATA2	0.1	0.423233	0.37	7.48	0.0480746	0.423572	protein_coding	GATA binding protein 2 [Source:HGNC Symbol;Acc:HGNC:4171]	2624	NM_032638, NM_001145662, NM_001145661	3	128479427	128493201
ENSG00000111846	GCNT2	-0.19	0.106791	-0.78	6.14	0.032159	0.107903	protein_coding	glucosaminyl (N-acetyl) transferase 2 (I blood group) [Source:HGNC Symbol;Acc:HGNC:4204]	2651	NM_145649, NM_001491, NM_145655	6	10492223	10629368
ENSG00000167741	GGT6	-0.18	0.138591	-1.13	3.38	0.033409	0.139429	protein_coding	gamma-glutamyltransferase 6 [Source:HGNC Symbol;Acc:HGNC:26891]	124975	NM_001288704, NM_153338, NM_001122890, NM_001288702, NM_001288703	17	4556927	4560818
ENSG00000131067	GGT7	-0.19	0.113316	-0.5	4.42	0.0362346	0.11437	protein_coding	gamma-glutamyltransferase 7 [Source:HGNC Symbol;Acc:HGNC:4259]	2686	NM_001351702, NM_178026	20	34844720	34872856
ENSG00000167925	GHDC	-0.22	0.0583677	-0.35	5.98	0.0254908	0.0598841	protein_coding	GH3 domain containing [Source:HGNC Symbol;Acc:HGNC:24438]	84514	NM_001142623, NM_032484	17	42188799	42194532
ENSG00000182963	GJC1	-0.25	0.0343169	-0.66	3.72	0.0285993	0.0359116	protein_coding	gap junction protein gamma 1 [Source:HGNC Symbol;Acc:HGNC:4280]	10052	NM_005497, NM_001080383	17	44798448	44830816
ENSG00000141404	GNAL	-0.26	0.028431	-0.73	3.77	0.0155909	0.0300052	protein_coding	G protein subunit alpha L [Source:HGNC Symbol;Acc:HGNC:4388]	2774	NM_182978, NM_001261443, NM_001142339, NM_001369387, NM_001261444	18	11689264	11885685
ENSG00000087258	GNAO1	-0.2	0.0946181	-0.71	3.39	0.0338996	0.0958399	protein_coding	G protein subunit alpha o1 [Source:HGNC Symbol;Acc:HGNC:4389]	2775	NM_020988, NM_138736	16	56191489	56357444
ENSG00000204590	GNL1	-0.26	0.0253263	-0.2	6.16	0.0467712	0.0268785	protein_coding	G protein nucleolar 1 (putative) [Source:HGNC Symbol;Acc:HGNC:4413]	2794	NM_005275	6	30541377	30557174
ENSG00000163938	GNL3	0.33	0.00398677	0.37	7.27	0.00437884	0.00481938	protein_coding	G protein nucleolar 3 [Source:HGNC Symbol;Acc:HGNC:29931]	26354	NM_014366, NM_206825, NM_206826	3	52681156	52694497
ENSG00000124713	GNMT	-0.32	0.00615333	-0.89	3.88	0.00529103	0.00716458	protein_coding	glycine N-methyltransferase [Source:HGNC Symbol;Acc:HGNC:4415]	27232, 107080644	NM_001318856, NM_018960, NM_001318865	6	42960754	42963880
ENSG00000198932	GPRASP1	-0.2	0.0917519	-0.59	4.44	0.0303373	0.0929994	protein_coding	G protein-coupled receptor associated sorting protein 1 [Source:HGNC Symbol;Acc:HGNC:24834]	9737	NM_014710, NM_001184727, NM_001099411, NM_001099410	X	102651092	102659083
ENSG00000167191	GPRC5B	-0.29	0.0115896	-0.82	4.28	0.00443416	0.0128741	protein_coding	G protein-coupled receptor class C group 5 member B [Source:HGNC Symbol;Acc:HGNC:13308]	51704	NM_016235, NM_001304771	16	19856691	19886167
ENSG00000213366	GSTM2	-0.16	0.163456	-0.85	3.69	0.0271149	0.164101	protein_coding	glutathione S-transferase mu 2 [Source:HGNC Symbol;Acc:HGNC:4634]	2946	NM_000848, NM_001142368	1	109668022	109709551
ENSG00000134202	GSTM3	-0.2	0.0946181	-0.74	5.01	0.0274711	0.0958399	protein_coding	glutathione S-transferase mu 3 [Source:HGNC Symbol;Acc:HGNC:4635]	2947	NM_000849	1	109733932	109741038
ENSG00000168765	GSTM4	-0.2	0.0835616	-0.51	3.78	0.0470197	0.0848813	protein_coding	glutathione S-transferase mu 4 [Source:HGNC Symbol;Acc:HGNC:4636]	2948	NM_000850, NM_147148	1	109656099	109674836
ENSG00000134201	GSTM5	-0.19	0.106791	-0.81	3.13	0.0418278	0.107903	protein_coding	glutathione S-transferase mu 5 [Source:HGNC Symbol;Acc:HGNC:4637]	2949	NM_000851	1	109711780	109775428
ENSG00000084207	GSTP1	-0.17	0.142524	-0.9	6.48	0.0222304	0.14333	protein_coding	glutathione S-transferase pi 1 [Source:HGNC Symbol;Acc:HGNC:4638]	2950	NM_000852	11	67583742	67586656
ENSG00000162882	HAAO	-0.18	0.123674	-0.7	2.62	0.0343005	0.124637	protein_coding	3-hydroxyanthranilate 3,4-dioxygenase [Source:HGNC Symbol;Acc:HGNC:4796]	23498	NM_012205	2	42767089	42792593
ENSG00000165996	HACD1	-0.27	0.0225136	-0.63	2.51	0.0186073	0.0240372	protein_coding	3-hydroxyacyl-CoA dehydratase 1 [Source:HGNC Symbol;Acc:HGNC:9639]	9200	NM_014241	10	17589032	17617374
ENSG00000019991	HGF	-0.22	0.0624206	-1.05	3.65	0.0218648	0.0639098	protein_coding	hepatocyte growth factor [Source:HGNC Symbol;Acc:HGNC:4893]	3082	NM_000601, NM_001010932, NM_001010931, NM_001010933, NM_001010934	7	81699010	81770438
ENSG00000198157	HMGN5	-0.28	0.0169658	-0.68	2.41	0.0140555	0.0184002	protein_coding	high mobility group nucleosome binding domain 5 [Source:HGNC Symbol;Acc:HGNC:8013]	79366	NM_030763	X	81113699	81201913
ENSG00000152795	HNRNPDL	0.27	0.0207899	0.19	7.73	0.0273673	0.0222911	protein_coding	heterogeneous nuclear ribonucleoprotein D like [Source:HGNC Symbol;Acc:HGNC:5037]	9987	NM_031372, NM_001207000	4	82422564	82430408
ENSG00000128714	HOXD13	-0.24	0.0442403	-1.22	2.95	0.00618298	0.0458256	protein_coding	homeobox D13 [Source:HGNC Symbol;Acc:HGNC:5136]	3239	NM_000523	2	176092721	176095944
ENSG00000172987	HPSE2	-0.23	0.0509034	-0.94	2.95	0.0341016	0.0524622	protein_coding	heparanase 2 (inactive) [Source:HGNC Symbol;Acc:HGNC:18374]	60495	NM_021828, NM_001166244, NM_001166245, NM_001166246	10	98457077	99235862
ENSG00000110169	HPX	0.34	0.00326431	0.69	1.76	0.00810794	0.00402062	protein_coding	hemopexin [Source:HGNC Symbol;Acc:HGNC:5171]	3263	NM_000613	11	6431049	6442617
ENSG00000025423	HSD17B6	-0.24	0.0383145	-0.94	4.75	0.0152372	0.0399108	protein_coding	hydroxysteroid 17-beta dehydrogenase 6 [Source:HGNC Symbol;Acc:HGNC:23316]	8630	NM_003725	12	56752161	56787790
ENSG00000152137	HSPB8	-0.2	0.097554	-1.02	6.32	0.0219316	0.0987495	protein_coding	heat shock protein family B (small) member 8 [Source:HGNC Symbol;Acc:HGNC:30171]	26353	NM_014365	12	119178642	119221131
ENSG00000166033	HTRA1	-0.27	0.0207899	-0.44	5.88	0.0132976	0.0222911	protein_coding	HtrA serine peptidase 1 [Source:HGNC Symbol;Acc:HGNC:9476]	5654	NM_002775	10	122458551	122514907
ENSG00000126709	IFI6	-0.21	0.0784311	-1.71	7.19	0.00685539	0.0797949	protein_coding	interferon alpha inducible protein 6 [Source:HGNC Symbol;Acc:HGNC:4054]	2537	NM_002038, NM_022873, NM_022872	1	27666064	27672198
ENSG00000185745	IFIT1	-0.18	0.123674	-0.97	4.14	0.0288202	0.124637	protein_coding	interferon induced protein with tetratricopeptide repeats 1 [Source:HGNC Symbol;Acc:HGNC:5407]	3434	NM_001548, NM_001270930, NM_001270927, NM_001270928, NM_001270929	10	89392546	89406487
ENSG00000032742	IFT88	0.24	0.036941	0.37	4.14	0.00323055	0.0385377	protein_coding	intraflagellar transport 88 [Source:HGNC Symbol;Acc:HGNC:20606]	8100	NM_001353568, NM_006531, NM_001353572, NM_001353571, NM_001353578, NM_001353579, NM_001353575, NM_001318491, NM_001353573, NM_001353574, NM_001318493, NM_175605, NM_001353570, NM_001353576, NM_001353566, NM_001353577, NM_001353565, NM_001353569, NM_001353567	13	20567069	20691437
ENSG00000017427	IGF1	-0.17	0.159098	-1.04	2.76	0.0365166	0.159775	protein_coding	insulin like growth factor 1 [Source:HGNC Symbol;Acc:HGNC:5464]	3479	NM_000618, NM_001111284, NM_001111283, NM_001111285	12	102395874	102481744
ENSG00000197852	INKA2	-0.3	0.00888971	-0.6	2.98	0.00601743	0.0100604	protein_coding	inka box actin regulator 2 [Source:HGNC Symbol;Acc:HGNC:28045]	55924	NM_198926, NM_019099	1	111680630	111755824
ENSG00000164941	INTS8	0.23	0.0509034	0.27	5.46	0.0310797	0.0524622	protein_coding	integrator complex subunit 8 [Source:HGNC Symbol;Acc:HGNC:26048]	55656	NM_017864	8	94813311	94881746
ENSG00000005884	ITGA3	-0.23	0.0509034	-0.34	6.4	0.0444662	0.0524622	protein_coding	integrin subunit alpha 3 [Source:HGNC Symbol;Acc:HGNC:6139]	3675	NM_002204	17	50055968	50090481
ENSG00000123243	ITIH5	-0.2	0.0835616	-0.76	5.4	0.0226767	0.0848813	protein_coding	inter-alpha-trypsin inhibitor heavy chain 5 [Source:HGNC Symbol;Acc:HGNC:21449]	80760	NM_030569, NM_032817, NM_001001851	10	7559270	7666998
ENSG00000135916	ITM2C	-0.22	0.0624206	-0.51	7.21	0.0400504	0.0639098	protein_coding	integral membrane protein 2C [Source:HGNC Symbol;Acc:HGNC:6175]	81618	NM_001287241, NM_030926, NM_001012514, NM_001012516, NM_001287240	2	230864639	230879248
ENSG00000152969	JAKMIP1	-0.05	0.66842	-1.26	2.2	0.0465649	0.670579	protein_coding	janus kinase and microtubule interacting protein 1 [Source:HGNC Symbol;Acc:HGNC:26460]	152789	NM_001099433, NM_144720, NM_001306133, NM_001306134	4	6026199	6200591
ENSG00000166086	JAM3	-0.28	0.0184161	-0.77	5.49	0.00729578	0.0198788	protein_coding	junctional adhesion molecule 3 [Source:HGNC Symbol;Acc:HGNC:15532]	83700	NM_032801, NM_001205329	11	134069071	134152001
ENSG00000165757	JCAD	-0.25	0.0330645	-0.75	5.21	0.0127787	0.0346568	protein_coding	junctional cadherin 5 associated [Source:HGNC Symbol;Acc:HGNC:29283]	57608	NM_001350021, NM_001350022, NM_020848, NM_001350001	10	30012803	30115494
ENSG00000092051	JPH4	-0.17	0.159098	-1.08	3.55	0.0395212	0.159775	protein_coding	junctophilin 4 [Source:HGNC Symbol;Acc:HGNC:20156]	84502	NM_001146028, NM_032452	14	23568035	23578790
ENSG00000107104	KANK1	-0.3	0.00972116	-0.52	6.16	0.00526877	0.0109306	protein_coding	KN motif and ankyrin repeat domains 1 [Source:HGNC Symbol;Acc:HGNC:19309]	23189	NM_001256876, NM_001354334, NM_015158, NM_001354331, NM_001354332, NM_001354333, NM_001354335, NM_001354336, NM_001354337, NM_001354339, NM_001354338, NM_001354340, NM_001354341, NM_001354343, NM_153186, NM_001354342, NM_001354344, NM_001256877	9	470291	746106
ENSG00000169282	KCNAB1	-0.28	0.0169658	-1.17	3.78	0.00316936	0.0184002	protein_coding	potassium voltage-gated channel subfamily A member regulatory beta subunit 1 [Source:HGNC Symbol;Acc:HGNC:6228]	7881	NM_172160, NM_001308217, NM_003471, NM_172159, NM_001308222	3	156037701	156539138
ENSG00000158445	KCNB1	-0.22	0.0666984	-0.83	2.56	0.0273768	0.0681564	protein_coding	potassium voltage-gated channel subfamily B member 1 [Source:HGNC Symbol;Acc:HGNC:6231]	3745	NM_004975	20	49293394	49484297
ENSG00000132680	KHDC4	0.3	0.0110954	0.43	5.62	0.0239106	0.0123615	protein_coding	KH domain containing 4, pre-mRNA splicing factor [Source:HGNC Symbol;Acc:HGNC:29145]	22889	NM_014949	1	155913045	155934413
ENSG00000135709	KIAA0513	-0.25	0.0306743	-0.51	4.65	0.0246442	0.0322592	protein_coding	KIAA0513 [Source:HGNC Symbol;Acc:HGNC:29058]	9764	NM_001286565, NM_001297766, NM_014732, NM_001286566	16	85027751	85094230
ENSG00000108244	KRT23	-0.22	0.0624206	-1.15	3.65	0.0486198	0.0639098	protein_coding	keratin 23 [Source:HGNC Symbol;Acc:HGNC:6438]	25984	NM_015515, NM_001282433	17	40922700	40937646
ENSG00000198945	L3MBTL3	0.22	0.0624206	0.3	4.52	0.0223524	0.0639098	protein_coding	L3MBTL histone methyl-lysine binding protein 3 [Source:HGNC Symbol;Acc:HGNC:23035]	84456	NM_032438, NM_001007102, NM_001346551, NM_001346550	6	130013699	130141449
ENSG00000196878	LAMB3	-0.18	0.130972	-1.04	5.81	0.0489703	0.131872	protein_coding	laminin subunit beta 3 [Source:HGNC Symbol;Acc:HGNC:6490]	3914	NM_000228, NM_001127641, NM_001017402	1	209614870	209652425
ENSG00000133424	LARGE1	-0.21	0.0759617	-0.45	4.7	0.0468308	0.0773462	protein_coding	LARGE xylosyl- and glucuronyltransferase 1 [Source:HGNC Symbol;Acc:HGNC:6511]	9215	NM_001362949, NM_004737, NM_001362953, NM_001362951, NM_133642	22	33162226	33922841
ENSG00000204381	LAYN	-0.28	0.0184161	-0.59	3.35	0.0133114	0.0198788	protein_coding	layilin [Source:HGNC Symbol;Acc:HGNC:29471]	143903	NM_178834, NM_001258390, NM_001318799, NM_001258391	11	111540280	111561745
ENSG00000122367	LDB3	-0.18	0.134741	-1.17	4.4	0.0179419	0.13561	protein_coding	LIM domain binding 3 [Source:HGNC Symbol;Acc:HGNC:15710]	11155	NM_001368068, NM_001368067, NM_001080116, NM_001368064, NM_007078, NM_001368063, NM_001080115, NM_001171611, NM_001368066, NM_001080114, NM_001171610, NM_001368065	10	86668449	86736068
ENSG00000182195	LDOC1	-0.16	0.181769	-0.35	5.75	0.0450333	0.182291	protein_coding	LDOC1 regulator of NFKB signaling [Source:HGNC Symbol;Acc:HGNC:6548]	23641	NM_012317	X	141111605	141177129
ENSG00000108679	LGALS3BP	-0.21	0.0689241	-0.72	8.46	0.0295413	0.0703652	protein_coding	galectin 3 binding protein [Source:HGNC Symbol;Acc:HGNC:6564]	3959	NM_005567	17	78971238	78979947
ENSG00000133067	LGR6	-0.23	0.0491651	-2.1	2.04	0.00244993	0.050732	protein_coding	leucine rich repeat containing G protein-coupled receptor 6 [Source:HGNC Symbol;Acc:HGNC:19719]	59352	NM_001017403, NM_021636, NM_001017404	1	202193901	202319781
ENSG00000107902	LHPP	-0.3	0.00888971	-0.43	4.26	0.00858029	0.0100604	protein_coding	phospholysine phosphohistidine inorganic pyrophosphate phosphatase [Source:HGNC Symbol;Acc:HGNC:30042]	64077	NM_001318332, NM_022126, NM_001167880, NM_001318331	10	124461823	124617888
ENSG00000182541	LIMK2	-0.25	0.0330645	-0.34	6.09	0.0241395	0.0346568	protein_coding	LIM domain kinase 2 [Source:HGNC Symbol;Acc:HGNC:6614]	3985	NM_005569, NM_016733, NM_001031801	22	31212239	31280080
ENSG00000231711	LINC00899	0.3	0.00929732	0.6	2.94	0.0377056	0.0104875	lncRNA	long intergenic non-protein coding RNA 899 [Source:HGNC Symbol;Acc:HGNC:48583]			22	46039907	46044853
ENSG00000261326	LINC01355	0.3	0.0106196	0.57	3.03	0.0467326	0.0118671	lncRNA	long intergenic non-protein coding RNA 1355 [Source:HGNC Symbol;Acc:HGNC:50584]			1	23281307	23287488
ENSG00000143013	LMO4	-0.22	0.0624206	-0.37	5.64	0.0467471	0.0639098	protein_coding	LIM domain only 4 [Source:HGNC Symbol;Acc:HGNC:6644]	8543	NM_006769, NM_001369491	1	87328880	87348923
ENSG00000134569	LRP4	-0.29	0.0143574	-0.76	3.11	0.00771238	0.0157292	protein_coding	LDL receptor related protein 4 [Source:HGNC Symbol;Acc:HGNC:6696]	4038	NM_002334	11	46856717	46918642
ENSG00000187391	MAGI2	-0.26	0.028431	-0.46	3.92	0.0226463	0.0300052	protein_coding	membrane associated guanylate kinase, WW and PDZ domain containing 2 [Source:HGNC Symbol;Acc:HGNC:18957]	9863	NM_012301, NM_001301128	7	78017055	79453667
ENSG00000013619	MAMLD1	-0.23	0.0509034	-0.84	2.14	0.0100217	0.0524622	protein_coding	mastermind like domain containing 1 [Source:HGNC Symbol;Acc:HGNC:2568]	10046	NM_001177465, NM_001177466, NM_005491	X	150361422	150514178
ENSG00000166963	MAP1A	-0.26	0.0253263	-0.84	4.26	0.0141057	0.0268785	protein_coding	microtubule associated protein 1A [Source:HGNC Symbol;Acc:HGNC:6835]	4130	NM_002373	15	43510958	43531620
ENSG00000116141	MARK1	0.28	0.0156148	0.28	3.65	0.0315869	0.0170188	protein_coding	microtubule affinity regulating kinase 1 [Source:HGNC Symbol;Acc:HGNC:6896]	4139	NM_001286128, NM_018650, NM_001286124, NM_001286126	1	220528183	220664461
ENSG00000155254	MARVELD1	-0.23	0.0458345	-0.39	5.56	0.0397155	0.0474146	protein_coding	MARVEL domain containing 1 [Source:HGNC Symbol;Acc:HGNC:28674]	83742	NM_031484	10	97713173	97718150
ENSG00000073111	MCM2	0.23	0.0509034	0.35	5.17	0.0159628	0.0524622	protein_coding	minichromosome maintenance complex component 2 [Source:HGNC Symbol;Acc:HGNC:6944]	4171	NM_004526	3	127598410	127622436
ENSG00000134138	MEIS2	-0.22	0.0603666	-0.82	5.23	0.0229459	0.0618698	protein_coding	Meis homeobox 2 [Source:HGNC Symbol;Acc:HGNC:7001]	4212	NM_170675, NM_001220482, NM_170676, NM_172315, NM_172316, NM_170677, NM_170674, NM_002399	15	36889204	37101299
ENSG00000116688	MFN2	-0.29	0.0126355	-0.21	7.13	0.0318086	0.0139559	protein_coding	mitofusin 2 [Source:HGNC Symbol;Acc:HGNC:16877]	9927	NM_014874, NM_001127660	1	11980181	12013514
ENSG00000143198	MGST3	-0.2	0.0862247	-0.36	5.86	0.0398671	0.0875211	protein_coding	microsomal glutathione S-transferase 3 [Source:HGNC Symbol;Acc:HGNC:7064]	4259	NM_004528	1	165631213	165661796
ENSG00000103150	MLYCD	-0.28	0.0169658	-0.38	4.25	0.0167685	0.0184002	protein_coding	malonyl-CoA decarboxylase [Source:HGNC Symbol;Acc:HGNC:7150]	23417	NM_012213	16	83899115	83951445
ENSG00000271447	MMP28	-0.16	0.167901	-0.67	2.11	0.0411836	0.168515	protein_coding	matrix metallopeptidase 28 [Source:HGNC Symbol;Acc:HGNC:14366]	79148	NM_024302, NM_032950, NM_001032278	17	35756249	35795707
ENSG00000108852	MPP2	-0.19	0.103639	-0.83	2.95	0.0180866	0.10478	protein_coding	membrane palmitoylated protein 2 [Source:HGNC Symbol;Acc:HGNC:7220]	4355	NM_001278376, NM_005374, NM_001278372, NM_001278374, NM_001278373, NM_001278370, NM_001278375, NM_001278381, NM_001278371	17	43875357	43909711
ENSG00000066382	MPPED2	-0.3	0.0110954	-0.91	4.13	0.0109935	0.0123615	protein_coding	metallophosphoesterase domain containing 2 [Source:HGNC Symbol;Acc:HGNC:1180]	744	NM_001145399, NM_001584	11	30384493	30586872
ENSG00000153029	MR1	-0.3	0.00972116	-0.78	4.47	0.00418544	0.0109306	protein_coding	major histocompatibility complex, class I-related [Source:HGNC Symbol;Acc:HGNC:4975]	3140	NM_001194999, NM_001310213, NM_001195000, NM_001531, NM_001195035	1	181033425	181061938
ENSG00000005302	MSL3	0.34	0.00360948	0.2	4.64	0.0289981	0.00440361	protein_coding	MSL complex subunit 3 [Source:HGNC Symbol;Acc:HGNC:7370]	10943	NM_078628, NM_078629, NM_001193270, NM_006800, NM_001282174	X	11758159	11775772
ENSG00000169715	MT1E	-0.29	0.0137622	-0.96	5.21	0.0326119	0.0151172	protein_coding	metallothionein 1E [Source:HGNC Symbol;Acc:HGNC:7397]	4493	NM_175617, NM_001363555	16	56625475	56627112
ENSG00000187193	MT1X	-0.38	0.000893704	-1.06	5.52	0.00487542	0.00127037	protein_coding	metallothionein 1X [Source:HGNC Symbol;Acc:HGNC:7405]	4501	NM_005952	16	56682470	56684196
ENSG00000125148	MT2A	-0.37	0.00118709	-0.88	6.71	0.0118948	0.00162994	protein_coding	metallothionein 2A [Source:HGNC Symbol;Acc:HGNC:7406]	4502	NM_005953	16	56608584	56609497
ENSG00000168502	MTCL1	0.18	0.127283	0.51	3.64	0.0384047	0.128215	protein_coding	microtubule crosslinking factor 1 [Source:HGNC Symbol;Acc:HGNC:29121]	23255	NM_015210	18	8705661	8832778
ENSG00000065534	MYLK	-0.21	0.0735548	-0.92	9.45	0.0361334	0.074959	protein_coding	myosin light chain kinase [Source:HGNC Symbol;Acc:HGNC:7590]	4638	NM_053028, NM_053027, NM_053032, NM_053031, NM_053026, NM_001321309, NM_053025	3	123610049	123884331
ENSG00000141052	MYOCD	-0.21	0.0712093	-0.95	4.22	0.0381106	0.0726324	protein_coding	myocardin [Source:HGNC Symbol;Acc:HGNC:16067]	93649	NM_001146312, NM_153604	17	12665890	12768949
ENSG00000101605	MYOM1	-0.18	0.138591	-1.15	2.98	0.0180928	0.139429	protein_coding	myomesin 1 [Source:HGNC Symbol;Acc:HGNC:7613]	8736	NM_003803, NM_019856	18	3066807	3220108
ENSG00000164976	MYORG	-0.3	0.00929732	-0.73	3.13	0.00447231	0.0104875	protein_coding	myogenesis regulating glycosidase (putative) [Source:HGNC Symbol;Acc:HGNC:19918]	57462	NM_020702	9	34366666	34376898
ENSG00000171428	NAT1	-0.27	0.0225136	-1.35	2.24	0.00642215	0.0240372	protein_coding	N-acetyltransferase 1 [Source:HGNC Symbol;Acc:HGNC:7645]	9	NM_000662, NM_001160171, NM_001160179, NM_001160174, NM_001160173, NM_001160170, NM_001160172, NM_001291962, NM_001160175, NM_001160176	8	18170477	18223689
ENSG00000160796	NBEAL2	0.36	0.00194188	0.39	6.05	0.0147907	0.00252169	protein_coding	neurobeachin like 2 [Source:HGNC Symbol;Acc:HGNC:31928]	23218	NM_015175, NM_001365116	3	46979666	47009704
ENSG00000158747	NBL1	-0.2	0.0917519	-1.08	6.48	0.0112009	0.0929994	protein_coding	NBL1, DAN family BMP antagonist [Source:HGNC Symbol;Acc:HGNC:7650]	4681, 100532736	NM_001204088, NM_001204089, NM_182744, NM_005380, NM_001278165, NM_001204084, NM_001204085, NM_001278166, NM_001278164, NM_001204086	1	19596979	19658456
ENSG00000149294	NCAM1	-0.27	0.0207899	-1.32	3.51	0.00669568	0.0222911	protein_coding	neural cell adhesion molecule 1 [Source:HGNC Symbol;Acc:HGNC:7656]	4684	NM_001242607, NM_001242608, NM_181351, NM_000615, NM_001076682	11	112961247	113278436
ENSG00000173376	NDNF	-0.19	0.116691	-0.83	3.32	0.0361438	0.117716	protein_coding	neuron derived neurotrophic factor [Source:HGNC Symbol;Acc:HGNC:26256]	79625	NM_024574	4	121035613	121073021
ENSG00000165795	NDRG2	-0.2	0.0889545	-0.62	6.74	0.0235193	0.0902268	protein_coding	NDRG family member 2 [Source:HGNC Symbol;Acc:HGNC:14460]	57447	NM_001354570, NM_001354565, NM_201535, NM_001354559, NM_001354567, NM_001354569, NM_016250, NM_001354561, NM_001282216, NM_001282214, NM_001354568, NM_001282213, NM_201540, NM_201536, NM_001320329, NM_201538, NM_201541, NM_001354566, NM_001354564, NM_201539, NM_001354558, NM_001282215, NM_001282212, NM_001282211, NM_201537, NM_001354562, NM_001354560	14	21016763	21070872
ENSG00000100285	NEFH	-0.25	0.0343169	-2	9.02	0.0118406	0.0359116	protein_coding	neurofilament heavy [Source:HGNC Symbol;Acc:HGNC:7737]	4744	NM_021076	22	29480218	29491390
ENSG00000135842	NIBAN1	-0.31	0.00675663	-0.78	7.86	0.00313387	0.00780807	protein_coding	niban apoptosis regulator 1 [Source:HGNC Symbol;Acc:HGNC:16784]	116496	NM_052966	1	184790724	184974508
ENSG00000114857	NKTR	0.22	0.0603666	0.3	6.38	0.0459221	0.0618698	protein_coding	natural killer cell triggering receptor [Source:HGNC Symbol;Acc:HGNC:7833]	4820	NM_001349124, NM_005385, NM_001349125, NM_001349126	3	42600655	42648735
ENSG00000196338	NLGN3	-0.17	0.142524	-0.75	3.03	0.018113	0.14333	protein_coding	neuroligin 3 [Source:HGNC Symbol;Acc:HGNC:14289]	54413	NM_018977, NM_001321276, NM_181303, NM_001166660	X	71144831	71171201
ENSG00000055044	NOP58	0.2	0.0917519	0.24	6.16	0.0243108	0.0929994	protein_coding	NOP58 ribonucleoprotein [Source:HGNC Symbol;Acc:HGNC:29926]	51602	NM_015934	2	202265736	202303661
ENSG00000131697	NPHP4	0.33	0.00461847	0.43	3.89	0.00262995	0.00550985	protein_coding	nephrocystin 4 [Source:HGNC Symbol;Acc:HGNC:19104]	261734	NM_001291594, NM_001291593, NM_015102	1	5862811	5992473
ENSG00000159899	NPR2	-0.23	0.0545314	-0.56	3.31	0.0288379	0.056071	protein_coding	natriuretic peptide receptor 2 [Source:HGNC Symbol;Acc:HGNC:7944]	4882	NM_003995	9	35792154	35809732
ENSG00000109685	NSD2	0.29	0.0126355	0.31	5.93	0.0105163	0.0139559	protein_coding	nuclear receptor binding SET domain protein 2 [Source:HGNC Symbol;Acc:HGNC:12766]	7468	NM_001042424, NM_007331, NM_133330, NM_133334, NM_133331, NM_133335	4	1871393	1982207
ENSG00000168824	NSG1	-0.2	0.0946181	-1.17	4.04	0.0353356	0.0958399	protein_coding	neuronal vesicle trafficking associated 1 [Source:HGNC Symbol;Acc:HGNC:18790]	27065	NM_001040101, NM_001287764, NM_014392, NM_001287763	4	4348140	4419058
ENSG00000135318	NT5E	-0.24	0.036941	-0.65	3.8	0.0298285	0.0385377	protein_coding	5'-nucleotidase ecto [Source:HGNC Symbol;Acc:HGNC:8021]	4907	NM_002526, NM_001204813	6	85449584	85495791
ENSG00000070081	NUCB2	-0.14	0.245544	-0.51	7.26	0.0389591	0.24576	protein_coding	nucleobindin 2 [Source:HGNC Symbol;Acc:HGNC:8044]	4925	NM_001352668, NM_001352661, NM_001352664, NM_001352663, NM_001352669, NM_005013, NM_001352672, NM_001352670, NM_001352662, NM_001352666, NM_001352665, NM_001330227, NM_001352667, NM_001352671	11	17208153	17349980
ENSG00000137804	NUSAP1	0.25	0.0343169	0.63	3.38	0.0445137	0.0359116	protein_coding	nucleolar and spindle associated protein 1 [Source:HGNC Symbol;Acc:HGNC:18538]	51203	NM_001243143, NM_001243144, NM_018454, NM_016359, NM_001243142, NM_001301136	15	41320794	41381050
ENSG00000162231	NXF1	0.26	0.0263276	0.25	6.71	0.0388459	0.027888	protein_coding	nuclear RNA export factor 1 [Source:HGNC Symbol;Acc:HGNC:8071]	10482	NM_001081491, NM_006362	11	62792123	62806302
ENSG00000205978	NYNRIN	-0.2	0.0862247	-0.83	4.22	0.0230173	0.0875211	protein_coding	NYN domain and retroviral integrase containing [Source:HGNC Symbol;Acc:HGNC:20165]	57523	NM_025081	14	24399003	24419283
ENSG00000136811	ODF2	0.4	0.000387203	0.4	6.13	0.00119515	0.000616041	protein_coding	outer dense fiber of sperm tails 2 [Source:HGNC Symbol;Acc:HGNC:8114]	4957	NM_153436, NM_153432, NM_153439, NM_001351581, NM_001351582, NM_001242353, NM_001242354, NM_153435, NM_002540, NM_001351583, NM_001351586, NM_001351588, NM_153433, NM_153440, NM_153437, NM_001351584, NM_001242352, NM_001351577, NM_001351578, NM_001351580, NM_001351585, NM_001351579, NM_001351587	9	128455186	128501292
ENSG00000147162	OGT	0.31	0.00675663	0.46	7.69	0.012109	0.00780807	protein_coding	O-linked N-acetylglucosamine (GlcNAc) transferase [Source:HGNC Symbol;Acc:HGNC:8127]	8473	NM_181672, NM_181673	X	71533104	71575892
ENSG00000229314	ORM1	-0.07	0.557908	-5.59	7.81	0.00641532	0.559078	protein_coding	orosomucoid 1 [Source:HGNC Symbol;Acc:HGNC:8498]	5004	NM_000607	9	114323056	114326475
ENSG00000228278	ORM2	-0.02	0.875276	-2.7	4.4	0.0166936	0.879663	protein_coding	orosomucoid 2 [Source:HGNC Symbol;Acc:HGNC:8499]	5005	NM_000608	9	114329869	114333256
ENSG00000101951	PAGE4	-0.21	0.0689241	-1.24	3.2	0.0194813	0.0703652	protein_coding	PAGE family member 4 [Source:HGNC Symbol;Acc:HGNC:4108]	9506	NM_001318877, NM_007003	X	49829260	49834264
ENSG00000129116	PALLD	-0.21	0.0784311	-0.58	7.94	0.0456413	0.0797949	protein_coding	palladin, cytoskeletal associated protein [Source:HGNC Symbol;Acc:HGNC:17068]	23022	NM_001166108, NM_016081, NM_001166109, NM_001166110, NM_001367570, NM_001367568, NM_001367567, NM_001367569	4	168497052	168928457
ENSG00000178184	PARD6G	-0.23	0.0509034	-0.37	3.52	0.0472081	0.0524622	protein_coding	par-6 family cell polarity regulator gamma [Source:HGNC Symbol;Acc:HGNC:16076]	84552	NM_032510	18	80157232	80247514
ENSG00000169116	PARM1	-0.28	0.0149747	-0.9	7.33	0.00461163	0.0163628	protein_coding	prostate androgen-regulated mucin-like protein 1 [Source:HGNC Symbol;Acc:HGNC:24536]	25849	NM_015393	4	74933095	75050115
ENSG00000197702	PARVA	-0.27	0.0207899	-0.4	6.94	0.00933185	0.0222911	protein_coding	parvin alpha [Source:HGNC Symbol;Acc:HGNC:14652]	55742	NM_018222	11	12377563	12535356
ENSG00000159086	PAXBP1	0.26	0.0263276	0.34	4.89	0.00659661	0.027888	protein_coding	PAX3 and PAX7 binding protein 1 [Source:HGNC Symbol;Acc:HGNC:13579]	94104	NM_016631, NM_013329	21	32733899	32771792
ENSG00000157212	PAXIP1	0.29	0.0137622	0.25	4.64	0.0231428	0.0151172	protein_coding	PAX interacting protein 1 [Source:HGNC Symbol;Acc:HGNC:8624]	22976	NM_007349	7	154943687	155003124
ENSG00000273344	PAXIP1-AS1	0.23	0.0491651	0.32	4.13	0.0401733	0.050732	lncRNA	PAXIP1 antisense RNA 1 (head to head) [Source:HGNC Symbol;Acc:HGNC:27328]			7	155003448	155005703
ENSG00000175198	PCCA	-0.26	0.0263276	-0.33	5.52	0.0220526	0.027888	protein_coding	propionyl-CoA carboxylase subunit alpha [Source:HGNC Symbol;Acc:HGNC:8653]	5095	NM_000282, NM_001352605, NM_001352606, NM_001127692, NM_001352607, NM_001352608, NM_001178004, NM_001352610, NM_001352611, NM_001352612, NM_001352609	13	100089015	100530437
ENSG00000165152	PGAP4	-0.31	0.00849781	-1.16	3.54	0.00333971	0.00964888	protein_coding	post-GPI attachment to proteins GalNAc transferase 4 [Source:HGNC Symbol;Acc:HGNC:28180]	84302	NM_001303107, NM_032342, NM_001303108, NM_001371233	9	101473170	101533537
ENSG00000119630	PGF	-0.24	0.036941	-0.93	2.21	0.00725757	0.0385377	protein_coding	placental growth factor [Source:HGNC Symbol;Acc:HGNC:8893]	5228	NM_002632, NM_001207012, NM_001293643	14	74941834	74955626
ENSG00000154330	PGM5	-0.22	0.0603666	-1.14	6.98	0.0151082	0.0618698	protein_coding	phosphoglucomutase 5 [Source:HGNC Symbol;Acc:HGNC:8908]	5239	NM_021965	9	68328308	68531061
ENSG00000224958	PGM5-AS1	-0.19	0.100561	-1.54	2.31	0.0210177	0.101729	lncRNA	PGM5 antisense RNA 1 [Source:HGNC Symbol;Acc:HGNC:44181]			9	68353614	68357893
ENSG00000101856	PGRMC1	-0.32	0.00533733	-0.44	7	0.00495293	0.00628839	protein_coding	progesterone receptor membrane component 1 [Source:HGNC Symbol;Acc:HGNC:16090]	10857	NM_006667, NM_001282621	X	119236245	119244466
ENSG00000174307	PHLDA3	-0.28	0.0149747	-0.64	5.07	0.0151748	0.0163628	protein_coding	pleckstrin homology like domain family A member 3 [Source:HGNC Symbol;Acc:HGNC:8934]	23612	NM_012396	1	201464278	201469237
ENSG00000175287	PHYHD1	-0.23	0.0458345	-1.25	4.24	0.00671013	0.0474146	protein_coding	phytanoyl-CoA dioxygenase domain containing 1 [Source:HGNC Symbol;Acc:HGNC:23396]	254295	NM_001100876, NM_174933, NM_001100877	9	128920966	128942041
ENSG00000176485	PLAAT3	0.31	0.00741134	0.67	5.21	0.00524935	0.00850286	protein_coding	phospholipase A and acyltransferase 3 [Source:HGNC Symbol;Acc:HGNC:17825]	11145	NM_007069, NM_001128203	11	63573195	63616883
ENSG00000105223	PLD3	-0.25	0.0318506	-0.28	7.78	0.0213535	0.0334396	protein_coding	phospholipase D family member 3 [Source:HGNC Symbol;Acc:HGNC:17158]	23646	NM_012268, NM_001031696, NM_001291311	19	40348456	40380439
ENSG00000198753	PLXNB3	0.29	0.0131884	0.48	5.51	0.00435653	0.0145263	protein_coding	plexin B3 [Source:HGNC Symbol;Acc:HGNC:9105]	5365	NM_005393, NM_001163257	X	153764196	153779346
ENSG00000119938	PPP1R3C	-0.15	0.211964	-0.68	3.7	0.0400628	0.212316	protein_coding	protein phosphatase 1 regulatory subunit 3C [Source:HGNC Symbol;Acc:HGNC:9293]	5507	NM_005398	10	91628442	91633071
ENSG00000115685	PPP1R7	-0.21	0.0735548	-0.25	6.51	0.0467257	0.074959	protein_coding	protein phosphatase 1 regulatory subunit 7 [Source:HGNC Symbol;Acc:HGNC:9295]	5510	NM_001282412, NM_001282414, NM_001282413, NM_001282409, NM_002712, NM_001282410, NM_001282411	2	241149576	241183652
ENSG00000198901	PRC1	0.31	0.00775911	0.48	3.74	0.0221137	0.00887058	protein_coding	protein regulator of cytokinesis 1 [Source:HGNC Symbol;Acc:HGNC:9341]	9055	NM_003981, NM_199413, NM_001267580	15	90966040	90995629
ENSG00000152784	PRDM8	-0.12	0.330312	-1.21	4.72	0.0282641	0.330421	protein_coding	PR/SET domain 8 [Source:HGNC Symbol;Acc:HGNC:13993]	56978	NM_001099403, NM_020226	4	80183879	80204329
ENSG00000163637	PRICKLE2	-0.26	0.0243574	-0.68	3.81	0.0136548	0.0259008	protein_coding	prickle planar cell polarity protein 2 [Source:HGNC Symbol;Acc:HGNC:20340]	166336	NM_198859, NM_001370528	3	64092236	64445476
ENSG00000185246	PRPF39	0.26	0.0273622	0.33	5.21	0.00722978	0.0289299	protein_coding	pre-mRNA processing factor 39 [Source:HGNC Symbol;Acc:HGNC:20314]	55015	NM_017922	14	45084107	45116282
ENSG00000106772	PRUNE2	-0.24	0.0383145	-0.59	7.69	0.0281222	0.0399108	protein_coding	prune homolog 2 with BCH domain [Source:HGNC Symbol;Acc:HGNC:25209]	158471	NM_001308050, NM_001308051, NM_001330680, NM_001308049, NM_015225, NM_001308047, NM_001308048	9	76611376	76906114
ENSG00000107317	PTGDS	-0.17	0.150641	-0.88	7.13	0.047027	0.151383	protein_coding	prostaglandin D2 synthase [Source:HGNC Symbol;Acc:HGNC:9592]	5730	NM_000954	9	136975092	136981742
ENSG00000106853	PTGR1	0.3	0.0101618	0.8	7.25	0.00111073	0.0113903	protein_coding	prostaglandin reductase 1 [Source:HGNC Symbol;Acc:HGNC:18429]	22949	NM_001146109, NM_012212, NM_001146108	9	111549722	111599893
ENSG00000101213	PTK6	0.32	0.00644877	0.93	5.08	0.0165845	0.00748012	protein_coding	protein tyrosine kinase 6 [Source:HGNC Symbol;Acc:HGNC:9617]	5753	NM_005975, NM_001256358	20	63528001	63537376
ENSG00000100504	PYGL	-0.26	0.028431	-0.73	4.26	0.0117128	0.0300052	protein_coding	glycogen phosphorylase L [Source:HGNC Symbol;Acc:HGNC:9725]	5836	NM_001163940, NM_002863	14	50857891	50944483
ENSG00000068976	PYGM	-0.14	0.233968	-0.89	3.62	0.043951	0.234225	protein_coding	glycogen phosphorylase, muscle associated [Source:HGNC Symbol;Acc:HGNC:9726]	5837	NM_001164716, NM_005609	11	64746389	64759974
ENSG00000103485	QPRT	-0.21	0.0784311	-0.92	2.17	0.0143853	0.0797949	protein_coding	quinolinate phosphoribosyltransferase [Source:HGNC Symbol;Acc:HGNC:9755]	23475	NM_001318249, NM_014298, NM_001318250	16	29663279	29698699
ENSG00000165661	QSOX2	0.44	0.000120074	0.5	5.07	0.000501044	0.000229612	protein_coding	quiescin sulfhydryl oxidase 2 [Source:HGNC Symbol;Acc:HGNC:30249]	169714	NM_181701	9	136206333	136245812
ENSG00000276600	RAB7B	-0.26	0.0273622	-0.86	2.54	0.00756177	0.0289299	protein_coding	RAB7B, member RAS oncogene family [Source:HGNC Symbol;Acc:HGNC:30513]	338382	NM_001164522, NM_001304839, NM_177403	1	205976740	206003461
ENSG00000123570	RAB9B	-0.29	0.0143574	-0.97	2.38	0.00540361	0.0157292	protein_coding	RAB9B, member RAS oncogene family [Source:HGNC Symbol;Acc:HGNC:14090]	51209	NM_016370	X	103822327	103832257
ENSG00000119318	RAD23B	0.22	0.0583677	0.21	8.07	0.0455815	0.0598841	protein_coding	RAD23 homolog B, nucleotide excision repair protein [Source:HGNC Symbol;Acc:HGNC:9813]	5887	NM_002874, NM_001244713, NM_001244724	9	107283137	107332192
ENSG00000167281	RBFOX3	-0.17	0.150641	-1.27	3.47	0.0272244	0.151383	protein_coding	RNA binding fox-1 homolog 3 [Source:HGNC Symbol;Acc:HGNC:27097]	146713	NM_001350451, NM_001350453, NM_001082575	17	79089345	79516148
ENSG00000155636	RBM45	0.31	0.00675663	0.25	3.67	0.0172296	0.00780807	protein_coding	RNA binding motif protein 45 [Source:HGNC Symbol;Acc:HGNC:24468]	129831	NM_001365578, NM_152945, NM_001365579	2	178112424	178139011
ENSG00000162444	RBP7	-0.22	0.056423	-0.67	2.36	0.0275085	0.0579515	protein_coding	retinol binding protein 7 [Source:HGNC Symbol;Acc:HGNC:30316]	116362	NM_052960	1	9997206	10016021
ENSG00000068615	REEP1	-0.34	0.00326431	-0.86	3.57	0.00273378	0.00402062	protein_coding	receptor accessory protein 1 [Source:HGNC Symbol;Acc:HGNC:25786]	65055	NM_001371280, NM_022912, NM_001371279, NM_001164731, NM_001164732, NM_001164730	2	86213993	86338083
ENSG00000076043	REXO2	0.34	0.00326431	0.65	7.31	0.0112047	0.00402062	protein_coding	RNA exonuclease 2 [Source:HGNC Symbol;Acc:HGNC:17851]	25996	NM_015523	11	114439386	114450279
ENSG00000167705	RILP	-0.25	0.0343169	-0.36	2.57	0.0372171	0.0359116	protein_coding	Rab interacting lysosomal protein [Source:HGNC Symbol;Acc:HGNC:30266]	83547	NM_031430	17	1646145	1649866
ENSG00000115963	RND3	-0.22	0.0666984	-0.75	5.06	0.0304518	0.0681564	protein_coding	Rho family GTPase 3 [Source:HGNC Symbol;Acc:HGNC:671]	390	NM_001254738, NM_005168	2	150468195	150539011
ENSG00000141622	RNF165	-0.23	0.0458345	-0.61	2.2	0.0444609	0.0474146	protein_coding	ring finger protein 165 [Source:HGNC Symbol;Acc:HGNC:31696]	494470	NM_152470, NM_001256758	18	46326809	46463140
ENSG00000126458	RRAS	-0.16	0.163456	-0.47	5.61	0.0357411	0.164101	protein_coding	RAS related [Source:HGNC Symbol;Acc:HGNC:10447]	6237	NM_006270	19	49635292	49640143
ENSG00000242732	RTL5	-0.34	0.00360948	-0.61	3.24	0.00275496	0.00440361	protein_coding	retrotransposon Gag like 5 [Source:HGNC Symbol;Acc:HGNC:29430]	340526	NM_001024455	X	72127110	72131901
ENSG00000175792	RUVBL1	0.29	0.0131884	0.36	5.84	0.0261567	0.0145263	protein_coding	RuvB like AAA ATPase 1 [Source:HGNC Symbol;Acc:HGNC:10474]	8607	NM_001319086, NM_001319084, NM_003707	3	128064778	128153914
ENSG00000188643	S100A16	-0.2	0.0889545	-0.72	4.58	0.0300266	0.0902268	protein_coding	S100 calcium binding protein A16 [Source:HGNC Symbol;Acc:HGNC:20441]	140576	NM_001317008, NM_080388, NM_001317007	1	153606886	153613145
ENSG00000130066	SAT1	0.37	0.0012553	0.58	9.47	0.0113404	0.00171224	protein_coding	spermidine/spermine N1-acetyltransferase 1 [Source:HGNC Symbol;Acc:HGNC:10540]	6303	NM_002970	X	23783173	23786226
ENSG00000164764	SBSPON	-0.19	0.100561	-0.98	2.98	0.0150244	0.101729	protein_coding	somatomedin B and thrombospondin type 1 domain containing [Source:HGNC Symbol;Acc:HGNC:30362]	157869	NM_153225	8	73064543	73124088
ENSG00000121064	SCPEP1	-0.26	0.028431	-0.41	6.32	0.0137219	0.0300052	protein_coding	serine carboxypeptidase 1 [Source:HGNC Symbol;Acc:HGNC:29507]	59342	NM_021626	17	56978129	57006768
ENSG00000135919	SERPINE2	-0.21	0.0735548	-0.49	3.54	0.0438388	0.074959	protein_coding	serpin family E member 2 [Source:HGNC Symbol;Acc:HGNC:8951]	5270	NM_001136528, NM_006216, NM_001136530	2	223975045	224039318
ENSG00000116560	SFPQ	0.27	0.0234201	0.19	8.31	0.0392564	0.024954	protein_coding	splicing factor proline and glutamine rich [Source:HGNC Symbol;Acc:HGNC:10774]	6421	NM_005066	1	35176378	35193145
ENSG00000107819	SFXN3	-0.25	0.0356088	-0.42	4.34	0.0429266	0.0372049	protein_coding	sideroflexin 3 [Source:HGNC Symbol;Acc:HGNC:16087]	81855	NM_030971	10	101031234	101041244
ENSG00000141469	SLC14A1	-0.28	0.0169658	-1.81	6.04	0.00250563	0.0184002	protein_coding	solute carrier family 14 member 1 (Kidd blood group) [Source:HGNC Symbol;Acc:HGNC:10918]	6563	NM_001146037, NM_001308279, NM_001308278, NM_001146036, NM_001128588, NM_015865	18	45687025	45752520
ENSG00000163406	SLC15A2	-0.22	0.0624206	-1.04	6.05	0.0226349	0.0639098	protein_coding	solute carrier family 15 member 2 [Source:HGNC Symbol;Acc:HGNC:10921]	6565	NM_021082, NM_001145998	3	121894401	121944188
ENSG00000147100	SLC16A2	-0.29	0.0115896	-0.63	4.12	0.00932747	0.0128741	protein_coding	solute carrier family 16 member 2 [Source:HGNC Symbol;Acc:HGNC:10923]	6567	NM_006517	X	74421493	74533917
ENSG00000117479	SLC19A2	0.22	0.0645309	0.35	5.27	0.0358778	0.066005	protein_coding	solute carrier family 19 member 2 [Source:HGNC Symbol;Acc:HGNC:10938]	10560	NM_006996, NM_001319667	1	169463909	169485944
ENSG00000092096	SLC22A17	-0.25	0.0343169	-0.64	5.84	0.0140299	0.0359116	protein_coding	solute carrier family 22 member 17 [Source:HGNC Symbol;Acc:HGNC:23095]	51310	NM_020372, NM_016609, NM_001289050	14	23346306	23352912
ENSG00000108528	SLC25A11	-0.23	0.0526919	-0.29	6.14	0.0288125	0.0542416	protein_coding	solute carrier family 25 member 11 [Source:HGNC Symbol;Acc:HGNC:10981]	8402	NM_003562, NM_001165418, NM_001165417	17	4937130	4940053
ENSG00000153291	SLC25A27	0.28	0.0156148	0.65	4.22	0.028612	0.0170188	protein_coding	solute carrier family 25 member 27 [Source:HGNC Symbol;Acc:HGNC:21065]	9481	NM_004277, NM_001204051, NM_001204052	6	46652915	46678190
ENSG00000142583	SLC2A5	-0.12	0.323201	-1.88	4.11	0.00758133	0.323307	protein_coding	solute carrier family 2 member 5 [Source:HGNC Symbol;Acc:HGNC:11010]	6518	NM_001328619, NM_001328621, NM_001328620, NM_003039, NM_001135585	1	9035106	9088478
ENSG00000189339	SLC35E2B	0.36	0.00165245	0.47	6.34	0.00434624	0.00218411	protein_coding	solute carrier family 35 member E2B [Source:HGNC Symbol;Acc:HGNC:33941]	728661	NM_001290264, NM_001110781	1	1659529	1692795
ENSG00000070366	SMG6	-0.24	0.0426921	-0.28	5.08	0.0489941	0.0442816	protein_coding	SMG6 nonsense mediated mRNA decay factor [Source:HGNC Symbol;Acc:HGNC:17809]	23293	NM_017575, NM_001282326, NM_001256827, NM_001256828	17	2059839	2303785
ENSG00000198732	SMOC1	-0.26	0.028431	-1.48	4.7	0.00403051	0.0300052	protein_coding	SPARC related modular calcium binding 1 [Source:HGNC Symbol;Acc:HGNC:20318]	64093	NM_001034852, NM_022137	14	69854131	70032366
ENSG00000019549	SNAI2	-0.2	0.0889545	-0.9	3.75	0.0331624	0.0902268	protein_coding	snail family transcriptional repressor 2 [Source:HGNC Symbol;Acc:HGNC:11094]	6591	NM_003068	8	48917598	48921740
ENSG00000255717	SNHG1	0.35	0.00252664	0.46	5.24	0.0257931	0.00319182	lncRNA	small nucleolar RNA host gene 1 [Source:HGNC Symbol;Acc:HGNC:32688]	23642		11	62851984	62855953
ENSG00000234912	SNHG20	0.26	0.0253263	0.44	3.17	0.0210363	0.0268785	lncRNA	small nucleolar RNA host gene 20 [Source:HGNC Symbol;Acc:HGNC:33099]			17	77086716	77099902
ENSG00000133104	SPART	-0.31	0.00707734	-0.72	5.31	0.00702352	0.00814884	protein_coding	spartin [Source:HGNC Symbol;Acc:HGNC:18514]	23111	NM_015087, NM_001142296, NM_001142295, NM_001142294	13	36301638	36370180
ENSG00000196104	SPOCK3	-0.24	0.0397302	-1.05	5.26	0.012105	0.0413252	protein_coding	SPARC (osteonectin), cwcv and kazal like domains proteoglycan 3 [Source:HGNC Symbol;Acc:HGNC:13565]	50859	NM_016950, NM_001040159, NM_001204354, NM_001204356, NM_001251967, NM_001204358, NM_001204352, NM_001204355, NM_001204353	4	166733384	167234796
ENSG00000262655	SPON1	-0.25	0.0330645	-0.86	4.66	0.0223907	0.0346568	protein_coding	spondin 1 [Source:HGNC Symbol;Acc:HGNC:11252]	10418	NM_006108	11	13962723	14268133
ENSG00000172296	SPTLC3	-0.2	0.0889545	-0.63	3.39	0.0440286	0.0902268	protein_coding	serine palmitoyltransferase long chain base subunit 3 [Source:HGNC Symbol;Acc:HGNC:16253]	55304	NM_018327, NM_001349945	20	13008972	13169103
ENSG00000277893	SRD5A2	-0.23	0.0509034	-1.14	3.96	0.0223793	0.0524622	protein_coding	steroid 5 alpha-reductase 2 [Source:HGNC Symbol;Acc:HGNC:11285]	6716	NM_000348	2	31522480	31580938
ENSG00000101955	SRPX	-0.26	0.0253263	-0.91	2.88	0.0148162	0.0268785	protein_coding	sushi repeat containing protein X-linked [Source:HGNC Symbol;Acc:HGNC:11309]	8406	NM_006307, NM_001170751, NM_001170750, NM_001170752	X	38149336	38220924
ENSG00000116754	SRSF11	0.29	0.0131884	0.26	7.37	0.0129154	0.0145263	protein_coding	serine and arginine rich splicing factor 11 [Source:HGNC Symbol;Acc:HGNC:10782]	9295	NM_001350607, NM_001350609, NM_001190987, NM_001350608, NM_004768, NM_001350606, NM_001350605, NM_001350615, NM_001350612, NM_001350614, NM_001350610, NM_001350611, NM_001350613, NM_001350616	1	70205682	70253052
ENSG00000197558	SSPO	0.38	0.0008436	1.06	3.32	0.00159881	0.0012079	transcribed_unitary_pseudogene	SCO-spondin [Source:HGNC Symbol;Acc:HGNC:21998]			7	149776042	149833979
ENSG00000124783	SSR1	-0.25	0.0318506	-0.34	7.9	0.0322953	0.0334396	protein_coding	signal sequence receptor subunit 1 [Source:HGNC Symbol;Acc:HGNC:11323]	6745	NM_003144, NM_001292008	6	7268306	7347446
ENSG00000115525	ST3GAL5	-0.24	0.0411891	-0.84	3.06	0.00757199	0.0427818	protein_coding	ST3 beta-galactoside alpha-2,3-sialyltransferase 5 [Source:HGNC Symbol;Acc:HGNC:10872]	8869	NM_003896, NM_001042437, NM_001354238, NM_001354248, NM_001363847, NM_001354247, NM_001354227, NM_001354223, NM_001354234, NM_001354226, NM_001354233, NM_001354224, NM_001354229	2	85837120	85905199
ENSG00000136840	ST6GALNAC4	-0.26	0.0243574	-0.55	2.9	0.0093072	0.0259008	protein_coding	ST6 N-acetylgalactosaminide alpha-2,6-sialyltransferase 4 [Source:HGNC Symbol;Acc:HGNC:17846]	27090	NM_175039, NM_175040	9	127907886	127917041
ENSG00000111728	ST8SIA1	-0.29	0.0143574	-0.89	3.07	0.00706329	0.0157292	protein_coding	ST8 alpha-N-acetyl-neuraminide alpha-2,8-sialyltransferase 1 [Source:HGNC Symbol;Acc:HGNC:10869]	6489	NM_001304450, NM_003034	12	22063773	22437041
ENSG00000115415	STAT1	-0.2	0.0862247	-0.57	7.7	0.0221762	0.0875211	protein_coding	signal transducer and activator of transcription 1 [Source:HGNC Symbol;Acc:HGNC:11362]	6772	NM_007315, NM_139266	2	190908460	191020960
ENSG00000163482	STK36	0.36	0.00165245	0.52	5.16	0.000624546	0.00218411	protein_coding	serine/threonine kinase 36 [Source:HGNC Symbol;Acc:HGNC:17209]	27148	NM_015690, NM_001243313, NM_001369423	2	218672069	218702716
ENSG00000101846	STS	-0.27	0.0191801	-0.38	4.64	0.0408636	0.0206563	protein_coding	steroid sulfatase [Source:HGNC Symbol;Acc:HGNC:11425]	412	NM_001320750, NM_001320751, NM_001320752, NM_000351, NM_001320753, NM_001320754	X	7147237	7804358
ENSG00000196284	SUPT3H	-0.31	0.00849781	-0.44	3.3	0.0144842	0.00964888	protein_coding	SPT3 homolog, SAGA and STAGA complex component [Source:HGNC Symbol;Acc:HGNC:11466]	8464	NM_181356, NM_001350326, NM_001350327, NM_001350325, NM_003599, NM_001350324, NM_001350329, NM_001261823	6	44809317	45377953
ENSG00000100321	SYNGR1	-0.18	0.127283	-0.55	4.94	0.0323205	0.128215	protein_coding	synaptogyrin 1 [Source:HGNC Symbol;Acc:HGNC:11498]	9145	NM_145731, NM_004711, NM_145738	22	39349925	39385575
ENSG00000182253	SYNM	-0.18	0.134741	-0.86	8.01	0.0407979	0.13561	protein_coding	synemin [Source:HGNC Symbol;Acc:HGNC:24466]	23336	NM_145728, NM_015286	15	99098217	99135593
ENSG00000172403	SYNPO2	-0.22	0.0603666	-0.86	8.77	0.0382197	0.0618698	protein_coding	synaptopodin 2 [Source:HGNC Symbol;Acc:HGNC:17732]	171024	NM_001286754, NM_133477, NM_001128933, NM_001128934, NM_001286755	4	118850688	119061247
ENSG00000204070	SYS1	-0.33	0.00439869	-0.3	5.4	0.00679731	0.00527036	protein_coding	SYS1 golgi trafficking protein [Source:HGNC Symbol;Acc:HGNC:16162]	90196	NM_001197129, NM_033542, NM_001099791	20	45361937	45376798
ENSG00000067715	SYT1	-0.15	0.196451	-0.96	2.91	0.0331398	0.196885	protein_coding	synaptotagmin 1 [Source:HGNC Symbol;Acc:HGNC:11509]	6857	NM_001135805, NM_005639, NM_001291901, NM_001135806	12	78863993	79452008
ENSG00000013810	TACC3	0.24	0.0442403	0.5	3.77	0.0433554	0.0458256	protein_coding	transforming acidic coiled-coil containing protein 3 [Source:HGNC Symbol;Acc:HGNC:11524]	10460	NM_006342	4	1712891	1745176
ENSG00000059588	TARBP1	0.25	0.0343169	0.36	5.71	0.0448362	0.0359116	protein_coding	TAR (HIV-1) RNA binding protein 1 [Source:HGNC Symbol;Acc:HGNC:11568]	6894	NM_005646	1	234391313	234479179
ENSG00000152284	TCF7L1	-0.21	0.0712093	-0.46	3.91	0.0480556	0.0726324	protein_coding	transcription factor 7 like 1 [Source:HGNC Symbol;Acc:HGNC:11640]	83439	NM_031283	2	85133392	85310387
ENSG00000185339	TCN2	-0.23	0.0545314	-0.49	4.16	0.0222149	0.056071	protein_coding	transcobalamin 2 [Source:HGNC Symbol;Acc:HGNC:11653]	6948	NM_000355, NM_001184726	22	30607003	30627271
ENSG00000145934	TENM2	-0.19	0.116691	-0.83	2.64	0.0199053	0.117716	protein_coding	teneurin transmembrane protein 2 [Source:HGNC Symbol;Acc:HGNC:29943]	57451	NM_001122679, NM_001368145, NM_001368146, NM_001080428	5	167284799	168264157
ENSG00000132749	TESMIN	0.32	0.00644877	0.5	3.94	0.00732005	0.00748012	protein_coding	testis expressed metallothionein like protein [Source:HGNC Symbol;Acc:HGNC:7446]	9633	NM_004923, NM_001039656	11	68707440	68751520
ENSG00000144043	TEX261	-0.3	0.0110954	-0.22	6.94	0.0182895	0.0123615	protein_coding	testis expressed 261 [Source:HGNC Symbol;Acc:HGNC:30712]	113419	NM_144582	2	70985942	70994873
ENSG00000198959	TGM2	-0.06	0.597196	0.56	9.03	0.040666	0.598691	protein_coding	transglutaminase 2 [Source:HGNC Symbol;Acc:HGNC:11778]	7052	NM_001323316, NM_001323318, NM_001323317, NM_004613, NM_198951	20	38127385	38166578
ENSG00000159445	THEM4	0.27	0.0207899	0.26	4.17	0.0175981	0.0222911	protein_coding	thioesterase superfamily member 4 [Source:HGNC Symbol;Acc:HGNC:17947]	117145	NM_053055	1	151870866	151909637
ENSG00000223573	TINCR	-0.24	0.0442403	-1.11	3.24	0.00499422	0.0458256	protein_coding	TINCR ubiquitin domain containing [Source:HGNC Symbol;Acc:HGNC:14607]			19	5558167	5578349
ENSG00000135926	TMBIM1	-0.28	0.0149747	-0.55	7.32	0.0178095	0.0163628	protein_coding	transmembrane BAX inhibitor motif containing 1 [Source:HGNC Symbol;Acc:HGNC:23410]	64114	NM_001321438, NM_001321433, NM_001321432, NM_001321428, NM_022152, NM_001321427, NM_001321435, NM_001321436, NM_001321430, NM_001321429	2	218274197	218292586
ENSG00000164124	TMEM144	-0.25	0.0356088	-0.37	4.35	0.0257612	0.0372049	protein_coding	transmembrane protein 144 [Source:HGNC Symbol;Acc:HGNC:25633]	55314	NM_018342	4	158201604	158255416
ENSG00000111843	TMEM14C	-0.28	0.0149747	-0.33	6.62	0.0134478	0.0163628	protein_coding	transmembrane protein 14C [Source:HGNC Symbol;Acc:HGNC:20952]	51522	NM_016462, NM_001165258	6	10722915	10731129
ENSG00000126950	TMEM35A	-0.19	0.106791	-1.06	3.48	0.0392743	0.107903	protein_coding	transmembrane protein 35A [Source:HGNC Symbol;Acc:HGNC:25864]	59353	NM_021637	X	101078879	101096367
ENSG00000163781	TOPBP1	0.26	0.0253263	0.25	5.1	0.0287834	0.0268785	protein_coding	DNA topoisomerase II binding protein 1 [Source:HGNC Symbol;Acc:HGNC:17008]	11073	NM_001363889, NM_007027	3	133598175	133662380
ENSG00000159713	TPPP3	-0.16	0.181769	-1.85	3.86	0.00605962	0.182291	protein_coding	tubulin polymerization promoting protein family member 3 [Source:HGNC Symbol;Acc:HGNC:24162]	51673	NM_015964, NM_016140	16	67389809	67393518
ENSG00000067445	TRO	-0.22	0.0666984	-0.72	2.33	0.020279	0.0681564	protein_coding	trophinin [Source:HGNC Symbol;Acc:HGNC:12326]	7216	NM_001039705, NM_016157, NM_177556, NM_177557, NM_001271184, NM_001271183	X	54920462	54931431
ENSG00000121297	TSHZ3	-0.31	0.0081211	-0.69	4.31	0.00682999	0.00925243	protein_coding	teashirt zinc finger homeobox 3 [Source:HGNC Symbol;Acc:HGNC:30700]	57616	NM_020856	19	31149979	31349436
ENSG00000165914	TTC7B	-0.22	0.0645309	-0.37	4.57	0.0487253	0.066005	protein_coding	tetratricopeptide repeat domain 7B [Source:HGNC Symbol;Acc:HGNC:19858]	145567	NM_001010854, NM_001320421	14	90524564	90816479
ENSG00000127824	TUBA4A	-0.25	0.0356088	-0.64	5.14	0.0274921	0.0372049	protein_coding	tubulin alpha 4a [Source:HGNC Symbol;Acc:HGNC:12407]	7277	NM_006000, NM_001278552	2	219249710	219278170
ENSG00000105849	TWISTNB	0.05	0.658045	0.43	5.71	0.0283914	0.660102	protein_coding	TWIST neighbor [Source:HGNC Symbol;Acc:HGNC:18027]	221830	NM_001002926	7	19695461	19709037
ENSG00000143569	UBAP2L	0.22	0.0603666	0.18	7.4	0.0368828	0.0618698	protein_coding	ubiquitin associated protein 2 like [Source:HGNC Symbol;Acc:HGNC:29877]	9898	NM_001127320, NM_014847, NM_001330730, NM_001287816, NM_001287815	1	154220179	154271510
ENSG00000162692	VCAM1	-0.23	0.0474757	-0.7	3.87	0.0257494	0.0490498	protein_coding	vascular cell adhesion molecule 1 [Source:HGNC Symbol;Acc:HGNC:12663]	7412	NM_001199834, NM_080682, NM_001078	1	100719742	100739045
ENSG00000035403	VCL	-0.2	0.0862247	-0.57	7.66	0.0326259	0.0875211	protein_coding	vinculin [Source:HGNC Symbol;Acc:HGNC:12665]	7414	NM_014000, NM_003373	10	73995193	74121363
ENSG00000206538	VGLL3	-0.24	0.0426921	-1.94	4.54	0.00342364	0.0442816	protein_coding	vestigial like family member 3 [Source:HGNC Symbol;Acc:HGNC:24327]	389136	NM_001320494, NM_016206, NM_001320493	3	86876388	86991149
ENSG00000136059	VILL	-0.22	0.0583677	-0.72	4.01	0.0270725	0.0598841	protein_coding	villin like [Source:HGNC Symbol;Acc:HGNC:30906]	50853	NM_001370265, NM_015873, NM_001370264	3	37988059	38007188
ENSG00000019102	VSIG2	-0.12	0.309275	-1.31	4.78	0.0472555	0.309381	protein_coding	V-set and immunoglobulin domain containing 2 [Source:HGNC Symbol;Acc:HGNC:17149]	23584	NM_014312, NM_001329920	11	124747474	124752255
ENSG00000165633	VSTM4	-0.26	0.0273622	-0.7	4.57	0.0165326	0.0289299	protein_coding	V-set and transmembrane domain containing 4 [Source:HGNC Symbol;Acc:HGNC:26470]	196740	NM_001031746, NM_144984	10	49014236	49115522
ENSG00000161996	WDR90	0.28	0.0149747	0.48	5.08	0.0189708	0.0163628	protein_coding	WD repeat domain 90 [Source:HGNC Symbol;Acc:HGNC:26960]	197335	NM_145294	16	649311	667833
ENSG00000109501	WFS1	-0.27	0.0225136	-0.38	6.47	0.0103346	0.0240372	protein_coding	wolframin ER transmembrane glycoprotein [Source:HGNC Symbol;Acc:HGNC:12762]	7466	NM_006005, NM_001145853	4	6269849	6303265
ENSG00000109046	WSB1	0.22	0.0624206	0.34	6.56	0.0248974	0.0639098	protein_coding	WD repeat and SOCS box containing 1 [Source:HGNC Symbol;Acc:HGNC:19221]	26118	NM_015626, NM_001348350, NM_134265	17	27294076	27315926
ENSG00000186153	WWOX	-0.24	0.0411891	-0.47	4.34	0.0161878	0.0427818	protein_coding	WW domain containing oxidoreductase [Source:HGNC Symbol;Acc:HGNC:12799]	51741	NM_016373, NM_001291997, NM_130791	16	78099430	79212667
ENSG00000138658	ZGRF1	0.29	0.0115896	0.38	1.89	0.0157654	0.0128741	protein_coding	zinc finger GRF-type containing 1 [Source:HGNC Symbol;Acc:HGNC:25654]	55345	NM_001350397, NM_018392	4	112539333	112636995
ENSG00000010539	ZNF200	0.21	0.0689241	0.26	3.43	0.0269533	0.0703652	protein_coding	zinc finger protein 200 [Source:HGNC Symbol;Acc:HGNC:12993]	7752	NM_198087, NM_198088, NM_001145446, NM_003454, NM_001145448, NM_001145447	16	3222325	3236221
ENSG00000198393	ZNF26	0.27	0.0216372	0.31	3.8	0.0316705	0.0231499	protein_coding	zinc finger protein 26 [Source:HGNC Symbol;Acc:HGNC:13053]	7574	NM_001330514, NM_001330513, NM_019591, NM_001256280, NM_001256279	12	132986365	133032952
ENSG00000166526	ZNF3	0.29	0.0143574	0.24	5.51	0.0379869	0.0157292	protein_coding	zinc finger protein 3 [Source:HGNC Symbol;Acc:HGNC:13089]	7551	NM_001318137, NM_017715, NM_001371210, NM_001278287, NM_001371211, NM_001278284, NM_001371213, NM_001371214, NM_001318135, NM_032924, NM_001371218, NM_001362775, NM_001371215, NM_001278291, NM_001318136, NM_001371216, NM_001278292, NM_001362777, NM_001278290, NM_001371212, NM_001362776	7	100064033	100082548
ENSG00000089335	ZNF302	0.39	0.000750964	0.34	5.17	0.00086463	0.00109138	protein_coding	zinc finger protein 302 [Source:HGNC Symbol;Acc:HGNC:13848]	55900	NM_018443, NM_001012320, NM_001289183, NM_001289186, NM_001289187, NM_001289188, NM_001289189, NM_001289181, NM_018675, NM_001289192, NM_001289191, NM_001289190, NM_001289182, NM_001289184, NM_001289185	19	34677639	34686397
ENSG00000102935	ZNF423	-0.21	0.0712093	-0.67	3.63	0.0429095	0.0726324	protein_coding	zinc finger protein 423 [Source:HGNC Symbol;Acc:HGNC:16762]	23090	NM_001330533, NM_001271620, NM_015069	16	49487524	49857919
ENSG00000197363	ZNF517	0.24	0.0442403	0.27	4	0.0404872	0.0458256	protein_coding	zinc finger protein 517 [Source:HGNC Symbol;Acc:HGNC:27984]	340385	NM_213605, NM_001317936	8	144798876	144811169
ENSG00000198046	ZNF667	0.29	0.0115896	1.18	4.02	2.90585e-07	0.0128741	protein_coding	zinc finger protein 667 [Source:HGNC Symbol;Acc:HGNC:28854]	63934	NM_001321356, NM_022103, NM_001321355	19	56439325	56478065
ENSG00000234444	ZNF736	0.2	0.097554	0.4	4.32	0.0380723	0.0987495	protein_coding	zinc finger protein 736 [Source:HGNC Symbol;Acc:HGNC:32467]	728927	NM_001294255, NM_001170905	7	64307459	64356634
ENSG00000121413	ZSCAN18	0.26	0.0263276	0.4	5.6	0.0109796	0.027888	protein_coding	zinc finger and SCAN domain containing 18 [Source:HGNC Symbol;Acc:HGNC:21037]	65982	NM_023926, NM_001145543, NM_001145544, NM_001145542	19	58083838	58118427
ENSG00000122952	ZWINT	0.29	0.0121027	0.47	3.41	0.0229049	0.0134054	protein_coding	ZW10 interacting kinetochore protein [Source:HGNC Symbol;Acc:HGNC:13195]	11130	NM_007057, NM_001005413, NM_032997	10	56357227	56361273
