# Supplementary material for: Impact TMPRSS2–ERG Molecular Subtype on Prostate Cancer Recurrence
Source: Life (Basel). 2021 Jun 21;11(6):588. doi: 10.3390/life11060588 (PMC8234735; doi:10.3390/life11060588)
Supplement: Supplementary file 1 [file life-11-00588-s001.zip › Supplementary/Supplementary _Table_2.xlsx]

## Sheet: GSEA_GO
ONTOLOGY	ID	Description	setSize	enrichmentScore	NES	pvalue	core_enrichment
BP	GO:0006953	acute-phase response	2	1	1.70592	0.00239234	ORM1/ORM2
BP	GO:0032731	positive regulation of interleukin-1 beta production	2	1	1.70592	0.00239234	ORM1/ORM2
BP	GO:0032732	positive regulation of interleukin-1 production	2	1	1.70592	0.00239234	ORM1/ORM2
BP	GO:0050715	positive regulation of cytokine secretion	2	1	1.70592	0.00239234	ORM1/ORM2
BP	GO:0050716	positive regulation of interleukin-1 secretion	2	1	1.70592	0.00239234	ORM1/ORM2
BP	GO:0050718	positive regulation of interleukin-1 beta secretion	2	1	1.70592	0.00239234	ORM1/ORM2
BP	GO:1904469	positive regulation of tumor necrosis factor secretion	2	1	1.70592	0.00239234	ORM1/ORM2
BP	GO:0032760	positive regulation of tumor necrosis factor production	3	0.913078	1.83804	0.00271739	ORM1/ORM2
BP	GO:1902850	microtubule cytoskeleton organization involved in mitosis	3	0.961039	1.93459	0.00271739	NUSAP1/TACC3/PRC1
BP	GO:1903557	positive regulation of tumor necrosis factor superfamily cytokine production	3	0.913078	1.83804	0.00271739	ORM1/ORM2
CC	GO:0032588	trans-Golgi network membrane	3	-0.893651	-1.66147	0.00314961	LGR6/NSG1
BP	GO:0043414	macromolecule methylation	7	0.753281	2.15288	0.00409836	EZH2/OGT/TARBP1/PAXBP1/NSD2/DNMT3A/PAXIP1
CC	GO:0005604	basement membrane	4	-0.820312	-1.67009	0.00443131	COL17A1/SMOC1/COL4A6
MF	GO:0008270	zinc ion binding	16	-0.582063	-1.79293	0.00466744	APOBEC3C/MMP28/CPXM1/MT1E/AOC1/DPYS/ANPEP
BP	GO:0006865	amino acid transport	3	-0.893506	-1.66121	0.00472441	SYT1/CCK
BP	GO:0009112	nucleobase metabolic process	3	-0.888312	-1.65155	0.00472441	ACPP/DPYS
BP	GO:0015800	acidic amino acid transport	3	-0.893506	-1.66121	0.00472441	SYT1/CCK
BP	GO:0051289	protein homotetramerization	3	-0.883117	-1.64189	0.00472441	ACPP/DPYS
BP	GO:0007059	chromosome segregation	9	0.638522	2.01099	0.0047619	NUSAP1/TACC3/PRC1/ZWINT/FANCD2/SFPQ/CHMP7/CHTF8/AXIN2
BP	GO:0098813	nuclear chromosome segregation	9	0.638522	2.01099	0.0047619	NUSAP1/TACC3/PRC1/ZWINT/FANCD2/SFPQ/CHMP7/CHTF8/AXIN2
BP	GO:0001819	positive regulation of cytokine production	10	0.626208	2.02681	0.005	ORM1/ORM2
BP	GO:0006281	DNA repair	10	0.640212	2.07214	0.005	TOPBP1/FANCD2/MCM2/RAD23B/NSD2/ACTL6A/RUVBL1/PAXIP1/SFPQ/AXIN2
MF	GO:0046914	transition metal ion binding	27	-0.538518	-1.85958	0.00559284	MT2A/FAXDC2/ACP5/HAAO/MT1X/MPPED2/CYP27A1/APOBEC3C/MMP28/AOX1/CPXM1/CYP3A5/CYP4B1/ARG2/MT1E/AOC1/DPYS/ANPEP
MF	GO:0008237	metallopeptidase activity	4	-0.812847	-1.65489	0.00590842	MMP28/CPXM1/ANPEP
BP	GO:0006820	anion transport	8	-0.689439	-1.74747	0.00646831	ATP1A2/ANO4/SYT1/CCK
BP	GO:0002526	acute inflammatory response	5	0.786775	1.96345	0.00657895	ORM1/ORM2
CC	GO:0031093	platelet alpha granule lumen	5	0.779412	1.94508	0.00657895	ORM1/ORM2
BP	GO:0014047	glutamate secretion	2	-0.955959	-1.55653	0.00684932	CCK
BP	GO:0046717	acid secretion	2	-0.955959	-1.55653	0.00684932	CCK
BP	GO:0000070	mitotic sister chromatid segregation	6	0.761807	2.04702	0.00757576	NUSAP1/TACC3/PRC1/ZWINT
BP	GO:0001662	behavioral fear response	1	-0.997416	-1.32965	0.00804829
BP	GO:0002209	behavioral defense response	1	-0.997416	-1.32965	0.00804829
MF	GO:0004177	aminopeptidase activity	1	-1	-1.33309	0.00804829
MF	GO:0005184	neuropeptide hormone activity	1	-0.997416	-1.32965	0.00804829
BP	GO:0006919	activation of cysteine-type endopeptidase activity involved in apoptotic process	1	-0.997416	-1.32965	0.00804829
BP	GO:0007631	feeding behavior	1	-0.997416	-1.32965	0.00804829
BP	GO:0014048	regulation of glutamate secretion	1	-0.997416	-1.32965	0.00804829
BP	GO:0014049	positive regulation of glutamate secretion	1	-0.997416	-1.32965	0.00804829
BP	GO:0032892	positive regulation of organic acid transport	1	-0.997416	-1.32965	0.00804829
BP	GO:0042596	fear response	1	-0.997416	-1.32965	0.00804829
BP	GO:0042755	eating behavior	1	-0.997416	-1.32965	0.00804829
CC	GO:0043195	terminal bouton	1	-0.997416	-1.32965	0.00804829
CC	GO:0043203	axon hillock	1	-0.997416	-1.32965	0.00804829
BP	GO:0048520	positive regulation of behavior	1	-0.997416	-1.32965	0.00804829
BP	GO:0048521	negative regulation of behavior	1	-0.997416	-1.32965	0.00804829
BP	GO:0051901	positive regulation of mitochondrial depolarization	1	-0.997416	-1.32965	0.00804829
BP	GO:0051957	positive regulation of amino acid transport	1	-0.997416	-1.32965	0.00804829
BP	GO:0060259	regulation of feeding behavior	1	-0.997416	-1.32965	0.00804829
MF	GO:0070006	metalloaminopeptidase activity	1	-1	-1.33309	0.00804829
BP	GO:1903365	regulation of fear response	1	-0.997416	-1.32965	0.00804829
BP	GO:1903366	negative regulation of fear response	1	-0.997416	-1.32965	0.00804829
BP	GO:1903367	positive regulation of fear response	1	-0.997416	-1.32965	0.00804829
BP	GO:1903793	positive regulation of anion transport	1	-0.997416	-1.32965	0.00804829
BP	GO:1903998	regulation of eating behavior	1	-0.997416	-1.32965	0.00804829
BP	GO:1903999	negative regulation of eating behavior	1	-0.997416	-1.32965	0.00804829
BP	GO:1904058	positive regulation of sensory perception of pain	1	-0.997416	-1.32965	0.00804829
BP	GO:1904181	positive regulation of membrane depolarization	1	-0.997416	-1.32965	0.00804829
BP	GO:2000252	negative regulation of feeding behavior	1	-0.997416	-1.32965	0.00804829
BP	GO:2000822	regulation of behavioral fear response	1	-0.997416	-1.32965	0.00804829
BP	GO:2000986	negative regulation of behavioral fear response	1	-0.997416	-1.32965	0.00804829
BP	GO:2000987	positive regulation of behavioral fear response	1	-0.997416	-1.32965	0.00804829
MF	GO:0019825	oxygen binding	2	-0.940415	-1.53122	0.00856164	CYP4B1
MF	GO:0030276	clathrin binding	2	-0.955959	-1.55653	0.00856164	NSG1
BP	GO:0098814	spontaneous synaptic transmission	2	-0.955959	-1.55653	0.00856164	NSG1
BP	GO:0051276	chromosome organization	30	0.384974	1.71362	0.00917431	NUSAP1/TACC3/EZH2/PRC1/L3MBTL3/ZWINT/CBX3/OGT/PAXBP1/FANCD2/MCM2/RAD23B/GNL3/NSD2/ACTL6A/RUVBL1/MSL3/DNMT3A/PAXIP1/SFPQ/CHMP7/CHTF8/SMG6/AXIN2/SUPT3H/GATA2
BP	GO:0001578	microtubule bundle formation	4	0.851562	1.92302	0.00920245	TPPP3/PRC1/MTCL1/DNAH1
BP	GO:0009116	nucleoside metabolic process	6	-0.711618	-1.63754	0.00948509	APOBEC3C/GNMT/ACPP/DPYS
BP	GO:0002576	platelet degranulation	9	0.635422	2.00123	0.00952381	ORM1/ORM2
BP	GO:0006835	dicarboxylic acid transport	5	-0.758655	-1.63401	0.0100287	ATP1A2/SYT1/CCK
MF	GO:0020037	heme binding	5	-0.763659	-1.64479	0.0100287	CYP27A1/DUOX1/CYP3A5/CYP4B1
CC	GO:0005593	FACIT collagen trimer	1	-0.994832	-1.3262	0.0100604
CC	GO:0005594	collagen type IX trimer	1	-0.994832	-1.3262	0.0100604
MF	GO:0048037	cofactor binding	23	-0.524651	-1.76449	0.0102857	PYGL/KCNAB1/ACOX2/SPTLC3/GSTM2/GSTP1/CYP27A1/DUOX1/GNMT/AOX1/PYGM/CYP3A5/CYP4B1/AOC1
BP	GO:0015837	amine transport	4	-0.790813	-1.61003	0.0103397	ATP1A2/SYT1/CCK
CC	GO:0044306	neuron projection terminus	4	-0.785875	-1.59997	0.0103397	CHRM1/SYT1/CCK
BP	GO:0051952	regulation of amine transport	4	-0.790813	-1.61003	0.0103397	ATP1A2/SYT1/CCK
BP	GO:0055007	cardiac muscle cell differentiation	4	-0.791667	-1.61177	0.0103397	IGF1/MYOM1/ACTC1
CC	GO:0005581	collagen trimer	3	-0.844156	-1.56945	0.0110236	COL4A6/COL9A1
MF	GO:0008235	metalloexopeptidase activity	3	-0.840955	-1.5635	0.0110236	CPXM1/ANPEP
MF	GO:0030020	extracellular matrix structural constituent conferring tensile strength	3	-0.844156	-1.56945	0.0110236	COL4A6/COL9A1
BP	GO:0055006	cardiac cell development	3	-0.846753	-1.57428	0.0110236	MYOM1/ACTC1
BP	GO:0055013	cardiac muscle cell development	3	-0.846753	-1.57428	0.0110236	MYOM1/ACTC1
BP	GO:0099003	vesicle-mediated transport in synapse	3	-0.843904	-1.56898	0.0110236	SYT1/NSG1
CC	GO:0031091	platelet alpha granule	6	0.748395	2.01098	0.0113636	ORM1/ORM2
BP	GO:0007052	mitotic spindle organization	2	0.958549	1.63521	0.0119617	TACC3/PRC1
MF	GO:0002058	uracil binding	1	-0.992248	-1.32276	0.0120724
MF	GO:0002059	thymine binding	1	-0.992248	-1.32276	0.0120724
MF	GO:0002061	pyrimidine nucleobase binding	1	-0.992248	-1.32276	0.0120724
MF	GO:0004157	dihydropyrimidinase activity	1	-0.992248	-1.32276	0.0120724
BP	GO:0006206	pyrimidine nucleobase metabolic process	1	-0.992248	-1.32276	0.0120724
BP	GO:0006208	pyrimidine nucleobase catabolic process	1	-0.992248	-1.32276	0.0120724
BP	GO:0006210	thymine catabolic process	1	-0.992248	-1.32276	0.0120724
BP	GO:0006212	uracil catabolic process	1	-0.992248	-1.32276	0.0120724
MF	GO:0016812	hydrolase activity, acting on carbon-nitrogen (but not peptide) bonds, in cyclic amides	1	-0.992248	-1.32276	0.0120724
BP	GO:0019482	beta-alanine metabolic process	1	-0.992248	-1.32276	0.0120724
BP	GO:0019859	thymine metabolic process	1	-0.992248	-1.32276	0.0120724
BP	GO:0019860	uracil metabolic process	1	-0.992248	-1.32276	0.0120724
MF	GO:0051219	phosphoprotein binding	1	-0.992248	-1.32276	0.0120724
BP	GO:0007586	digestion	3	-0.836364	-1.55497	0.0125984	SLC2A5/CCK
CC	GO:0035578	azurophil granule lumen	1	0.997416	1.33175	0.0138614	ORM2
BP	GO:0032602	chemokine production	3	-0.825974	-1.53565	0.0141732	SNAI2/ARG2
BP	GO:0032642	regulation of chemokine production	3	-0.825974	-1.53565	0.0141732	SNAI2/ARG2
BP	GO:0071383	cellular response to steroid hormone stimulus	3	-0.820779	-1.52599	0.0141732	GSTP1/ATP1A2
CC	GO:0005819	spindle	10	0.567026	1.83526	0.015	NUSAP1/TACC3/PRC1/CBX3/TOPBP1/ODF2/MTCL1
BP	GO:0030198	extracellular matrix organization	14	-0.553844	-1.64204	0.0155317	HPSE2/LAMB3/COL17A1/MMP28/COL4A6/DPT/COL9A1
BP	GO:0043062	extracellular structure organization	14	-0.553844	-1.64204	0.0155317	HPSE2/LAMB3/COL17A1/MMP28/COL4A6/DPT/COL9A1
BP	GO:0046785	microtubule polymerization	1	0.994832	1.3283	0.0158416	TPPP3
MF	GO:0005353	fructose transmembrane transporter activity	1	-0.989664	-1.31931	0.0160966
MF	GO:0005355	glucose transmembrane transporter activity	1	-0.989664	-1.31931	0.0160966
BP	GO:0009750	response to fructose	1	-0.989664	-1.31931	0.0160966
MF	GO:0015145	monosaccharide transmembrane transporter activity	1	-0.989664	-1.31931	0.0160966
MF	GO:0015149	hexose transmembrane transporter activity	1	-0.989664	-1.31931	0.0160966
BP	GO:0015755	fructose transmembrane transport	1	-0.989664	-1.31931	0.0160966
BP	GO:0032445	fructose import	1	-0.989664	-1.31931	0.0160966
BP	GO:0050892	intestinal absorption	1	-0.989664	-1.31931	0.0160966
MF	GO:0051119	sugar transmembrane transporter activity	1	-0.989664	-1.31931	0.0160966
MF	GO:0070061	fructose binding	1	-0.989664	-1.31931	0.0160966
BP	GO:0071332	cellular response to fructose stimulus	1	-0.989664	-1.31931	0.0160966
BP	GO:0098704	carbohydrate import across plasma membrane	1	-0.989664	-1.31931	0.0160966
BP	GO:0106001	intestinal hexose absorption	1	-0.989664	-1.31931	0.0160966
BP	GO:1990539	fructose import across plasma membrane	1	-0.989664	-1.31931	0.0160966
BP	GO:0006479	protein methylation	5	0.749347	1.87005	0.0164474	EZH2/OGT/PAXBP1/NSD2/PAXIP1
BP	GO:0008213	protein alkylation	5	0.749347	1.87005	0.0164474	EZH2/OGT/PAXBP1/NSD2/PAXIP1
BP	GO:0016571	histone methylation	5	0.749347	1.87005	0.0164474	EZH2/OGT/PAXBP1/NSD2/PAXIP1
CC	GO:0035580	specific granule lumen	5	0.740317	1.84751	0.0164474	ORM1/ORM2
BP	GO:1901657	glycosyl compound metabolic process	7	-0.668736	-1.63245	0.0171504	APOBEC3C/GNMT/ACPP/DPYS
BP	GO:0072593	reactive oxygen species metabolic process	10	-0.620354	-1.68274	0.0174564	IFI6/CAV1/CLU/ACP5/GSTP1/DUOX1/CRYAB/DUOXA1/ARG2
MF	GO:0003725	double-stranded RNA binding	1	0.992248	1.32484	0.0178218	ADARB2
MF	GO:0003726	double-stranded RNA adenosine deaminase activity	1	0.992248	1.32484	0.0178218	ADARB2
MF	GO:0004000	adenosine deaminase activity	1	0.992248	1.32484	0.0178218	ADARB2
BP	GO:0006382	adenosine to inosine editing	1	0.992248	1.32484	0.0178218	ADARB2
MF	GO:0008251	tRNA-specific adenosine deaminase activity	1	0.992248	1.32484	0.0178218	ADARB2
BP	GO:0055114	oxidation-reduction process	33	-0.458281	-1.62748	0.018018	FAXDC2/PPP1R3C/SRD5A2/PHYHD1/PYGL/KCNAB1/HAAO/ALDOC/ACOX2/IGF1/CYP27A1/DUOX1/GNMT/AOX1/HSD17B6/PYGM/CYP3A5/CYP4B1/AOC1
BP	GO:0050663	cytokine secretion	4	0.785185	1.77312	0.0184049	ORM1/ORM2
BP	GO:0014866	skeletal myofibril assembly	2	-0.914508	-1.48904	0.0188356	ACTC1
BP	GO:0030240	skeletal muscle thin filament assembly	2	-0.914508	-1.48904	0.0188356	ACTC1
CC	GO:0031430	M band	2	-0.914508	-1.48904	0.0188356	CRYAB
CC	GO:0031672	A band	2	-0.914508	-1.48904	0.0188356	CRYAB
BP	GO:0055003	cardiac myofibril assembly	2	-0.914508	-1.48904	0.0188356	ACTC1
BP	GO:0055008	cardiac muscle tissue morphogenesis	2	-0.914508	-1.48904	0.0188356	ACTC1
CC	GO:0016528	sarcoplasm	3	-0.812987	-1.5115	0.0188976	FLNC/JPH4
CC	GO:0005758	mitochondrial intermembrane space	3	0.833766	1.67839	0.0190217	REXO2/CAPN2/THEM4
CC	GO:0031970	organelle envelope lumen	3	0.833766	1.67839	0.0190217	REXO2/CAPN2/THEM4
BP	GO:0050701	interleukin-1 secretion	3	0.838246	1.6874	0.0190217	ORM1/ORM2
BP	GO:0050702	interleukin-1 beta secretion	3	0.838246	1.6874	0.0190217	ORM1/ORM2
BP	GO:0050704	regulation of interleukin-1 secretion	3	0.838246	1.6874	0.0190217	ORM1/ORM2
BP	GO:0050706	regulation of interleukin-1 beta secretion	3	0.838246	1.6874	0.0190217	ORM1/ORM2
BP	GO:0050707	regulation of cytokine secretion	3	0.838246	1.6874	0.0190217	ORM1/ORM2
BP	GO:1904467	regulation of tumor necrosis factor secretion	3	0.838246	1.6874	0.0190217	ORM1/ORM2
BP	GO:1990774	tumor necrosis factor secretion	3	0.838246	1.6874	0.0190217	ORM1/ORM2
BP	GO:0044270	cellular nitrogen compound catabolic process	14	-0.542756	-1.60917	0.0203106	HAAO/ALDOC/QPRT/IGF1/APOBEC3C/AOX1/CYP3A5/DPYS
BP	GO:0002793	positive regulation of peptide secretion	4	0.779933	1.76126	0.0214724	ORM1/ORM2
BP	GO:0050714	positive regulation of protein secretion	4	0.779933	1.76126	0.0214724	ORM1/ORM2
CC	GO:0070820	tertiary granule	4	0.775549	1.75136	0.0214724	ORM1
CC	GO:0030175	filopodium	5	-0.728544	-1.56916	0.02149	TENM2/ACPP/ACTC1
BP	GO:0032715	negative regulation of interleukin-6 production	2	0.92168	1.57231	0.0215311	ORM1
BP	GO:0045023	G0 to G1 transition	2	0.930052	1.58659	0.0215311	EZH2/CBX3
BP	GO:0070316	regulation of G0 to G1 transition	2	0.930052	1.58659	0.0215311	EZH2/CBX3
BP	GO:0070317	negative regulation of G0 to G1 transition	2	0.930052	1.58659	0.0215311	EZH2/CBX3
BP	GO:0000819	sister chromatid segregation	8	0.636842	1.93665	0.0218341	NUSAP1/TACC3/PRC1/ZWINT/SFPQ/CHMP7/CHTF8/AXIN2
BP	GO:0060537	muscle tissue development	12	-0.589585	-1.67777	0.0220318	CAV1/CSRP2/MYLK/MYORG/KCNAB1/MYOCD/PGM5/IGF1/MYOM1/ACTC1
MF	GO:0017022	myosin binding	1	-0.98708	-1.31587	0.0221328
BP	GO:0030049	muscle filament sliding	1	-0.98708	-1.31587	0.0221328
BP	GO:0033275	actin-myosin filament sliding	1	-0.98708	-1.31587	0.0221328
CC	GO:0042643	actomyosin, actin portion	1	-0.98708	-1.31587	0.0221328
BP	GO:0090131	mesenchyme migration	1	-0.98708	-1.31587	0.0221328
CC	GO:0000922	spindle pole	6	0.709387	1.90617	0.0227273	TACC3/PRC1/TOPBP1/ODF2/MTCL1
BP	GO:0097435	supramolecular fiber organization	23	-0.488247	-1.64206	0.0228571	RND3/SYNPO2/CSRP2/CAPG/CLU/VILL/CORO6/FAM107A/PGM5/EFS/LDB3/MYOM1/CRYAB/CDC42EP5/NEFH/DPT/ACTC1
CC	GO:0005802	trans-Golgi network	5	-0.724996	-1.56152	0.0229226	CHST2/LGR6/NSG1
BP	GO:0030239	myofibril assembly	5	-0.72511	-1.56176	0.0229226	PGM5/LDB3/MYOM1/ACTC1
BP	GO:0015711	organic anion transport	6	-0.693492	-1.59583	0.0230352	ATP1A2/SYT1/CCK
BP	GO:0015849	organic acid transport	6	-0.693492	-1.59583	0.0230352	ATP1A2/SYT1/CCK
BP	GO:0046942	carboxylic acid transport	6	-0.693492	-1.59583	0.0230352	ATP1A2/SYT1/CCK
CC	GO:0044451	nucleoplasm part	23	0.407777	1.69272	0.023622	PTK6/EZH2/DBF4/ZWINT/TOPBP1/OGT/FANCD2/SRSF11/FNBP4/GNL3/NOP58/ACTL6A/RUVBL1/UBAP2L/MSL3/PAXIP1/SFPQ/NXF1
BP	GO:0051262	protein tetramerization	4	-0.756993	-1.54117	0.0236337	GNMT/ACPP/DPYS
CC	GO:1904724	tertiary granule lumen	3	0.825203	1.66115	0.0244565	ORM1
BP	GO:0032102	negative regulation of response to external stimulus	16	-0.531171	-1.63617	0.0245041	FNDC4/GSTP1/SNAI2/IGF1/MMP28/NBL1/ARG2/CCK
BP	GO:0022613	ribonucleoprotein complex biogenesis	4	0.768229	1.73483	0.0245399	PRPF39/NOP58/KHDC4/RUVBL1
MF	GO:0005198	structural molecule activity	27	-0.462331	-1.5965	0.0246085	SYNM/VILL/LAMB3/PGM5/COL17A1/COL4A6/MYOM1/CRYAB/KRT23/NEFH/DPT/COL9A1
BP	GO:0050922	negative regulation of chemotaxis	4	-0.753551	-1.53417	0.0251108	GSTP1/MMP28/NBL1
BP	GO:0071241	cellular response to inorganic substance	6	-0.684859	-1.57596	0.0257453	MT2A/MT1X/SYT1/MT1E/AOC1
BP	GO:0071248	cellular response to metal ion	6	-0.684859	-1.57596	0.0257453	MT2A/MT1X/SYT1/MT1E/AOC1
BP	GO:0050890	cognition	11	-0.593285	-1.65074	0.025958	FAM107A/CHRM1/ATP1A2/JPH4/JAKMIP1/CCK
CC	GO:0043204	perikaryon	5	-0.721213	-1.55337	0.0272206	CRYAB/RBFOX3/CCK
BP	GO:0051222	positive regulation of protein transport	7	0.652125	1.86377	0.0286885	ORM1/ORM2
BP	GO:1904951	positive regulation of establishment of protein localization	7	0.652125	1.86377	0.0286885	ORM1/ORM2
BP	GO:0001889	liver development	2	0.909326	1.55124	0.0287081	EZH2/HGF
BP	GO:0034614	cellular response to reactive oxygen species	2	0.909326	1.55124	0.0287081	EZH2/HGF
BP	GO:0061008	hepaticobiliary system development	2	0.909326	1.55124	0.0287081	EZH2/HGF
BP	GO:0070301	cellular response to hydrogen peroxide	2	0.909326	1.55124	0.0287081	EZH2/HGF
BP	GO:0070734	histone H3-K27 methylation	2	0.904145	1.5424	0.0287081	EZH2/OGT
BP	GO:0014070	response to organic cyclic compound	19	-0.497346	-1.58723	0.0288684	CAV1/GNAO1/CLU/GSTM2/FAM107A/GSTP1/SNAI2/HOXD13/DUOX1/ATP1A2/CRYAB/AOC1
BP	GO:0019233	sensory perception of pain	2	-0.896373	-1.45951	0.0291096	CCK
BP	GO:0051930	regulation of sensory perception of pain	2	-0.896373	-1.45951	0.0291096	CCK
BP	GO:0051931	regulation of sensory perception	2	-0.896373	-1.45951	0.0291096	CCK
MF	GO:0042803	protein homodimerization activity	28	-0.449759	-1.5619	0.0292135	PYGL/ACOX2/DLK2/PGF/QPRT/GSTM2/HSPB8/TENM2/AOX1/ACPP/MYOM1/NBL1/CRYAB/AOC1
BP	GO:0007076	mitotic chromosome condensation	1	0.98708	1.31794	0.029703	NUSAP1
BP	GO:0030261	chromosome condensation	1	0.98708	1.31794	0.029703	NUSAP1
BP	GO:0040001	establishment of mitotic spindle localization	1	0.98708	1.31794	0.029703	NUSAP1
BP	GO:0051293	establishment of spindle localization	1	0.98708	1.31794	0.029703	NUSAP1
BP	GO:0051653	spindle localization	1	0.98708	1.31794	0.029703	NUSAP1
BP	GO:0032651	regulation of interleukin-1 beta production	6	0.648859	1.74352	0.030303	ORM1/ORM2
BP	GO:0032652	regulation of interleukin-1 production	6	0.648859	1.74352	0.030303	ORM1/ORM2
CC	GO:0072562	blood microparticle	6	0.660249	1.77413	0.030303	ORM1/ORM2
BP	GO:0043967	histone H4 acetylation	4	0.755208	1.70543	0.0306748	OGT/ACTL6A/RUVBL1/MSL3
CC	GO:1902562	H4 histone acetyltransferase complex	4	0.755208	1.70543	0.0306748	ACTL6A/RUVBL1/UBAP2L/MSL3
MF	GO:0005506	iron ion binding	8	-0.626451	-1.58782	0.0310479	FAXDC2/ACP5/HAAO/CYP27A1/AOX1/CYP3A5/CYP4B1
BP	GO:0032880	regulation of protein localization	15	0.466214	1.70988	0.0324675	ORM1/ORM2
MF	GO:0001618	virus receptor activity	2	-0.893782	-1.45529	0.0325342	ANPEP
BP	GO:0006836	neurotransmitter transport	2	-0.891192	-1.45107	0.0325342	SYT1
BP	GO:0032890	regulation of organic acid transport	2	-0.891192	-1.45107	0.0325342	CCK
BP	GO:0044070	regulation of anion transport	2	-0.891192	-1.45107	0.0325342	CCK
BP	GO:0051588	regulation of neurotransmitter transport	2	-0.891192	-1.45107	0.0325342	SYT1
BP	GO:0051955	regulation of amino acid transport	2	-0.891192	-1.45107	0.0325342	CCK
MF	GO:0104005	hijacked molecular function	2	-0.893782	-1.45529	0.0325342	ANPEP
MF	GO:0016491	oxidoreductase activity	26	-0.451156	-1.54833	0.0326209	FAXDC2/SRD5A2/PHYHD1/KCNAB1/HAAO/ACOX2/GSTM2/GSTP1/CYP27A1/DUOX1/AOX1/HSD17B6/CYP3A5/CYP4B1/AOC1
BP	GO:0003008	system process	47	-0.397152	-1.50666	0.032967	ATP2B4/SPART/WFS1/TSHZ3/GNAL/VCL/MEIS2/NPR2/JAM3/FXYD6/DYSF/CES1/CAV1/GNAO1/MYLK/KCNAB1/MPP2/SYNM/MYOCD/GSTM2/FAM107A/CHRM1/SNAI2/IGF1/ATP1A2/ACPP/MYOM1/JPH4/CRYAB/ARG2/JAKMIP1/ACTC1/SLC2A5/CCK
BP	GO:0055001	muscle cell development	10	-0.590235	-1.60104	0.0336658	DYSF/CSRP2/MYORG/FLNC/PGM5/IGF1/LDB3/MYOM1/ACTC1
BP	GO:0055002	striated muscle cell development	10	-0.590235	-1.60104	0.0336658	DYSF/CSRP2/MYORG/FLNC/PGM5/IGF1/LDB3/MYOM1/ACTC1
MF	GO:0046906	tetrapyrrole binding	6	-0.675204	-1.55374	0.0338753	CYP27A1/DUOX1/CYP3A5/CYP4B1
BP	GO:0015931	nucleobase-containing compound transport	6	0.636126	1.70931	0.0340909	SRSF11/SLC35E2B/SFPQ/NXF1/DDX19B/SMG6
BP	GO:0006144	purine nucleobase metabolic process	2	-0.88601	-1.44263	0.0342466	ACPP
BP	GO:0046113	nucleobase catabolic process	2	-0.88601	-1.44263	0.0342466	DPYS
MF	GO:0016712	oxidoreductase activity, acting on paired donors, with incorporation or reduction of molecular oxygen, reduced flavin or flavoprotein as one donor, and incorporation of one atom of oxygen	3	-0.795579	-1.47914	0.0346457	CYP3A5/CYP4B1
MF	GO:0070330	aromatase activity	3	-0.795579	-1.47914	0.0346457	CYP3A5/CYP4B1
CC	GO:0098978	glutamatergic synapse	7	-0.63919	-1.56033	0.0356201	CHRM1/SYT1/NSG1/ACTC1
BP	GO:0002686	negative regulation of leukocyte migration	2	-0.875648	-1.42576	0.0359589	NBL1
BP	GO:0002689	negative regulation of leukocyte chemotaxis	2	-0.875648	-1.42576	0.0359589	NBL1
MF	GO:0016597	amino acid binding	2	-0.880829	-1.4342	0.0359589	DPYS
BP	GO:0033555	multicellular organismal response to stress	2	-0.870216	-1.41692	0.0359589	CCK
BP	GO:0032635	interleukin-6 production	5	0.707317	1.76516	0.0361842	ORM1
BP	GO:0032675	regulation of interleukin-6 production	5	0.707317	1.76516	0.0361842	ORM1
BP	GO:0002791	regulation of peptide secretion	7	0.619883	1.77162	0.0368852	ORM1/ORM2
BP	GO:0006403	RNA localization	7	0.637795	1.82282	0.0368852	SRSF11/NOP58/RUVBL1/SFPQ/NXF1/DDX19B/SMG6
BP	GO:0032611	interleukin-1 beta production	7	0.625536	1.78778	0.0368852	ORM1/ORM2
BP	GO:0032612	interleukin-1 production	7	0.625536	1.78778	0.0368852	ORM1/ORM2
BP	GO:0050708	regulation of protein secretion	7	0.619883	1.77162	0.0368852	ORM1/ORM2
CC	GO:0098687	chromosomal region	7	0.637795	1.82282	0.0368852	EZH2/ZWINT/CBX3/MCM2/DNMT3A/CFDP1/SMG6
BP	GO:0035051	cardiocyte differentiation	5	-0.717503	-1.54538	0.0372493	MYOCD/IGF1/MYOM1/ACTC1
MF	GO:0005201	extracellular matrix structural constituent	8	-0.619961	-1.57137	0.0375162	SRPX/LAMB3/COL17A1/COL4A6/DPT/COL9A1
MF	GO:0004623	phospholipase A2 activity	1	0.981912	1.31104	0.0376238	PLAAT3
BP	GO:0006658	phosphatidylserine metabolic process	1	0.981912	1.31104	0.0376238	PLAAT3
BP	GO:0006662	glycerol ether metabolic process	1	0.981912	1.31104	0.0376238	PLAAT3
MF	GO:0008970	phospholipase A1 activity	1	0.981912	1.31104	0.0376238	PLAAT3
BP	GO:0018904	ether metabolic process	1	0.981912	1.31104	0.0376238	PLAAT3
BP	GO:0036149	phosphatidylinositol acyl-chain remodeling	1	0.981912	1.31104	0.0376238	PLAAT3
BP	GO:0036150	phosphatidylserine acyl-chain remodeling	1	0.981912	1.31104	0.0376238	PLAAT3
BP	GO:0036152	phosphatidylethanolamine acyl-chain remodeling	1	0.981912	1.31104	0.0376238	PLAAT3
BP	GO:0046485	ether lipid metabolic process	1	0.981912	1.31104	0.0376238	PLAAT3
MF	GO:0052739	phosphatidylserine 1-acylhydrolase activity	1	0.981912	1.31104	0.0376238	PLAAT3
MF	GO:0052740	1-acyl-2-lysophosphatidylserine acylhydrolase activity	1	0.981912	1.31104	0.0376238	PLAAT3
BP	GO:0070292	N-acylphosphatidylethanolamine metabolic process	1	0.981912	1.31104	0.0376238	PLAAT3
MF	GO:0102567	phospholipase A2 activity (consuming 1,2-dipalmitoylphosphatidylcholine)	1	0.981912	1.31104	0.0376238	PLAAT3
MF	GO:0102568	phospholipase A2 activity consuming 1,2-dioleoylphosphatidylethanolamine)	1	0.981912	1.31104	0.0376238	PLAAT3
BP	GO:1904177	regulation of adipose tissue development	1	0.981912	1.31104	0.0376238	PLAAT3
MF	GO:0005507	copper ion binding	1	-0.981912	-1.30898	0.0382294
BP	GO:0009267	cellular response to starvation	1	-0.981912	-1.30898	0.0382294
BP	GO:0034776	response to histamine	1	-0.981912	-1.30898	0.0382294
BP	GO:0035874	cellular response to copper ion starvation	1	-0.981912	-1.30898	0.0382294
BP	GO:0042594	response to starvation	1	-0.981912	-1.30898	0.0382294
MF	GO:0048038	quinone binding	1	-0.981912	-1.30898	0.0382294
MF	GO:0052597	diamine oxidase activity	1	-0.981912	-1.30898	0.0382294
MF	GO:0052598	histamine oxidase activity	1	-0.981912	-1.30898	0.0382294
MF	GO:0052599	methylputrescine oxidase activity	1	-0.981912	-1.30898	0.0382294
MF	GO:0052600	propane-1,3-diamine oxidase activity	1	-0.981912	-1.30898	0.0382294
BP	GO:0061476	response to anticoagulant	1	-0.981912	-1.30898	0.0382294
BP	GO:0071420	cellular response to histamine	1	-0.981912	-1.30898	0.0382294
BP	GO:0071503	response to heparin	1	-0.981912	-1.30898	0.0382294
BP	GO:0071504	cellular response to heparin	1	-0.981912	-1.30898	0.0382294
BP	GO:0097184	response to azide	1	-0.981912	-1.30898	0.0382294
BP	GO:0097185	cellular response to azide	1	-0.981912	-1.30898	0.0382294
BP	GO:0120126	response to copper ion starvation	1	-0.981912	-1.30898	0.0382294
MF	GO:0031406	carboxylic acid binding	7	-0.629355	-1.53632	0.0382586	PYGL/ACOX2/PTGDS/GNMT/DPYS
MF	GO:0043177	organic acid binding	7	-0.629355	-1.53632	0.0382586	PYGL/ACOX2/PTGDS/GNMT/DPYS
BP	GO:0021549	cerebellum development	2	0.88601	1.51146	0.0382775	EZH2/SERPINE2
BP	GO:0021695	cerebellar cortex development	2	0.88601	1.51146	0.0382775	EZH2/SERPINE2
BP	GO:0022037	metencephalon development	2	0.88601	1.51146	0.0382775	EZH2/SERPINE2
BP	GO:0050795	regulation of behavior	2	-0.865285	-1.40889	0.0393836	CCK
BP	GO:0071103	DNA conformation change	5	0.686684	1.71367	0.0394737	NUSAP1/MCM2/RAD23B/RUVBL1/CHTF8
CC	GO:0030667	secretory granule membrane	11	-0.569511	-1.5846	0.039555	CAV1/TMBIM1/RAB9B/SYNGR1/ACPP/SYT1/SLC2A5/ANPEP
BP	GO:0006302	double-strand break repair	4	0.744792	1.68191	0.0398773	MCM2/NSD2/PAXIP1/SFPQ
CC	GO:0016363	nuclear matrix	4	0.744792	1.68191	0.0398773	RUVBL1/DNMT3A/PAXIP1/SFPQ
BP	GO:0018022	peptidyl-lysine methylation	4	0.747396	1.68779	0.0398773	EZH2/OGT/NSD2/PAXIP1
CC	GO:0034399	nuclear periphery	4	0.744792	1.68191	0.0398773	RUVBL1/DNMT3A/PAXIP1/SFPQ
BP	GO:0034968	histone lysine methylation	4	0.747396	1.68779	0.0398773	EZH2/OGT/NSD2/PAXIP1
BP	GO:0032989	cellular component morphogenesis	38	-0.410091	-1.49973	0.0402235	NCAM1/LDB3/MYOM1/NBL1/CDC42EP5/NEFH/SYT1/LGR6/ACTC1/CCK
CC	GO:0071944	cell periphery	128	-0.329215	-1.41073	0.0403633	NPR2/EFNB1/CAVIN1/S100A16/KCNB1/JAM3/FXYD6/RND3/DYSF/TRO/LRP4/RRAS/F10/CPAMD8/GGT7/TTC7B/NIBAN1/IFI6/CAV1/TMBIM1/RAB9B/CCDC8/PARM1/GNAO1/CLU/MYLK/ITM2C/KCNAB1/MPP2/SLC15A2/SYNGR1/DLK2/SLC22A17/SYNM/AFAP1L2/HPSE2/FNDC4/GPRC5B/FAM107A/GSTP1/FLNC/CHRM1/PGM5/COL17A1/IGF1/DUOX1/GAS1/TENM2/EFS/ATP1A2/NCAM1/ACPP/ANO4/JPH4/CRYAB/SLC14A1/CDC42EP5/SYT1/DUOXA1/VSIG2/LGR6/NSG1/AOC1/SLC2A5/ANPEP
BP	GO:0007612	learning	6	-0.668604	-1.53856	0.0406504	ATP1A2/JPH4/CCK
BP	GO:0010927	cellular component assembly involved in morphogenesis	6	-0.669875	-1.54148	0.0406504	PGM5/LDB3/MYOM1/ACTC1
BP	GO:0031032	actomyosin structure organization	6	-0.669875	-1.54148	0.0406504	PGM5/LDB3/MYOM1/ACTC1
BP	GO:0032640	tumor necrosis factor production	7	0.611111	1.74655	0.0409836	ORM1/ORM2
BP	GO:0032680	regulation of tumor necrosis factor production	7	0.611111	1.74655	0.0409836	ORM1/ORM2
BP	GO:0071706	tumor necrosis factor superfamily cytokine production	7	0.611111	1.74655	0.0409836	ORM1/ORM2
BP	GO:1903555	regulation of tumor necrosis factor superfamily cytokine production	7	0.611111	1.74655	0.0409836	ORM1/ORM2
BP	GO:0070988	demethylation	2	-0.857513	-1.39623	0.0410959	CYP3A5
BP	GO:0017144	drug metabolic process	36	-0.413217	-1.49831	0.0412027	GGT7/CAV1/CLU/ACP5/HAAO/ALDOC/QPRT/GGT6/IGF1/CYP27A1/DUOX1/GNMT/AOX1/ATP1A2/ACPP/CYP3A5/CYP4B1/DUOXA1/ARG2/DPYS
BP	GO:1901361	organic cyclic compound catabolic process	17	-0.497129	-1.54059	0.041225	HAAO/ALDOC/QPRT/IGF1/CYP27A1/APOBEC3C/AOX1/HSD17B6/DPYS
MF	GO:0048018	receptor ligand activity	5	-0.708936	-1.52693	0.0415473	PGF/IGF1/NBL1/CCK
BP	GO:0051259	protein complex oligomerization	16	-0.499231	-1.53778	0.042007	KCNB1/LRP4/CAV1/CLU/MPP2/QPRT/GNMT/ACPP/CRYAB/SYT1/DPYS/CCK
CC	GO:0044456	synapse part	23	-0.453301	-1.52453	0.0422857	KCNB1/FXYD6/LRP4/BCL11A/MPP2/SYNGR1/BCAS1/CHRM1/TENM2/ATP1A2/CRYAB/NEFH/SYT1/NSG1/CCK
CC	GO:0031674	I band	12	-0.546151	-1.55418	0.0428397	FLNC/PGM5/LDB3/MYOM1/CRYAB/ACTC1
BP	GO:0002790	peptide secretion	9	0.565745	1.78178	0.0428571	ORM1/ORM2
BP	GO:0009306	protein secretion	9	0.565745	1.78178	0.0428571	ORM1/ORM2
BP	GO:0051223	regulation of protein transport	9	0.559233	1.76127	0.0428571	ORM1/ORM2
BP	GO:0090087	regulation of peptide transport	9	0.559233	1.76127	0.0428571	ORM1/ORM2
BP	GO:0048738	cardiac muscle tissue development	5	-0.705166	-1.51881	0.0429799	MYOCD/IGF1/MYOM1/ACTC1
CC	GO:0098858	actin-based cell projection	6	-0.661648	-1.52255	0.0433604	TENM2/ACPP/ACTC1
BP	GO:2000377	regulation of reactive oxygen species metabolic process	8	-0.608181	-1.54151	0.0439845	CAV1/CLU/ACP5/GSTP1/CRYAB/DUOXA1/ARG2
BP	GO:0014910	regulation of smooth muscle cell migration	3	-0.78961	-1.46804	0.0440945	GSTP1/IGF1
CC	GO:0044297	cell body	14	-0.518363	-1.53685	0.0442055	CRYAB/RBFOX3/ACTC1/CCK
CC	GO:0005886	plasma membrane	127	-0.324244	-1.38807	0.0445795	PALLD/WWOX/DCHS1/FZD1/CALM1/CAV2/MAGI2/MR1/AMOT/FERMT2/GJC1/VSTM4/AJUBA/CD40/JCAD/MARVELD1/SLC16A2/ATP2B4/CDC42EP4/SPART/KANK1/FEZ1/DENND2B/GNAL/NT5E/ST3GAL5/VCL/NPR2/EFNB1/CAVIN1/S100A16/KCNB1/JAM3/FXYD6/RND3/DYSF/TRO/LRP4/RRAS/F10/CPAMD8/GGT7/TTC7B/NIBAN1/IFI6/CAV1/TMBIM1/RAB9B/CCDC8/PARM1/GNAO1/MYLK/ITM2C/KCNAB1/MPP2/SLC15A2/SYNGR1/DLK2/SLC22A17/SYNM/AFAP1L2/HPSE2/FNDC4/GPRC5B/FAM107A/GSTP1/FL…
BP	GO:0070201	regulation of establishment of protein localization	10	0.547418	1.7718	0.045	ORM1/ORM2
CC	GO:0005882	intermediate filament	3	-0.787013	-1.46321	0.0456693	KRT23/NEFH
CC	GO:0045111	intermediate filament cytoskeleton	3	-0.787013	-1.46321	0.0456693	KRT23/NEFH
CC	GO:0000793	condensed chromosome	5	0.681853	1.70161	0.0460526	ZWINT/CBX3/TOPBP1/FANCD2
BP	GO:0014706	striated muscle tissue development	10	-0.572321	-1.55245	0.0461347	CAV1/MYORG/KCNAB1/MYOCD/PGM5/IGF1/MYOM1/ACTC1
BP	GO:0034470	ncRNA processing	3	0.787013	1.58427	0.0461957	TARBP1/NOP58/INTS8
BP	GO:0017000	antibiotic biosynthetic process	2	-0.852332	-1.3878	0.0479452	DUOXA1
BP	GO:0042743	hydrogen peroxide metabolic process	2	-0.852332	-1.3878	0.0479452	DUOXA1
BP	GO:0050665	hydrogen peroxide biosynthetic process	2	-0.852332	-1.3878	0.0479452	DUOXA1
CC	GO:0042581	specific granule	8	0.571009	1.73645	0.0480349	ORM1/ORM2
BP	GO:0048812	neuron projection morphogenesis	21	-0.461607	-1.50023	0.0485549	NCAM1/NBL1/NEFH/SYT1/LGR6/CCK
MF	GO:0043169	cation binding	98	-0.335652	-1.39677	0.0492308	SNAI2/PGM5/CYP27A1/DUOX1/APOBEC3C/MMP28/TENM2/GNMT/SMOC1/AOX1/ATP1A2/LDB3/CPXM1/CRYAB/CYP3A5/CYP4B1/SYT1/ARG2/MT1E/AOC1/PRDM8/DPYS/COL9A1/ANPEP
MF	GO:0005179	hormone activity	2	-0.84456	-1.37514	0.0496575	CCK
BP	GO:0030307	positive regulation of cell growth	2	-0.84456	-1.37514	0.0496575	SYT1
CC	GO:0043194	axon initial segment	2	-0.84242	-1.37166	0.0496575	CCK
BP	GO:0048639	positive regulation of developmental growth	2	-0.84456	-1.37514	0.0496575	SYT1
BP	GO:0051194	positive regulation of cofactor metabolic process	2	-0.84456	-1.37514	0.0496575	DUOXA1
CC	GO:0044421	extracellular region part	106	-0.328809	-1.38765	0.049949	DAAM2/GNAL/NT5E/GSTM3/VCL/TCN2/EFNB1/S100A16/ALDH2/JAM3/DYSF/CES1/RRAS/F10/CPAMD8/NIBAN1/TMBIM1/CAPG/NDRG2/CLU/ITIH5/SRPX/ITM2C/PYGL/GSTM5/SLC15A2/ALDOC/LGALS3BP/BCAS1/PGF/HPSE2/FNDC4/QPRT/GPRC5B/GSTM2/LAMB3/GSTP1/GGT6/COL17A1/IGF1/PTGDS/MMP28/SMOC1/AOX1/ATP1A2/NCAM1/ACPP/COL4A6/PYGM/CPXM1/NBL1/CRYAB/DPT/LGR6/FCGBP/AOC1/ACTC1/SLC2A5/DPYS/COL9A1/CCK/ANPEP
MF	GO:1901681	sulfur compound binding	14	-0.514839	-1.5264	0.0501792	PGF/HPSE2/GSTM2/GSTP1/GNMT/LGR6/AOC1
MF	GO:0019894	kinesin binding	4	-0.720804	-1.4675	0.0502216	NEFH/JAKMIP1
BP	GO:1904705	regulation of vascular smooth muscle cell proliferation	4	-0.717323	-1.46041	0.0502216	MYOCD/GSTP1/IGF1
BP	GO:1990874	vascular smooth muscle cell proliferation	4	-0.717323	-1.46041	0.0502216	MYOCD/GSTP1/IGF1
BP	GO:0001505	regulation of neurotransmitter levels	9	-0.582162	-1.52691	0.0505051	CAV1/CLU/ACP5/ATP1A2/SYT1/ARG2/DPYS
CC	GO:0098794	postsynapse	16	-0.492704	-1.51768	0.0513419	KCNB1/FXYD6/LRP4/BCL11A/MPP2/BCAS1/CHRM1/TENM2/ATP1A2/CRYAB/NEFH/NSG1
BP	GO:0061951	establishment of protein localization to plasma membrane	2	-0.839429	-1.36679	0.0513699	NSG1
BP	GO:0098876	vesicle-mediated transport to the plasma membrane	2	-0.839429	-1.36679	0.0513699	NSG1
BP	GO:1901136	carbohydrate derivative catabolic process	7	-0.615419	-1.5023	0.0514512	HPSE2/APOBEC3C/FBXO17/DPYS
BP	GO:0002065	columnar/cuboidal epithelial cell differentiation	1	0.976744	1.30414	0.0514851	PTK6
MF	GO:0004713	protein tyrosine kinase activity	1	0.976744	1.30414	0.0514851	PTK6
MF	GO:0004715	non-membrane spanning protein tyrosine kinase activity	1	0.976744	1.30414	0.0514851	PTK6
BP	GO:0032526	response to retinoic acid	1	0.976744	1.30414	0.0514851	PTK6
BP	GO:0038128	ERBB2 signaling pathway	1	0.976744	1.30414	0.0514851	PTK6
BP	GO:0060575	intestinal epithelial cell differentiation	1	0.976744	1.30414	0.0514851	PTK6
BP	GO:0071300	cellular response to retinoic acid	1	0.976744	1.30414	0.0514851	PTK6
CC	GO:0030017	sarcomere	13	-0.518031	-1.50837	0.0528846	FLNC/PGM5/LDB3/MYOM1/CRYAB/ACTC1
CC	GO:0005576	extracellular region	114	-0.320821	-1.36162	0.0541369	NDRG2/CLU/ITIH5/SRPX/ITM2C/PYGL/GSTM5/CHRDL1/SLC15A2/ALDOC/LGALS3BP/BCAS1/PGF/HPSE2/FNDC4/QPRT/GPRC5B/GSTM2/LAMB3/GSTP1/GGT6/COL17A1/IGF1/PTGDS/MMP28/SMOC1/AOX1/ATP1A2/NCAM1/ACPP/COL4A6/PYGM/CPXM1/NBL1/CRYAB/ADAMTSL1/DPT/LGR6/FCGBP/AOC1/ACTC1/SLC2A5/DPYS/COL9A1/CCK/ANPEP
BP	GO:0001881	receptor recycling	1	-0.976744	-1.30209	0.054326
BP	GO:0001919	regulation of receptor recycling	1	-0.976744	-1.30209	0.054326
BP	GO:0001921	positive regulation of receptor recycling	1	-0.976744	-1.30209	0.054326
CC	GO:0005771	multivesicular body	1	-0.976744	-1.30209	0.054326
CC	GO:0005795	Golgi stack	1	-0.976744	-1.30209	0.054326
CC	GO:0031985	Golgi cisterna	1	-0.976744	-1.30209	0.054326
MF	GO:0032051	clathrin light chain binding	1	-0.976744	-1.30209	0.054326
CC	GO:0032580	Golgi cisterna membrane	1	-0.976744	-1.30209	0.054326
CC	GO:0032585	multivesicular body membrane	1	-0.976744	-1.30209	0.054326
BP	GO:0032594	protein transport within lipid bilayer	1	-0.976744	-1.30209	0.054326
BP	GO:0048268	clathrin coat assembly	1	-0.976744	-1.30209	0.054326
CC	GO:0055038	recycling endosome membrane	1	-0.976744	-1.30209	0.054326
BP	GO:0097120	receptor localization to synapse	1	-0.976744	-1.30209	0.054326
CC	GO:0098845	postsynaptic endosome	1	-0.976744	-1.30209	0.054326
BP	GO:0098877	neurotransmitter receptor transport to plasma membrane	1	-0.976744	-1.30209	0.054326
BP	GO:0098887	neurotransmitter receptor transport, endosome to postsynaptic membrane	1	-0.976744	-1.30209	0.054326
BP	GO:0098969	neurotransmitter receptor transport to postsynaptic membrane	1	-0.976744	-1.30209	0.054326
BP	GO:0099072	regulation of postsynaptic membrane neurotransmitter receptor levels	1	-0.976744	-1.30209	0.054326
BP	GO:0099627	neurotransmitter receptor cycle	1	-0.976744	-1.30209	0.054326
BP	GO:0099630	postsynaptic neurotransmitter receptor cycle	1	-0.976744	-1.30209	0.054326
BP	GO:0099632	protein transport within plasma membrane	1	-0.976744	-1.30209	0.054326
BP	GO:0099637	neurotransmitter receptor transport	1	-0.976744	-1.30209	0.054326
BP	GO:0099638	endosome to plasma membrane protein transport	1	-0.976744	-1.30209	0.054326
BP	GO:0099639	neurotransmitter receptor transport, endosome to plasma membrane	1	-0.976744	-1.30209	0.054326
BP	GO:1903539	protein localization to postsynaptic membrane	1	-0.976744	-1.30209	0.054326
BP	GO:1903540	establishment of protein localization to postsynaptic membrane	1	-0.976744	-1.30209	0.054326
BP	GO:1990126	retrograde transport, endosome to plasma membrane	1	-0.976744	-1.30209	0.054326
BP	GO:0006775	fat-soluble vitamin metabolic process	2	-0.836788	-1.36249	0.0547945	CYP27A1
BP	GO:0009110	vitamin biosynthetic process	2	-0.836788	-1.36249	0.0547945	CYP27A1
BP	GO:0042359	vitamin D metabolic process	2	-0.836788	-1.36249	0.0547945	CYP27A1
BP	GO:0042362	fat-soluble vitamin biosynthetic process	2	-0.836788	-1.36249	0.0547945	CYP27A1
BP	GO:0042368	vitamin D biosynthetic process	2	-0.836788	-1.36249	0.0547945	CYP27A1
BP	GO:0071479	cellular response to ionizing radiation	2	-0.836788	-1.36249	0.0547945	CRYAB
BP	GO:0007015	actin filament organization	13	-0.514821	-1.49902	0.0552885	RND3/SYNPO2/CAPG/VILL/CORO6/FAM107A/EFS/MYOM1/CDC42EP5/ACTC1
BP	GO:0046700	heterocycle catabolic process	13	-0.514684	-1.49862	0.0552885	HAAO/ALDOC/QPRT/IGF1/APOBEC3C/AOX1/DPYS
BP	GO:0031644	regulation of neurological system process	4	-0.71102	-1.44758	0.05613	ACPP/CCK
BP	GO:0007205	protein kinase C-activating G protein-coupled receptor signaling pathway	2	-0.834197	-1.35827	0.0565068	CCK
CC	GO:0098685	Schaffer collateral - CA1 synapse	2	-0.834197	-1.35827	0.0565068	NEFH
BP	GO:0022600	digestive system process	2	-0.834197	-1.35827	0.0582192	SLC2A5
BP	GO:0008645	hexose transmembrane transport	3	-0.765416	-1.42306	0.0582677	IGF1/SLC2A5
BP	GO:0015749	monosaccharide transmembrane transport	3	-0.765416	-1.42306	0.0582677	IGF1/SLC2A5
BP	GO:0032459	regulation of protein oligomerization	3	-0.76756	-1.42705	0.0582677	CRYAB/CCK
CC	GO:0043679	axon terminus	3	-0.765623	-1.42344	0.0582677	CHRM1/CCK
BP	GO:1904659	glucose transmembrane transport	3	-0.765416	-1.42306	0.0582677	IGF1/SLC2A5
CC	GO:0044459	plasma membrane part	64	-0.353014	-1.39	0.0583784	NPR2/EFNB1/CAVIN1/KCNB1/JAM3/FXYD6/DYSF/TRO/LRP4/F10/CAV1/GNAO1/MYLK/KCNAB1/MPP2/SLC15A2/SLC22A17/FAM107A/CHRM1/PGM5/COL17A1/IGF1/DUOX1/GAS1/TENM2/ATP1A2/NCAM1/CRYAB/SLC14A1/SYT1/VSIG2/LGR6/NSG1/SLC2A5/ANPEP
MF	GO:0008144	drug binding	34	-0.403868	-1.44041	0.0585586	MYLK/ITM2C/PYGL/ETNK2/SPTLC3/MPPED2/GSTP1/GNMT/ATP1A2/PYGM/CYP3A5/CYP4B1/AOC1/ACTC1/DPYS
BP	GO:0032386	regulation of intracellular transport	10	-0.555501	-1.50682	0.0586035	CHRM1/GAS1/CRYAB/NEFH/SYT1
CC	GO:0031983	vesicle lumen	13	0.470541	1.64432	0.0588235	ORM1/ORM2
CC	GO:0060205	cytoplasmic vesicle lumen	13	0.470541	1.64432	0.0588235	ORM1/ORM2
BP	GO:0007517	muscle organ development	13	-0.510475	-1.48637	0.0588942	CAV1/MYLK/MYORG/KCNAB1/MYOCD/IGF1/MYOM1/CRYAB/ACTC1
BP	GO:0042692	muscle cell differentiation	13	-0.512369	-1.49188	0.0588942	DYSF/CSRP2/MYORG/MYOCD/FLNC/PGM5/IGF1/LDB3/MYOM1/ACTC1
BP	GO:0051146	striated muscle cell differentiation	13	-0.512369	-1.49188	0.0588942	DYSF/CSRP2/MYORG/MYOCD/FLNC/PGM5/IGF1/LDB3/MYOM1/ACTC1
CC	GO:0034774	secretory granule lumen	12	0.484219	1.67681	0.0594595	ORM1/ORM2
MF	GO:0046872	metal ion binding	94	-0.33602	-1.39082	0.0606996	SNAI2/PGM5/CYP27A1/DUOX1/APOBEC3C/MMP28/TENM2/SMOC1/AOX1/ATP1A2/LDB3/CPXM1/CRYAB/CYP3A5/CYP4B1/SYT1/ARG2/MT1E/AOC1/PRDM8/DPYS/COL9A1/ANPEP
BP	GO:0006941	striated muscle contraction	8	-0.590643	-1.49706	0.0608021	SYNM/GSTM2/ATP1A2/ARG2/ACTC1
BP	GO:1900034	regulation of cellular response to heat	2	-0.826425	-1.34562	0.0616438	CRYAB
BP	GO:0032990	cell part morphogenesis	22	-0.444893	-1.47616	0.0619266	NCAM1/NBL1/NEFH/SYT1/LGR6/CCK
BP	GO:0048858	cell projection morphogenesis	22	-0.444893	-1.47616	0.0619266	NCAM1/NBL1/NEFH/SYT1/LGR6/CCK
BP	GO:0120039	plasma membrane bounded cell projection morphogenesis	22	-0.444893	-1.47616	0.0619266	NCAM1/NBL1/NEFH/SYT1/LGR6/CCK
BP	GO:0051260	protein homooligomerization	11	-0.541326	-1.50618	0.0630408	KCNB1/CAV1/CLU/MPP2/GNMT/ACPP/CRYAB/SYT1/DPYS
CC	GO:0045202	synapse	32	-0.405108	-1.42945	0.0632054	EFNB1/KCNB1/FXYD6/LRP4/BCL11A/CLU/MPP2/SYNGR1/BCAS1/FAM107A/CHRM1/TENM2/ATP1A2/CRYAB/NEFH/SYT1/NSG1/ACTC1/CCK
BP	GO:0043496	regulation of protein homodimerization activity	1	0.971576	1.29724	0.0633663	AIDA
BP	GO:0048264	determination of ventral identity	1	0.971576	1.29724	0.0633663	AIDA
MF	GO:0030545	receptor regulator activity	6	-0.641723	-1.4767	0.0636856	PGF/IGF1/NBL1/CCK
CC	GO:0098590	plasma membrane region	29	-0.406308	-1.4255	0.0638298	CAVIN1/KCNB1/FXYD6/LRP4/CAV1/MYLK/MPP2/FAM107A/CHRM1/DUOX1/TENM2/ATP1A2/CRYAB/SLC14A1/SYT1/NSG1/SLC2A5
MF	GO:0016500	protein-hormone receptor activity	1	-0.968992	-1.29176	0.0643863
MF	GO:0048495	Roundabout binding	1	-0.968992	-1.29176	0.0643863
MF	GO:0050811	GABA receptor binding	1	-0.971576	-1.2952	0.0643863
BP	GO:0050919	negative chemotaxis	1	-0.968992	-1.29176	0.0643863
BP	GO:1990523	bone regeneration	1	-0.968992	-1.29176	0.0643863
BP	GO:0007613	memory	3	-0.758397	-1.41001	0.0645669	MAP1A/CCK
BP	GO:0098739	import across plasma membrane	3	-0.759236	-1.41157	0.0645669	ATP1A2/SLC2A5
BP	GO:2001236	regulation of extrinsic apoptotic signaling pathway	10	-0.550393	-1.49297	0.0648379	IFI6/CAV1/TMBIM1/SRPX/ITM2C/GSTP1/SNAI2/IGF1
BP	GO:0009991	response to extracellular stimulus	13	-0.505545	-1.47201	0.0649038	MYOCD/FAM107A/GSTP1/SNAI2/AOC1/CCK
MF	GO:0050662	coenzyme binding	13	-0.506957	-1.47612	0.0649038	PYGL/KCNAB1/ACOX2/SPTLC3/DUOX1/GNMT/AOX1/PYGM
BP	GO:0002695	negative regulation of leukocyte activation	2	-0.819244	-1.33392	0.0650685	ARG2
BP	GO:0006024	glycosaminoglycan biosynthetic process	2	-0.821244	-1.33718	0.0650685	CHST2
BP	GO:0032682	negative regulation of chemokine production	2	-0.823834	-1.3414	0.0650685	ARG2
BP	GO:0048144	fibroblast proliferation	2	-0.823834	-1.3414	0.0650685	IGF1
BP	GO:0048145	regulation of fibroblast proliferation	2	-0.823834	-1.3414	0.0650685	IGF1
BP	GO:0050868	negative regulation of T cell activation	2	-0.819244	-1.33392	0.0650685	ARG2
BP	GO:0051250	negative regulation of lymphocyte activation	2	-0.819244	-1.33392	0.0650685	ARG2
BP	GO:0070664	negative regulation of leukocyte proliferation	2	-0.823834	-1.3414	0.0650685	ARG2
BP	GO:1903038	negative regulation of leukocyte cell-cell adhesion	2	-0.819244	-1.33392	0.0650685	ARG2
BP	GO:0042737	drug catabolic process	9	-0.561054	-1.47155	0.0656566	QPRT/DUOX1/CYP3A5/CYP4B1/DPYS
BP	GO:0010950	positive regulation of endopeptidase activity	2	-0.818028	-1.33194	0.0667808	CCK
BP	GO:0031960	response to corticosteroid	2	-0.818653	-1.33296	0.0667808	GSTP1
BP	GO:0043280	positive regulation of cysteine-type endopeptidase activity involved in apoptotic process	2	-0.818028	-1.33194	0.0667808	CCK
BP	GO:0051384	response to glucocorticoid	2	-0.818653	-1.33296	0.0667808	GSTP1
BP	GO:0071384	cellular response to corticosteroid stimulus	2	-0.818653	-1.33296	0.0667808	GSTP1
BP	GO:0071385	cellular response to glucocorticoid stimulus	2	-0.818653	-1.33296	0.0667808	GSTP1
BP	GO:2001056	positive regulation of cysteine-type endopeptidase activity	2	-0.818028	-1.33194	0.0667808	CCK
CC	GO:0097427	microtubule bundle	2	0.854922	1.45843	0.0669856	TPPP3/MTCL1
BP	GO:0042445	hormone metabolic process	10	-0.548211	-1.48705	0.0673317	CYP27A1/DUOX1/HSD17B6/CYP3A5/DUOXA1
BP	GO:0071496	cellular response to external stimulus	10	-0.547945	-1.48633	0.0673317	MYOCD/FAM107A/GSTP1/SNAI2/ATP1A2/AOC1
BP	GO:0006260	DNA replication	4	0.684896	1.54665	0.0674847	DBF4/TOPBP1/MCM2/CHTF8
BP	GO:0032392	DNA geometric change	4	0.684896	1.54665	0.0674847	MCM2/RAD23B/RUVBL1/CHTF8
BP	GO:0032508	DNA duplex unwinding	4	0.684896	1.54665	0.0674847	MCM2/RAD23B/RUVBL1/CHTF8
MF	GO:0140097	catalytic activity, acting on DNA	4	0.684896	1.54665	0.0674847	MCM2/RUVBL1/DNMT3A/CHTF8
MF	GO:0016725	oxidoreductase activity, acting on CH or CH2 groups	3	-0.753247	-1.40043	0.0677165	AOX1/CYP3A5
BP	GO:0031646	positive regulation of neurological system process	3	-0.752621	-1.39927	0.0677165	NLGN3/CCK
BP	GO:0006323	DNA packaging	3	0.766234	1.54244	0.0679348	NUSAP1/MCM2/RUVBL1
BP	GO:0006338	chromatin remodeling	3	0.766234	1.54244	0.0679348	CBX3/ACTL6A/RUVBL1
BP	GO:0022618	ribonucleoprotein complex assembly	3	0.766234	1.54244	0.0679348	PRPF39/KHDC4/RUVBL1
BP	GO:0065004	protein-DNA complex assembly	3	0.766234	1.54244	0.0679348	MCM2/RAD23B/RUVBL1
BP	GO:0071824	protein-DNA complex subunit organization	3	0.766234	1.54244	0.0679348	MCM2/RAD23B/RUVBL1
BP	GO:0071826	ribonucleoprotein complex subunit organization	3	0.766234	1.54244	0.0679348	PRPF39/KHDC4/RUVBL1
BP	GO:0007268	chemical synaptic transmission	14	-0.501705	-1.48746	0.0681004	MPP2/SYNGR1/FAM107A/CHRM1/ATP1A2/JPH4/SYT1/NSG1
BP	GO:0098916	anterograde trans-synaptic signaling	14	-0.501705	-1.48746	0.0681004	MPP2/SYNGR1/FAM107A/CHRM1/ATP1A2/JPH4/SYT1/NSG1
BP	GO:0099536	synaptic signaling	14	-0.501705	-1.48746	0.0681004	MPP2/SYNGR1/FAM107A/CHRM1/ATP1A2/JPH4/SYT1/NSG1
BP	GO:0099537	trans-synaptic signaling	14	-0.501705	-1.48746	0.0681004	MPP2/SYNGR1/FAM107A/CHRM1/ATP1A2/JPH4/SYT1/NSG1
CC	GO:0000123	histone acetyltransferase complex	6	0.599476	1.61083	0.0681818	OGT/ACTL6A/RUVBL1/UBAP2L/MSL3/SUPT3H
CC	GO:0031248	protein acetyltransferase complex	6	0.599476	1.61083	0.0681818	OGT/ACTL6A/RUVBL1/UBAP2L/MSL3/SUPT3H
CC	GO:1902493	acetyltransferase complex	6	0.599476	1.61083	0.0681818	OGT/ACTL6A/RUVBL1/UBAP2L/MSL3/SUPT3H
BP	GO:0031581	hemidesmosome assembly	2	-0.816062	-1.32874	0.0684932	COL17A1
CC	GO:0044420	extracellular matrix component	2	-0.816062	-1.32874	0.0684932	COL4A6
BP	GO:0051954	positive regulation of amine transport	2	-0.814658	-1.32646	0.0684932	CCK
BP	GO:0043066	negative regulation of apoptotic process	20	-0.450265	-1.45214	0.0692841	IFI6/CAV1/TMBIM1/HMGN5/CLU/MYOCD/GSTP1/SNAI2/IGF1/CRYAB/ARG2/ACTC1
BP	GO:0043069	negative regulation of programmed cell death	20	-0.450265	-1.45214	0.0692841	IFI6/CAV1/TMBIM1/HMGN5/CLU/MYOCD/GSTP1/SNAI2/IGF1/CRYAB/ARG2/ACTC1
BP	GO:0061061	muscle structure development	21	-0.445522	-1.44796	0.0693642	DYSF/CAV1/CSRP2/MYLK/MYORG/KCNAB1/MYOCD/FLNC/PGM5/IGF1/LDB3/MYOM1/CRYAB/ACTC1
BP	GO:0003341	cilium movement	2	0.84715	1.44517	0.069378	STK36/DNAH1
BP	GO:0003351	epithelial cilium movement	2	0.84715	1.44517	0.069378	STK36/DNAH1
MF	GO:0003774	motor activity	2	0.84715	1.44517	0.069378	DNAH14/DNAH1
MF	GO:0003777	microtubule motor activity	2	0.84715	1.44517	0.069378	DNAH14/DNAH1
CC	GO:0005930	axoneme	2	0.84715	1.44517	0.069378	WDR90/DNAH1
MF	GO:0008569	ATP-dependent microtubule motor activity, minus-end-directed	2	0.84715	1.44517	0.069378	DNAH14/DNAH1
CC	GO:0030286	dynein complex	2	0.84715	1.44517	0.069378	DNAH14/DNAH1
MF	GO:0045503	dynein light chain binding	2	0.84715	1.44517	0.069378	DNAH14/DNAH1
MF	GO:0045505	dynein intermediate chain binding	2	0.84715	1.44517	0.069378	DNAH14/DNAH1
CC	GO:0097014	ciliary plasm	2	0.84715	1.44517	0.069378	WDR90/DNAH1
MF	GO:1990939	ATP-dependent microtubule motor activity	2	0.84715	1.44517	0.069378	DNAH14/DNAH1
BP	GO:0048468	cell development	68	-0.345487	-1.37279	0.0694444	GPRC5B/LAMB3/GSTP1/FLNC/CHRM1/SNAI2/PGM5/IGF1/TENM2/NCAM1/LDB3/MYOM1/NBL1/NEFH/SYT1/DUOXA1/LGR6/PRDM8/ACTC1/CCK
BP	GO:0000050	urea cycle	1	-0.963824	-1.28487	0.0704225
BP	GO:0002828	regulation of type 2 immune response	1	-0.963824	-1.28487	0.0704225
BP	GO:0002829	negative regulation of type 2 immune response	1	-0.963824	-1.28487	0.0704225
MF	GO:0004053	arginase activity	1	-0.963824	-1.28487	0.0704225
BP	GO:0006591	ornithine metabolic process	1	-0.963824	-1.28487	0.0704225
BP	GO:0007569	cell aging	1	-0.963824	-1.28487	0.0704225
MF	GO:0016813	hydrolase activity, acting on carbon-nitrogen (but not peptide) bonds, in linear amidines	1	-0.963824	-1.28487	0.0704225
BP	GO:0019547	arginine catabolic process to ornithine	1	-0.963824	-1.28487	0.0704225
BP	GO:0019627	urea metabolic process	1	-0.963824	-1.28487	0.0704225
BP	GO:0032616	interleukin-13 production	1	-0.963824	-1.28487	0.0704225
BP	GO:0032656	regulation of interleukin-13 production	1	-0.963824	-1.28487	0.0704225
BP	GO:0032660	regulation of interleukin-17 production	1	-0.963824	-1.28487	0.0704225
BP	GO:0032696	negative regulation of interleukin-13 production	1	-0.963824	-1.28487	0.0704225
BP	GO:0032700	negative regulation of interleukin-17 production	1	-0.963824	-1.28487	0.0704225
BP	GO:0032945	negative regulation of mononuclear cell proliferation	1	-0.963824	-1.28487	0.0704225
BP	GO:0035710	CD4-positive, alpha-beta T cell activation	1	-0.963824	-1.28487	0.0704225
BP	GO:0035739	CD4-positive, alpha-beta T cell proliferation	1	-0.963824	-1.28487	0.0704225
BP	GO:0042092	type 2 immune response	1	-0.963824	-1.28487	0.0704225
BP	GO:0042130	negative regulation of T cell proliferation	1	-0.963824	-1.28487	0.0704225
BP	GO:0046631	alpha-beta T cell activation	1	-0.963824	-1.28487	0.0704225
BP	GO:0046633	alpha-beta T cell proliferation	1	-0.963824	-1.28487	0.0704225
BP	GO:0046634	regulation of alpha-beta T cell activation	1	-0.963824	-1.28487	0.0704225
BP	GO:0046636	negative regulation of alpha-beta T cell activation	1	-0.963824	-1.28487	0.0704225
BP	GO:0046640	regulation of alpha-beta T cell proliferation	1	-0.963824	-1.28487	0.0704225
BP	GO:0046642	negative regulation of alpha-beta T cell proliferation	1	-0.963824	-1.28487	0.0704225
BP	GO:0050672	negative regulation of lymphocyte proliferation	1	-0.963824	-1.28487	0.0704225
BP	GO:0050710	negative regulation of cytokine secretion	1	-0.963824	-1.28487	0.0704225
BP	GO:0050777	negative regulation of immune response	1	-0.963824	-1.28487	0.0704225
BP	GO:0070227	lymphocyte apoptotic process	1	-0.963824	-1.28487	0.0704225
BP	GO:0070228	regulation of lymphocyte apoptotic process	1	-0.963824	-1.28487	0.0704225
BP	GO:0070229	negative regulation of lymphocyte apoptotic process	1	-0.963824	-1.28487	0.0704225
BP	GO:0070231	T cell apoptotic process	1	-0.963824	-1.28487	0.0704225
BP	GO:0070232	regulation of T cell apoptotic process	1	-0.963824	-1.28487	0.0704225
BP	GO:0070233	negative regulation of T cell apoptotic process	1	-0.963824	-1.28487	0.0704225
BP	GO:0071606	chemokine (C-C motif) ligand 4 production	1	-0.963824	-1.28487	0.0704225
BP	GO:0071608	macrophage inflammatory protein-1 alpha production	1	-0.963824	-1.28487	0.0704225
BP	GO:0071609	chemokine (C-C motif) ligand 5 production	1	-0.963824	-1.28487	0.0704225
BP	GO:0071640	regulation of macrophage inflammatory protein 1 alpha production	1	-0.963824	-1.28487	0.0704225
BP	GO:0071641	negative regulation of macrophage inflammatory protein 1 alpha production	1	-0.963824	-1.28487	0.0704225
BP	GO:0071643	regulation of chemokine (C-C motif) ligand 4 production	1	-0.963824	-1.28487	0.0704225
BP	GO:0071644	negative regulation of chemokine (C-C motif) ligand 4 production	1	-0.963824	-1.28487	0.0704225
BP	GO:0071649	regulation of chemokine (C-C motif) ligand 5 production	1	-0.963824	-1.28487	0.0704225
BP	GO:0071650	negative regulation of chemokine (C-C motif) ligand 5 production	1	-0.963824	-1.28487	0.0704225
BP	GO:0071887	leukocyte apoptotic process	1	-0.963824	-1.28487	0.0704225
BP	GO:0071941	nitrogen cycle metabolic process	1	-0.963824	-1.28487	0.0704225
BP	GO:0072611	interleukin-13 secretion	1	-0.963824	-1.28487	0.0704225
BP	GO:0072615	interleukin-17 secretion	1	-0.963824	-1.28487	0.0704225
BP	GO:0090342	regulation of cell aging	1	-0.963824	-1.28487	0.0704225
BP	GO:0090343	positive regulation of cell aging	1	-0.963824	-1.28487	0.0704225
BP	GO:0090398	cellular senescence	1	-0.963824	-1.28487	0.0704225
BP	GO:1900424	regulation of defense response to bacterium	1	-0.963824	-1.28487	0.0704225
BP	GO:1900425	negative regulation of defense response to bacterium	1	-0.963824	-1.28487	0.0704225
BP	GO:1904468	negative regulation of tumor necrosis factor secretion	1	-0.963824	-1.28487	0.0704225
BP	GO:1905076	regulation of interleukin-17 secretion	1	-0.963824	-1.28487	0.0704225
BP	GO:1905077	negative regulation of interleukin-17 secretion	1	-0.963824	-1.28487	0.0704225
BP	GO:1905397	activated CD8-positive, alpha-beta T cell apoptotic process	1	-0.963824	-1.28487	0.0704225
BP	GO:1905402	regulation of activated CD8-positive, alpha-beta T cell apoptotic process	1	-0.963824	-1.28487	0.0704225
BP	GO:1905403	negative regulation of activated CD8-positive, alpha-beta T cell apoptotic process	1	-0.963824	-1.28487	0.0704225
BP	GO:2000106	regulation of leukocyte apoptotic process	1	-0.963824	-1.28487	0.0704225
BP	GO:2000107	negative regulation of leukocyte apoptotic process	1	-0.963824	-1.28487	0.0704225
BP	GO:2000514	regulation of CD4-positive, alpha-beta T cell activation	1	-0.963824	-1.28487	0.0704225
BP	GO:2000515	negative regulation of CD4-positive, alpha-beta T cell activation	1	-0.963824	-1.28487	0.0704225
BP	GO:2000561	regulation of CD4-positive, alpha-beta T cell proliferation	1	-0.963824	-1.28487	0.0704225
BP	GO:2000562	negative regulation of CD4-positive, alpha-beta T cell proliferation	1	-0.963824	-1.28487	0.0704225
BP	GO:2000665	regulation of interleukin-13 secretion	1	-0.963824	-1.28487	0.0704225
BP	GO:2000666	negative regulation of interleukin-13 secretion	1	-0.963824	-1.28487	0.0704225
BP	GO:2000772	regulation of cellular senescence	1	-0.963824	-1.28487	0.0704225
BP	GO:2000774	positive regulation of cellular senescence	1	-0.963824	-1.28487	0.0704225
BP	GO:0051209	release of sequestered calcium ion into cytosol	4	-0.695594	-1.41617	0.070901	GSTM2/ATP1A2/JPH4
BP	GO:0051279	regulation of release of sequestered calcium ion into cytosol	4	-0.695594	-1.41617	0.070901	GSTM2/ATP1A2/JPH4
CC	GO:0031226	intrinsic component of plasma membrane	34	-0.395393	-1.41018	0.0709459	ST3GAL5/NPR2/EFNB1/KCNB1/JAM3/FXYD6/TRO/F10/CAV1/KCNAB1/SLC15A2/SLC22A17/CHRM1/COL17A1/DUOX1/GAS1/TENM2/ATP1A2/SLC14A1/VSIG2/LGR6/SLC2A5
CC	GO:0001917	photoreceptor inner segment	1	0.968992	1.29379	0.0712871	ASRGL1
MF	GO:0004067	asparaginase activity	1	0.968992	1.29379	0.0712871	ASRGL1
BP	GO:0006528	asparagine metabolic process	1	0.968992	1.29379	0.0712871	ASRGL1
BP	GO:0006530	asparagine catabolic process	1	0.968992	1.29379	0.0712871	ASRGL1
BP	GO:0006558	L-phenylalanine metabolic process	1	0.968992	1.29379	0.0712871	ASRGL1
BP	GO:0006559	L-phenylalanine catabolic process	1	0.968992	1.29379	0.0712871	ASRGL1
MF	GO:0008798	beta-aspartyl-peptidase activity	1	0.968992	1.29379	0.0712871	ASRGL1
BP	GO:0009068	aspartate family amino acid catabolic process	1	0.968992	1.29379	0.0712871	ASRGL1
MF	GO:0016811	hydrolase activity, acting on carbon-nitrogen (but not peptide) bonds, in linear amides	1	0.968992	1.29379	0.0712871	ASRGL1
BP	GO:0033345	asparagine catabolic process via L-aspartate	1	0.968992	1.29379	0.0712871	ASRGL1
BP	GO:1902221	erythrose 4-phosphate/phosphoenolpyruvate family amino acid metabolic process	1	0.968992	1.29379	0.0712871	ASRGL1
BP	GO:1902222	erythrose 4-phosphate/phosphoenolpyruvate family amino acid catabolic process	1	0.968992	1.29379	0.0712871	ASRGL1
BP	GO:0050657	nucleic acid transport	5	0.634465	1.58335	0.0723684	SRSF11/SFPQ/NXF1/DDX19B/SMG6
BP	GO:0050658	RNA transport	5	0.634465	1.58335	0.0723684	SRSF11/SFPQ/NXF1/DDX19B/SMG6
BP	GO:0051236	establishment of RNA localization	5	0.634465	1.58335	0.0723684	SRSF11/SFPQ/NXF1/DDX19B/SMG6
CC	GO:0097458	neuron part	46	-0.3654	-1.38504	0.0723684	BCL11A/GNAO1/NDRG2/CLU/KCNAB1/MPP2/SYNGR1/BCAS1/SYNM/FAM107A/CHRM1/TENM2/ATP1A2/JPH4/CRYAB/RBFOX3/NEFH/SYT1/NSG1/CCK
MF	GO:0140098	catalytic activity, acting on RNA	5	0.634465	1.58335	0.0723684	REXO2/TARBP1/TWISTNB/DDX19B/SMG6
CC	GO:0012506	vesicle membrane	20	-0.447247	-1.44241	0.0727483	RILP/DYSF/COPZ2/CAV1/TMBIM1/RAB9B/SYNGR1/GPRC5B/ACPP/SYT1/NSG1/SLC2A5/ANPEP
CC	GO:0030659	cytoplasmic vesicle membrane	20	-0.447247	-1.44241	0.0727483	RILP/DYSF/COPZ2/CAV1/TMBIM1/RAB9B/SYNGR1/GPRC5B/ACPP/SYT1/NSG1/SLC2A5/ANPEP
BP	GO:0055086	nucleobase-containing small molecule metabolic process	22	-0.433351	-1.43786	0.0733945	HAAO/ALDOC/QPRT/IGF1/APOBEC3C/GNMT/AOX1/ATP1A2/ACPP/DPYS
BP	GO:0006954	inflammatory response	19	0.392171	1.55334	0.0735294	ORM1/ORM2/CALCRL/TGM2
MF	GO:0004386	helicase activity	4	0.682292	1.54077	0.0736196	MCM2/RUVBL1/CHTF8/DDX19B
CC	GO:0016529	sarcoplasmic reticulum	2	-0.810881	-1.32031	0.0736301	JPH4
BP	GO:0032094	response to food	2	-0.811315	-1.32101	0.0736301	CCK
BP	GO:0032095	regulation of response to food	2	-0.811315	-1.32101	0.0736301	CCK
BP	GO:0032096	negative regulation of response to food	2	-0.811315	-1.32101	0.0736301	CCK
BP	GO:0032098	regulation of appetite	2	-0.811315	-1.32101	0.0736301	CCK
BP	GO:0032099	negative regulation of appetite	2	-0.811315	-1.32101	0.0736301	CCK
BP	GO:0043651	linoleic acid metabolic process	2	-0.810881	-1.32031	0.0736301	GSTP1
BP	GO:0055119	relaxation of cardiac muscle	2	-0.810881	-1.32031	0.0736301	ATP1A2
BP	GO:0090075	relaxation of muscle	2	-0.810881	-1.32031	0.0736301	ATP1A2
CC	GO:0005884	actin filament	4	-0.687927	-1.40056	0.0738552	LDB3/ACTC1
BP	GO:0008542	visual learning	4	-0.6895	-1.40376	0.0738552	ATP1A2/CCK
BP	GO:0042493	response to drug	30	-0.401786	-1.41442	0.0739082	CAV1/MT2A/BCL11A/GNAO1/SLC15A2/PGF/GSTM2/GSTP1/CHRM1/ATP1A2/CRYAB/CYP4B1/SYT1/AOC1/ACTC1
CC	GO:0016020	membrane	193	-0.298641	-1.29689	0.0739261	WWOX/DCHS1/PRICKLE2/FZD1/CALM1/ST6GALNAC4/CAV2/MAGI2/MR1/CYP2U1/AMOT/FERMT2/GJC1/VSTM4/CDIP1/ALDH3A2/AJUBA/CD40/JCAD/MARVELD1/SLC16A2/RAB7B/ATP2B4/CDC42EP4/HACD1/SPART/KANK1/WFS1/FEZ1/MGST3/REEP1/DENND2B/GNAL/NT5E/LARGE1/ST3GAL5/VCL/RILP/NPR2/EFNB1/CAVIN1/S100A16/KCNB1/ST8SIA1/JAM3/FXYD6/RND3/DYSF/TRO/LRP4/RRAS/F10/CPAMD8/GGT7/COPZ2/TTC7B/NIBAN1/IFI6/CAV1/TMBIM1/RAB9B/CCDC8/FAXDC2/PARM1/GNAO1/CLU…
CC	GO:0044432	endoplasmic reticulum part	40	-0.380697	-1.40976	0.0742794	MR1/CYP2U1/SPON1/GJC1/ALDH3A2/DBI/HACD1/WFS1/MGST3/REEP1/COLGALT2/CES1/F10/COPZ2/CAV1/FAXDC2/CLU/SRD5A2/MYORG/CHRDL1/SPTLC3/COL17A1/PTGDS/COL4A6/JPH4/CYP3A5/CYP4B1/ADAMTSL1/DUOXA1/NSG1/COL9A1
BP	GO:0031667	response to nutrient levels	12	-0.511765	-1.45632	0.0746634	FAM107A/GSTP1/SNAI2/AOC1/CCK
BP	GO:0050804	modulation of chemical synaptic transmission	12	-0.511792	-1.4564	0.0746634	MPP2/SYNGR1/FAM107A/ATP1A2/JPH4/SYT1/NSG1
BP	GO:0099177	regulation of trans-synaptic signaling	12	-0.511792	-1.4564	0.0746634	MPP2/SYNGR1/FAM107A/ATP1A2/JPH4/SYT1/NSG1
BP	GO:0006342	chromatin silencing	3	0.750649	1.51107	0.076087	EZH2/MSL3/DNMT3A
CC	GO:0035267	NuA4 histone acetyltransferase complex	3	0.753247	1.5163	0.076087	ACTL6A/RUVBL1/MSL3
MF	GO:0042393	histone binding	3	0.753247	1.5163	0.076087	MCM2/STAT1/MSL3
CC	GO:0043189	H4/H2A histone acetyltransferase complex	3	0.753247	1.5163	0.076087	ACTL6A/RUVBL1/MSL3
BP	GO:0043968	histone H2A acetylation	3	0.753247	1.5163	0.076087	ACTL6A/RUVBL1/MSL3
BP	GO:0045814	negative regulation of gene expression, epigenetic	3	0.750649	1.51107	0.076087	EZH2/MSL3/DNMT3A
BP	GO:0046688	response to copper ion	4	-0.684121	-1.39281	0.0768095	MT1X/MT1E/AOC1
BP	GO:0071280	cellular response to copper ion	4	-0.684121	-1.39281	0.0768095	MT1X/MT1E/AOC1
BP	GO:0006348	chromatin silencing at telomere	1	0.963824	1.28689	0.0772277	EZH2
BP	GO:0006368	transcription elongation from RNA polymerase II promoter	1	0.963824	1.28689	0.0772277	EZH2
BP	GO:0007091	metaphase/anaphase transition of mitotic cell cycle	1	0.966408	1.29034	0.0772277	TACC3
BP	GO:0010965	regulation of mitotic sister chromatid separation	1	0.966408	1.29034	0.0772277	TACC3
BP	GO:0021987	cerebral cortex development	1	0.966408	1.29034	0.0772277	TACC3
BP	GO:0032784	regulation of DNA-templated transcription, elongation	1	0.963824	1.28689	0.0772277	EZH2
BP	GO:0032785	negative regulation of DNA-templated transcription, elongation	1	0.963824	1.28689	0.0772277	EZH2
BP	GO:0033047	regulation of mitotic sister chromatid segregation	1	0.966408	1.29034	0.0772277	TACC3
BP	GO:0034243	regulation of transcription elongation from RNA polymerase II promoter	1	0.963824	1.28689	0.0772277	EZH2
BP	GO:0034244	negative regulation of transcription elongation from RNA polymerase II promoter	1	0.963824	1.28689	0.0772277	EZH2
CC	GO:0035098	ESC/E(Z) complex	1	0.963824	1.28689	0.0772277	EZH2
BP	GO:0035983	response to trichostatin A	1	0.963824	1.28689	0.0772277	EZH2
BP	GO:0035984	cellular response to trichostatin A	1	0.963824	1.28689	0.0772277	EZH2
BP	GO:0036333	hepatocyte homeostasis	1	0.963824	1.28689	0.0772277	EZH2
BP	GO:0044784	metaphase/anaphase transition of cell cycle	1	0.966408	1.29034	0.0772277	TACC3
CC	GO:0045120	pronucleus	1	0.963824	1.28689	0.0772277	EZH2
BP	GO:0045604	regulation of epidermal cell differentiation	1	0.963824	1.28689	0.0772277	EZH2
BP	GO:0045605	negative regulation of epidermal cell differentiation	1	0.963824	1.28689	0.0772277	EZH2
BP	GO:0045682	regulation of epidermis development	1	0.963824	1.28689	0.0772277	EZH2
BP	GO:0045683	negative regulation of epidermis development	1	0.963824	1.28689	0.0772277	EZH2
MF	GO:0046976	histone methyltransferase activity (H3-K27 specific)	1	0.963824	1.28689	0.0772277	EZH2
BP	GO:0048384	retinoic acid receptor signaling pathway	1	0.963824	1.28689	0.0772277	EZH2
BP	GO:0048385	regulation of retinoic acid receptor signaling pathway	1	0.963824	1.28689	0.0772277	EZH2
BP	GO:0048387	negative regulation of retinoic acid receptor signaling pathway	1	0.963824	1.28689	0.0772277	EZH2
BP	GO:0051304	chromosome separation	1	0.966408	1.29034	0.0772277	TACC3
BP	GO:0051306	mitotic sister chromatid separation	1	0.966408	1.29034	0.0772277	TACC3
BP	GO:0060236	regulation of mitotic spindle organization	1	0.966408	1.29034	0.0772277	TACC3
BP	GO:0070314	G1 to G0 transition	1	0.963824	1.28689	0.0772277	EZH2
MF	GO:0070878	primary miRNA binding	1	0.963824	1.28689	0.0772277	EZH2
BP	GO:0090224	regulation of spindle organization	1	0.966408	1.29034	0.0772277	TACC3
BP	GO:0097421	liver regeneration	1	0.963824	1.28689	0.0772277	EZH2
BP	GO:0098532	histone H3-K27 trimethylation	1	0.963824	1.28689	0.0772277	EZH2
BP	GO:1901989	positive regulation of cell cycle phase transition	1	0.963824	1.28689	0.0772277	EZH2
BP	GO:1902808	positive regulation of cell cycle G1/S phase transition	1	0.963824	1.28689	0.0772277	EZH2
BP	GO:1904772	response to tetrachloromethane	1	0.963824	1.28689	0.0772277	EZH2
BP	GO:1905818	regulation of chromosome separation	1	0.966408	1.29034	0.0772277	TACC3
BP	GO:0032101	regulation of response to external stimulus	28	-0.402306	-1.39711	0.0775281	JAM3/DYSF/CAV1/CLU/ACP5/PGF/FNDC4/GPRC5B/GSTP1/SNAI2/IGF1/MMP28/NBL1/DUOXA1/ARG2/CCK
BP	GO:1903409	reactive oxygen species biosynthetic process	7	-0.595365	-1.45335	0.0778364	CAV1/CLU/ACP5/DUOX1/DUOXA1/ARG2
CC	GO:0005694	chromosome	23	0.355249	1.47467	0.0787402	NUSAP1/EZH2/ZWINT/CBX3/TOPBP1/CAPN2/FANCD2/MCM2/NSD2/STAT1/ACTL6A/RUVBL1/DNMT3A/PAXIP1/SFPQ/CHMP7/CHTF8/CFDP1/SMG6
BP	GO:0031060	regulation of histone methylation	3	0.745455	1.50061	0.0788043	OGT/PAXBP1/PAXIP1
BP	GO:0031062	positive regulation of histone methylation	3	0.745455	1.50061	0.0788043	OGT/PAXBP1/PAXIP1
CC	GO:0034708	methyltransferase complex	3	0.745455	1.50061	0.0788043	EZH2/RUVBL1/PAXIP1
CC	GO:0035097	histone methyltransferase complex	3	0.745455	1.50061	0.0788043	EZH2/RUVBL1/PAXIP1
BP	GO:0051051	negative regulation of transport	11	-0.516697	-1.43765	0.07911	KCNB1/DYSF/CAV1/GNAO1/KCNAB1/GSTM2/ATP1A2/CRYAB/ARG2
CC	GO:0005640	nuclear outer membrane	1	0.96124	1.28344	0.0792079	NUCB2
BP	GO:0007162	negative regulation of cell adhesion	8	-0.575319	-1.45822	0.080207	FAM107A/GCNT2/SNAI2/ARG2
BP	GO:0009435	NAD biosynthetic process	3	-0.74026	-1.37629	0.080315	ALDOC/QPRT
BP	GO:0030199	collagen fibril organization	1	-0.96124	-1.28142	0.0804829
BP	GO:2001023	regulation of response to drug	3	-0.737916	-1.37193	0.0818898	ATP1A2/SYT1
BP	GO:0002682	regulation of immune system process	30	0.318318	1.41692	0.0825688	ORM1/ORM2
CC	GO:0043197	dendritic spine	5	-0.660643	-1.42291	0.0830946	MPP2/TENM2/ATP1A2/CRYAB
CC	GO:0044309	neuron spine	5	-0.660643	-1.42291	0.0830946	MPP2/TENM2/ATP1A2/CRYAB
BP	GO:0016999	antibiotic metabolic process	5	-0.657924	-1.41706	0.0845272	DUOX1/CYP4B1/DUOXA1
MF	GO:0001605	adrenomedullin receptor activity	1	0.958656	1.27999	0.0851485	CALCRL
MF	GO:0001635	calcitonin gene-related peptide receptor activity	1	0.958656	1.27999	0.0851485	CALCRL
MF	GO:0004948	calcitonin receptor activity	1	0.958656	1.27999	0.0851485	CALCRL
MF	GO:0008528	G protein-coupled peptide receptor activity	1	0.958656	1.27999	0.0851485	CALCRL
BP	GO:0009744	response to sucrose	1	0.958656	1.27999	0.0851485	CALCRL
BP	GO:0034285	response to disaccharide	1	0.958656	1.27999	0.0851485	CALCRL
CC	GO:0038037	G protein-coupled receptor dimeric complex	1	0.958656	1.27999	0.0851485	CALCRL
BP	GO:0045986	negative regulation of smooth muscle contraction	1	0.958656	1.27999	0.0851485	CALCRL
BP	GO:0071324	cellular response to disaccharide stimulus	1	0.958656	1.27999	0.0851485	CALCRL
BP	GO:0071329	cellular response to sucrose stimulus	1	0.958656	1.27999	0.0851485	CALCRL
MF	GO:0097642	calcitonin family receptor activity	1	0.958656	1.27999	0.0851485	CALCRL
MF	GO:0097644	calcitonin family binding	1	0.958656	1.27999	0.0851485	CALCRL
BP	GO:0097646	calcitonin family receptor signaling pathway	1	0.958656	1.27999	0.0851485	CALCRL
CC	GO:0097648	G protein-coupled receptor complex	1	0.958656	1.27999	0.0851485	CALCRL
CC	GO:1903143	adrenomedullin receptor complex	1	0.958656	1.27999	0.0851485	CALCRL
CC	GO:1903439	calcitonin family receptor complex	1	0.958656	1.27999	0.0851485	CALCRL
CC	GO:1990406	CGRP receptor complex	1	0.958656	1.27999	0.0851485	CALCRL
BP	GO:1990408	calcitonin gene-related peptide receptor signaling pathway	1	0.958656	1.27999	0.0851485	CALCRL
MF	GO:1990409	adrenomedullin binding	1	0.958656	1.27999	0.0851485	CALCRL
BP	GO:1990410	adrenomedullin receptor signaling pathway	1	0.958656	1.27999	0.0851485	CALCRL
BP	GO:0006354	DNA-templated transcription, elongation	2	0.829016	1.41423	0.0861244	EZH2/TWISTNB
BP	GO:0030098	lymphocyte differentiation	2	0.836788	1.42749	0.0861244	VCAM1/FANCD2
BP	GO:0019058	viral life cycle	8	-0.570104	-1.445	0.0866753	APOBEC3C/NCAM1/ANPEP
CC	GO:0005876	spindle microtubule	3	0.734304	1.47817	0.0869565	NUSAP1/PRC1
CC	GO:0030424	axon	17	-0.459014	-1.42247	0.0883392	CHRM1/TENM2/CRYAB/NEFH/SYT1/CCK
BP	GO:0010310	regulation of hydrogen peroxide metabolic process	1	-0.958656	-1.27798	0.0885312
BP	GO:0010726	positive regulation of hydrogen peroxide metabolic process	1	-0.958656	-1.27798	0.0885312
BP	GO:0010728	regulation of hydrogen peroxide biosynthetic process	1	-0.958656	-1.27798	0.0885312
BP	GO:0010729	positive regulation of hydrogen peroxide biosynthetic process	1	-0.958656	-1.27798	0.0885312
BP	GO:2000609	regulation of thyroid hormone generation	1	-0.958656	-1.27798	0.0885312
BP	GO:0000022	mitotic spindle elongation	1	0.956072	1.27654	0.0891089	PRC1
BP	GO:0051231	spindle elongation	1	0.956072	1.27654	0.0891089	PRC1
CC	GO:0070938	contractile ring	1	0.956072	1.27654	0.0891089	PRC1
BP	GO:0072527	pyrimidine-containing compound metabolic process	6	-0.621038	-1.4291	0.0894309	APOBEC3C/ACPP/DPYS
BP	GO:0034502	protein localization to chromosome	3	0.727273	1.46401	0.0896739	EZH2/GNL3/CHMP7
BP	GO:0045445	myoblast differentiation	3	-0.732468	-1.3618	0.0897638	MYOCD/IGF1
BP	GO:1901700	response to oxygen-containing compound	34	-0.38536	-1.3744	0.0900901	GSTP1/CHRM1/SNAI2/IGF1/HOXD13/DUOX1/ATP1A2/CRYAB/AOC1/ACTC1/SLC2A5
MF	GO:0008131	primary amine oxidase activity	2	-0.800047	-1.30267	0.0907534	AOC1
MF	GO:0016638	oxidoreductase activity, acting on the CH-NH2 group of donors	2	-0.800047	-1.30267	0.0907534	AOC1
MF	GO:0016641	oxidoreductase activity, acting on the CH-NH2 group of donors, oxygen as acceptor	2	-0.800047	-1.30267	0.0907534	AOC1
BP	GO:0051650	establishment of vesicle localization	2	-0.797989	-1.29932	0.0907534	SYT1
BP	GO:0009408	response to heat	4	-0.672258	-1.36866	0.0915805	HSPB8/IGF1/CRYAB
CC	GO:0000775	chromosome, centromeric region	4	0.666667	1.50548	0.0920245	ZWINT/CBX3/DNMT3A/CFDP1
BP	GO:0016579	protein deubiquitination	5	0.597911	1.49213	0.0921053	OGT/RAD23B/ACTL6A/RUVBL1/SUPT3H
BP	GO:0070646	protein modification by small protein removal	5	0.597911	1.49213	0.0921053	OGT/RAD23B/ACTL6A/RUVBL1/SUPT3H
BP	GO:0065008	regulation of biological quality	100	-0.317424	-1.32697	0.0923077	CD40/DKK3/MAP1A/SLC16A2/ZNF423/ATP2B4/CDC42EP4/SPART/KANK1/WFS1/TSHZ3/LARGE1/VCL/RILP/NPR2/KCNB1/JAM3/RND3/DYSF/CES1/LRP4/F10/IFI6/CAV1/MT2A/CAPG/CLU/ACP5/SRD5A2/PYGL/MPP2/HAAO/ACOX2/SYNGR1/MT1X/SLC22A17/VILL/GSTM2/FAM107A/GCNT2/GSTP1/CHRM1/IGF1/CYP27A1/DUOX1/ATP1A2/HSD17B6/ANO4/JPH4/NBL1/CRYAB/CYP3A5/CDC42EP5/SYT1/DUOXA1/ARG2/NSG1/MT1E/SLC2A5/DPYS/CCK
BP	GO:0006590	thyroid hormone generation	3	-0.731018	-1.35911	0.0929134	DUOX1/DUOXA1
BP	GO:0018958	phenol-containing compound metabolic process	3	-0.731018	-1.35911	0.0929134	DUOX1/DUOXA1
BP	GO:0042403	thyroid hormone metabolic process	3	-0.731018	-1.35911	0.0929134	DUOX1/DUOXA1
BP	GO:0046686	response to cadmium ion	4	-0.671875	-1.36788	0.0930576	HAAO/MT1X/MT1E
BP	GO:0006694	steroid biosynthetic process	8	-0.563448	-1.42813	0.0944373	CES1/FAXDC2/SRD5A2/ACOX2/SNAI2/CYP27A1/HSD17B6
MF	GO:0030170	pyridoxal phosphate binding	3	-0.727273	-1.35214	0.0944882	SPTLC3/PYGM
BP	GO:0043171	peptide catabolic process	3	-0.728086	-1.35366	0.0944882	GGT7/ANPEP
MF	GO:0070279	vitamin B6 binding	3	-0.727273	-1.35214	0.0944882	SPTLC3/PYGM
BP	GO:0031348	negative regulation of defense response	10	-0.527983	-1.43218	0.0947631	FNDC4/GSTP1/IGF1/ARG2/CCK
BP	GO:0017148	negative regulation of translation	1	0.953488	1.27309	0.0950495	DAPK1
BP	GO:0033194	response to hydroperoxide	1	0.953488	1.27309	0.0950495	DAPK1
BP	GO:0071447	cellular response to hydroperoxide	1	0.953488	1.27309	0.0950495	DAPK1
BP	GO:0001817	regulation of cytokine production	18	0.389836	1.53753	0.0952381	ORM1/ORM2
BP	GO:0001816	cytokine production	20	0.369924	1.48727	0.0955882	ORM1/ORM2
CC	GO:0000784	nuclear chromosome, telomeric region	2	0.821244	1.40097	0.0956938	CBX3/MCM2
BP	GO:0033260	nuclear DNA replication	2	0.821244	1.40097	0.0956938	DBF4/MCM2
BP	GO:0044786	cell cycle DNA replication	2	0.821244	1.40097	0.0956938	DBF4/MCM2
CC	GO:0097060	synaptic membrane	12	-0.489428	-1.39276	0.0966952	KCNB1/FXYD6/LRP4/MPP2/CHRM1/TENM2/CRYAB/SYT1/NSG1
BP	GO:0060548	negative regulation of cell death	21	-0.428472	-1.39254	0.0971098	IFI6/CAV1/TMBIM1/HMGN5/CLU/MYOCD/GSTP1/SNAI2/IGF1/CRYAB/ARG2/ACTC1
BP	GO:0014812	muscle cell migration	4	-0.671294	-1.3667	0.0974889	MYOCD/GSTP1/IGF1
BP	GO:0014909	smooth muscle cell migration	4	-0.671294	-1.3667	0.0974889	MYOCD/GSTP1/IGF1
BP	GO:0009719	response to endogenous stimulus	43	-0.359188	-1.34285	0.0979098	PGF/MYOCD/FNDC4/GSTM2/FAM107A/GCNT2/GSTP1/CHRM1/SNAI2/IGF1/HOXD13/ATP1A2/NBL1/CRYAB/AOC1
BP	GO:2001233	regulation of apoptotic signaling pathway	13	-0.486901	-1.41772	0.0985577	IFI6/CAV1/TMBIM1/CLU/SRPX/ITM2C/GSTP1/SNAI2/IGF1
BP	GO:0032970	regulation of actin filament-based process	12	-0.487589	-1.38752	0.0991432	CDC42EP4/KANK1/JAM3/RND3/SYNPO2/CAV1/CAPG/VILL/FAM107A/ATP1A2/CDC42EP5
CC	GO:0036477	somatodendritic compartment	27	-0.397608	-1.373	0.0995526	GNAO1/CLU/KCNAB1/MPP2/CHRM1/TENM2/ATP1A2/JPH4/CRYAB/RBFOX3/NSG1/CCK
BP	GO:0019722	calcium-mediated signaling	7	-0.576744	-1.40789	0.100264	GSTM2/IGF1/ATP1A2/JPH4
CC	GO:0042641	actomyosin	7	-0.576826	-1.40809	0.100264	SYNPO2/MYLK/FAM107A/PGM5/LDB3/ACTC1
BP	GO:0005977	glycogen metabolic process	6	-0.615513	-1.41639	0.100271	PPP1R3C/PYGL/IGF1/GNMT/PYGM
BP	GO:0006073	cellular glucan metabolic process	6	-0.615513	-1.41639	0.100271	PPP1R3C/PYGL/IGF1/GNMT/PYGM
BP	GO:0006112	energy reserve metabolic process	6	-0.615513	-1.41639	0.100271	PPP1R3C/PYGL/IGF1/GNMT/PYGM
BP	GO:0044042	glucan metabolic process	6	-0.615513	-1.41639	0.100271	PPP1R3C/PYGL/IGF1/GNMT/PYGM
CC	GO:0005887	integral component of plasma membrane	30	-0.391135	-1.37693	0.100784	ST3GAL5/NPR2/EFNB1/KCNB1/JAM3/FXYD6/CAV1/KCNAB1/SLC15A2/SLC22A17/CHRM1/COL17A1/DUOX1/TENM2/ATP1A2/SLC14A1/VSIG2/LGR6/SLC2A5
BP	GO:0031668	cellular response to extracellular stimulus	8	-0.55783	-1.41389	0.100906	KCNB1/BCL11A/MYOCD/FAM107A/GSTP1/SNAI2/AOC1
BP	GO:0000380	alternative mRNA splicing, via spliceosome	2	-0.793433	-1.2919	0.101027	RBFOX3
BP	GO:0002832	negative regulation of response to biotic stimulus	2	-0.793989	-1.2928	0.101027	ARG2
BP	GO:0003254	regulation of membrane depolarization	2	-0.793409	-1.29186	0.101027	CCK
MF	GO:0017124	SH3 domain binding	2	-0.792746	-1.29078	0.101027	EFS
BP	GO:0051882	mitochondrial depolarization	2	-0.793409	-1.29186	0.101027	CCK
BP	GO:0051900	regulation of mitochondrial depolarization	2	-0.793409	-1.29186	0.101027	CCK
BP	GO:0061098	positive regulation of protein tyrosine kinase activity	2	-0.792746	-1.29078	0.101027	GPRC5B
MF	GO:0019842	vitamin binding	7	-0.574237	-1.40177	0.101583	PYGL/RBP7/SPTLC3/GNMT/PYGM
BP	GO:0050920	regulation of chemotaxis	7	-0.574345	-1.40204	0.101583	JAM3/DYSF/PGF/GSTP1/MMP28/NBL1
BP	GO:0048545	response to steroid hormone	4	-0.666667	-1.35728	0.10192	FAM107A/GSTP1/ATP1A2
CC	GO:0043005	neuron projection	35	-0.377186	-1.35863	0.102018	GNAO1/NDRG2/CLU/KCNAB1/MPP2/FAM107A/CHRM1/TENM2/ATP1A2/JPH4/CRYAB/NEFH/SYT1/NSG1/CCK
CC	GO:0031224	intrinsic component of membrane	104	-0.309301	-1.30053	0.102249	NPR2/EFNB1/KCNB1/ST8SIA1/JAM3/FXYD6/DYSF/TRO/LRP4/F10/GGT7/IFI6/CAV1/TMBIM1/FAXDC2/PARM1/ACP5/SRD5A2/MYORG/ITM2C/KCNAB1/TMEM35A/SLC15A2/NYNRIN/SYNGR1/DLK2/SPTLC3/SLC22A17/FNDC4/GPRC5B/GCNT2/GGT6/CHRM1/COL17A1/DUOX1/GAS1/PGAP4/CHST2/TENM2/ATP1A2/NCAM1/ACPP/ANO4/JPH4/SLC14A1/SYT1/DUOXA1/VSIG2/LGR6/NSG1/SLC2A5/ANPEP
BP	GO:0006213	pyrimidine nucleoside metabolic process	3	-0.715286	-1.32986	0.102362	APOBEC3C/DPYS
BP	GO:0009164	nucleoside catabolic process	3	-0.715286	-1.32986	0.102362	APOBEC3C/DPYS
BP	GO:0034656	nucleobase-containing small molecule catabolic process	3	-0.715286	-1.32986	0.102362	APOBEC3C/DPYS
BP	GO:0046135	pyrimidine nucleoside catabolic process	3	-0.715286	-1.32986	0.102362	APOBEC3C/DPYS
MF	GO:0051427	hormone receptor binding	3	-0.719726	-1.33811	0.102362	GNAO1/CCK
BP	GO:0072529	pyrimidine-containing compound catabolic process	3	-0.715286	-1.32986	0.102362	APOBEC3C/DPYS
BP	GO:1901658	glycosyl compound catabolic process	3	-0.715286	-1.32986	0.102362	APOBEC3C/DPYS
BP	GO:0001956	positive regulation of neurotransmitter secretion	1	-0.953488	-1.27109	0.102616
MF	GO:0005545	1-phosphatidylinositol binding	1	-0.953488	-1.27109	0.102616
BP	GO:0007269	neurotransmitter secretion	1	-0.953488	-1.27109	0.102616
BP	GO:0014046	dopamine secretion	1	-0.953488	-1.27109	0.102616
BP	GO:0014059	regulation of dopamine secretion	1	-0.953488	-1.27109	0.102616
BP	GO:0015696	ammonium transport	1	-0.953488	-1.27109	0.102616
BP	GO:0015872	dopamine transport	1	-0.953488	-1.27109	0.102616
BP	GO:0016079	synaptic vesicle exocytosis	1	-0.953488	-1.27109	0.102616
CC	GO:0030136	clathrin-coated vesicle	1	-0.953488	-1.27109	0.102616
MF	GO:0030348	syntaxin-3 binding	1	-0.953488	-1.27109	0.102616
CC	GO:0030665	clathrin-coated vesicle membrane	1	-0.953488	-1.27109	0.102616
CC	GO:0031045	dense core granule	1	-0.953488	-1.27109	0.102616
BP	GO:0031338	regulation of vesicle fusion	1	-0.953488	-1.27109	0.102616
BP	GO:0031340	positive regulation of vesicle fusion	1	-0.953488	-1.27109	0.102616
BP	GO:0031629	synaptic vesicle fusion to presynaptic active zone membrane	1	-0.953488	-1.27109	0.102616
BP	GO:0031630	regulation of synaptic vesicle fusion to presynaptic active zone membrane	1	-0.953488	-1.27109	0.102616
BP	GO:0031632	positive regulation of synaptic vesicle fusion to presynaptic active zone membrane	1	-0.953488	-1.27109	0.102616
CC	GO:0042584	chromaffin granule membrane	1	-0.953488	-1.27109	0.102616
BP	GO:0046928	regulation of neurotransmitter secretion	1	-0.953488	-1.27109	0.102616
BP	GO:0048489	synaptic vesicle transport	1	-0.953488	-1.27109	0.102616
BP	GO:0048791	calcium ion-regulated exocytosis of neurotransmitter	1	-0.953488	-1.27109	0.102616
BP	GO:0051590	positive regulation of neurotransmitter transport	1	-0.953488	-1.27109	0.102616
CC	GO:0060198	clathrin-sculpted vesicle	1	-0.953488	-1.27109	0.102616
CC	GO:0060199	clathrin-sculpted glutamate transport vesicle	1	-0.953488	-1.27109	0.102616
CC	GO:0060200	clathrin-sculpted acetylcholine transport vesicle	1	-0.953488	-1.27109	0.102616
CC	GO:0060201	clathrin-sculpted acetylcholine transport vesicle membrane	1	-0.953488	-1.27109	0.102616
CC	GO:0060203	clathrin-sculpted glutamate transport vesicle membrane	1	-0.953488	-1.27109	0.102616
CC	GO:0061200	clathrin-sculpted gamma-aminobutyric acid transport vesicle	1	-0.953488	-1.27109	0.102616
CC	GO:0061202	clathrin-sculpted gamma-aminobutyric acid transport vesicle membrane	1	-0.953488	-1.27109	0.102616
BP	GO:0061669	spontaneous neurotransmitter secretion	1	-0.953488	-1.27109	0.102616
MF	GO:0061891	calcium ion sensor activity	1	-0.953488	-1.27109	0.102616
CC	GO:0070081	clathrin-sculpted monoamine transport vesicle	1	-0.953488	-1.27109	0.102616
CC	GO:0070083	clathrin-sculpted monoamine transport vesicle membrane	1	-0.953488	-1.27109	0.102616
BP	GO:0071911	synchronous neurotransmitter secretion	1	-0.953488	-1.27109	0.102616
BP	GO:0097480	establishment of synaptic vesicle localization	1	-0.953488	-1.27109	0.102616
CC	GO:0098686	hippocampal mossy fiber to CA3 synapse	1	-0.953488	-1.27109	0.102616
BP	GO:0098746	fast, calcium ion-dependent exocytosis of neurotransmitter	1	-0.953488	-1.27109	0.102616
BP	GO:0099171	presynaptic modulation of chemical synaptic transmission	1	-0.953488	-1.27109	0.102616
BP	GO:0099500	vesicle fusion to plasma membrane	1	-0.953488	-1.27109	0.102616
BP	GO:0099502	calcium-dependent activation of synaptic vesicle fusion	1	-0.953488	-1.27109	0.102616
BP	GO:0099643	signal release from synapse	1	-0.953488	-1.27109	0.102616
BP	GO:1902803	regulation of synaptic vesicle transport	1	-0.953488	-1.27109	0.102616
BP	GO:1902805	positive regulation of synaptic vesicle transport	1	-0.953488	-1.27109	0.102616
BP	GO:1903233	regulation of calcium ion-dependent exocytosis of neurotransmitter	1	-0.953488	-1.27109	0.102616
BP	GO:1903235	positive regulation of calcium ion-dependent exocytosis of neurotransmitter	1	-0.953488	-1.27109	0.102616
BP	GO:1903861	positive regulation of dendrite extension	1	-0.953488	-1.27109	0.102616
BP	GO:2000300	regulation of synaptic vesicle exocytosis	1	-0.953488	-1.27109	0.102616
BP	GO:2000302	positive regulation of synaptic vesicle exocytosis	1	-0.953488	-1.27109	0.102616
CC	GO:0030425	dendrite	23	-0.410999	-1.38226	0.102857	GNAO1/CLU/KCNAB1/MPP2/CHRM1/TENM2/ATP1A2/JPH4/CRYAB/NSG1/CCK
CC	GO:0097447	dendritic tree	23	-0.410999	-1.38226	0.102857	GNAO1/CLU/KCNAB1/MPP2/CHRM1/TENM2/ATP1A2/JPH4/CRYAB/NSG1/CCK
MF	GO:0003810	protein-glutamine gamma-glutamyltransferase activity	1	0.950904	1.26964	0.10297	TGM2
BP	GO:0018153	isopeptide cross-linking via N6-(L-isoglutamyl)-L-lysine	1	0.950904	1.26964	0.10297	TGM2
BP	GO:0018199	peptidyl-glutamine modification	1	0.950904	1.26964	0.10297	TGM2
BP	GO:0018262	isopeptide cross-linking	1	0.950904	1.26964	0.10297	TGM2
BP	GO:0032471	negative regulation of endoplasmic reticulum calcium ion concentration	1	0.950904	1.26964	0.10297	TGM2
BP	GO:0043277	apoptotic cell clearance	1	0.950904	1.26964	0.10297	TGM2
BP	GO:0051482	positive regulation of cytosolic calcium ion concentration involved in phospholipase C-activating G protein-coupled signaling pathway	1	0.950904	1.26964	0.10297	TGM2
BP	GO:0051561	positive regulation of mitochondrial calcium ion concentration	1	0.950904	1.26964	0.10297	TGM2
BP	GO:0060605	tube lumen cavitation	1	0.950904	1.26964	0.10297	TGM2
BP	GO:0060662	salivary gland cavitation	1	0.950904	1.26964	0.10297	TGM2
MF	GO:0008233	peptidase activity	14	-0.475638	-1.41018	0.103943	GGT6/MMP28/CPXM1/ADAMTSL1/ANPEP
BP	GO:0000910	cytokinesis	4	0.648517	1.4645	0.104294	NUSAP1/PRC1
CC	GO:0016021	integral component of membrane	100	-0.312775	-1.30753	0.104615	NPR2/EFNB1/KCNB1/ST8SIA1/JAM3/FXYD6/DYSF/LRP4/GGT7/IFI6/CAV1/TMBIM1/FAXDC2/PARM1/ACP5/SRD5A2/MYORG/ITM2C/KCNAB1/TMEM35A/SLC15A2/NYNRIN/SYNGR1/DLK2/SPTLC3/SLC22A17/FNDC4/GPRC5B/GCNT2/GGT6/CHRM1/COL17A1/DUOX1/GAS1/PGAP4/CHST2/TENM2/ATP1A2/NCAM1/ACPP/ANO4/JPH4/SLC14A1/SYT1/DUOXA1/VSIG2/LGR6/NSG1/SLC2A5/ANPEP
BP	GO:0051899	membrane depolarization	4	-0.664062	-1.35197	0.104874	CAV1/ATP1A2/CCK
MF	GO:0004653	polypeptide N-acetylgalactosaminyltransferase activity	1	0.94832	1.26619	0.10495	GALNT7
BP	GO:0006396	RNA processing	10	0.481366	1.55801	0.105	ADARB2/TARBP1/PRPF39/SNHG1/SRSF11/NOP58/INTS8/KHDC4/SFPQ
BP	GO:0006656	phosphatidylcholine biosynthetic process	2	0.813472	1.38772	0.105263	CAPN2/CHKA
BP	GO:0043583	ear development	5	0.577023	1.44	0.105263	MCM2/IFT88/SLC25A27/GATA2/DCHS1
BP	GO:0048839	inner ear development	5	0.577023	1.44	0.105263	MCM2/IFT88/SLC25A27/GATA2/DCHS1
MF	GO:0070405	ammonium ion binding	2	0.813472	1.38772	0.105263	SAT1/CHKA
BP	GO:0050877	nervous system process	22	-0.415962	-1.38017	0.105505	GJC1/MAP1A/SPART/WFS1/TSHZ3/GNAL/MEIS2/JAM3/KCNAB1/MPP2/FAM107A/CHRM1/SNAI2/ATP1A2/ACPP/JPH4/JAKMIP1/CCK
BP	GO:0007632	visual behavior	5	-0.634769	-1.36718	0.106017	ATP1A2/CCK
BP	GO:0007611	learning or memory	8	-0.552299	-1.39987	0.10608	ATP1A2/JPH4/CCK
BP	GO:0051270	regulation of cellular component movement	38	-0.36708	-1.34244	0.106145	MAGI2/SPOCK3/AMOT/AJUBA/CD40/JCAD/KANK1/FEZ1/VCL/CAVIN1/JAM3/RND3/DYSF/RRAS/F10/CAV1/MYLK/PGF/MYOCD/FAM107A/GCNT2/GSTP1/SNAI2/IGF1/DUOX1/MMP28/ATP1A2/NBL1/NEFH/LGR6
MF	GO:0004601	peroxidase activity	4	-0.663851	-1.35154	0.106352	GSTM2/GSTP1/DUOX1
MF	GO:0016209	antioxidant activity	4	-0.663851	-1.35154	0.106352	GSTM2/GSTP1/DUOX1
MF	GO:0016684	oxidoreductase activity, acting on peroxide as acceptor	4	-0.663851	-1.35154	0.106352	GSTM2/GSTP1/DUOX1
BP	GO:0098869	cellular oxidant detoxification	4	-0.663851	-1.35154	0.106352	GSTM2/GSTP1/DUOX1
CC	GO:0032432	actin filament bundle	7	-0.569169	-1.3894	0.10686	SYNPO2/MYLK/FAM107A/PGM5/LDB3/CRYAB
BP	GO:0007227	signal transduction downstream of smoothened	1	0.943152	1.25929	0.106931	STK36
BP	GO:0007228	positive regulation of hh target transcription factor activity	1	0.943152	1.25929	0.106931	STK36
BP	GO:0045880	positive regulation of smoothened signaling pathway	1	0.943152	1.25929	0.106931	STK36
BP	GO:0072132	mesenchyme morphogenesis	3	-0.711858	-1.32348	0.108661	SNAI2/ACTC1
MF	GO:0003727	single-stranded RNA binding	2	0.809908	1.38164	0.110048	ADARB2
CC	GO:0044425	membrane part	137	-0.293331	-1.25905	0.110101	NPR2/EFNB1/CAVIN1/KCNB1/ST8SIA1/JAM3/FXYD6/DYSF/TRO/LRP4/F10/GGT7/COPZ2/IFI6/CAV1/TMBIM1/FAXDC2/PARM1/GNAO1/ACP5/MYLK/SRD5A2/MYORG/ITM2C/KCNAB1/TMEM35A/MPP2/SLC15A2/NYNRIN/SYNGR1/DLK2/SPTLC3/SLC22A17/FNDC4/GPRC5B/FAM107A/GCNT2/GGT6/CHRM1/PGM5/COL17A1/IGF1/DUOX1/PTGDS/GAS1/PGAP4/CHST2/TENM2/ATP1A2/NCAM1/ACPP/ANO4/JPH4/CRYAB/SLC14A1/CYP3A5/CYP4B1/SYT1/DUOXA1/VSIG2/LGR6/JAKMIP1/NSG1/SLC2A5/ANPEP
MF	GO:0008201	heparin binding	5	-0.626676	-1.34975	0.110315	PGF/LGR6/AOC1
BP	GO:0009119	ribonucleoside metabolic process	5	-0.63102	-1.35911	0.110315	APOBEC3C/GNMT/ACPP
BP	GO:0030260	entry into host cell	5	-0.627385	-1.35128	0.110315	NCAM1/ANPEP
BP	GO:0044409	entry into host	5	-0.627385	-1.35128	0.110315	NCAM1/ANPEP
BP	GO:0045667	regulation of osteoblast differentiation	5	-0.628222	-1.35308	0.110315	SNAI2/IGF1/SMOC1
BP	GO:0046718	viral entry into host cell	5	-0.627385	-1.35128	0.110315	NCAM1/ANPEP
BP	GO:0051806	entry into cell of other organism involved in symbiotic interaction	5	-0.627385	-1.35128	0.110315	NCAM1/ANPEP
BP	GO:0051828	entry into other organism involved in symbiotic interaction	5	-0.627385	-1.35128	0.110315	NCAM1/ANPEP
MF	GO:0015643	toxic substance binding	1	-0.94832	-1.2642	0.110664
MF	GO:0018585	fluorene oxygenase activity	1	-0.94832	-1.2642	0.110664
BP	GO:0018879	biphenyl metabolic process	1	-0.94832	-1.2642	0.110664
BP	GO:0018917	fluorene metabolic process	1	-0.94832	-1.2642	0.110664
BP	GO:0098754	detoxification	8	-0.547368	-1.38737	0.111255	GSTM3/MT2A/MT1X/GSTM2/GSTP1/DUOX1/MT1E
BP	GO:0090068	positive regulation of cell cycle process	5	0.568065	1.41765	0.111842	NUSAP1/EZH2/DBF4
CC	GO:0005575	cellular_component	366	-0.392487	-1.34927	0.112159	CHKA/FNBP4/WSB1/ZNF200/RAD23B/MARK1/GNL3/NOP58/ARHGAP26/NSD2/AGAP6/INTS8/KHDC4/STAT1/NKTR/RBM45/ACTL6A/IFT88/PLXNB3/RUVBL1/ZNF3/UBAP2L/SSR1/SLC25A27/MSL3/DNMT3A/CNIH1/PAXIP1/SFPQ/ZNF302/HNRNPDL/MFN2/LDOC1/NXF1/CHMP7/BTBD2/TEX261/DUSP3/GNL1/ATP6V0D1/ZNF517/CTSB/ZSCAN18/MLYCD/SYS1/ATP6V1H/LIMK2/PGRMC1/PCCA/HTRA1/SLC25A11/CHTF8/DDX19B/PLD3/EPN1/LMO4/AGPAT1/PARD6G/CFDP1/TMEM14C/PTGR1/FBXO31/AKR7A2/IF…
CC	GO:0005883	neurofilament	1	-0.945736	-1.26075	0.112676
BP	GO:0033693	neurofilament bundle assembly	1	-0.945736	-1.26075	0.112676
BP	GO:0045109	intermediate filament organization	1	-0.945736	-1.26075	0.112676
BP	GO:0045110	intermediate filament bundle assembly	1	-0.945736	-1.26075	0.112676
BP	GO:0048934	peripheral nervous system neuron differentiation	1	-0.945736	-1.26075	0.112676
BP	GO:0048935	peripheral nervous system neuron development	1	-0.945736	-1.26075	0.112676
BP	GO:0048936	peripheral nervous system neuron axonogenesis	1	-0.945736	-1.26075	0.112676
BP	GO:0060052	neurofilament cytoskeleton organization	1	-0.945736	-1.26075	0.112676
MF	GO:0070840	dynein complex binding	1	-0.945736	-1.26075	0.112676
MF	GO:0098918	structural constituent of synapse	1	-0.945736	-1.26075	0.112676
CC	GO:0099160	postsynaptic intermediate filament cytoskeleton	1	-0.945736	-1.26075	0.112676
MF	GO:0099184	structural constituent of postsynaptic intermediate filament cytoskeleton	1	-0.945736	-1.26075	0.112676
BP	GO:0099185	postsynaptic intermediate filament cytoskeleton organization	1	-0.945736	-1.26075	0.112676
MF	GO:0099186	structural constituent of postsynapse	1	-0.945736	-1.26075	0.112676
BP	GO:0099188	postsynaptic cytoskeleton organization	1	-0.945736	-1.26075	0.112676
CC	GO:0099571	postsynaptic cytoskeleton	1	-0.945736	-1.26075	0.112676
BP	GO:0043281	regulation of cysteine-type endopeptidase activity involved in apoptotic process	5	-0.62048	-1.33641	0.113181	CRYAB/CCK
BP	GO:2000116	regulation of cysteine-type endopeptidase activity	5	-0.62048	-1.33641	0.113181	CRYAB/CCK
CC	GO:0000781	chromosome, telomeric region	4	0.632812	1.42903	0.113497	EZH2/CBX3/MCM2/SMG6
BP	GO:0006405	RNA export from nucleus	4	0.632812	1.42903	0.113497	SRSF11/NXF1/DDX19B/SMG6
BP	GO:0006406	mRNA export from nucleus	4	0.632812	1.42903	0.113497	SRSF11/NXF1/DDX19B/SMG6
BP	GO:0006611	protein export from nucleus	4	0.632812	1.42903	0.113497	SRSF11/NXF1/DDX19B/SMG6
BP	GO:0006913	nucleocytoplasmic transport	4	0.632812	1.42903	0.113497	SRSF11/NXF1/DDX19B/SMG6
BP	GO:0051028	mRNA transport	4	0.632812	1.42903	0.113497	SRSF11/NXF1/DDX19B/SMG6
BP	GO:0051168	nuclear export	4	0.632812	1.42903	0.113497	SRSF11/NXF1/DDX19B/SMG6
BP	GO:0051169	nuclear transport	4	0.632812	1.42903	0.113497	SRSF11/NXF1/DDX19B/SMG6
BP	GO:0071166	ribonucleoprotein complex localization	4	0.632812	1.42903	0.113497	SRSF11/NXF1/DDX19B/SMG6
BP	GO:0071426	ribonucleoprotein complex export from nucleus	4	0.632812	1.42903	0.113497	SRSF11/NXF1/DDX19B/SMG6
BP	GO:0071427	mRNA-containing ribonucleoprotein complex export from nucleus	4	0.632812	1.42903	0.113497	SRSF11/NXF1/DDX19B/SMG6
CC	GO:0030016	myofibril	15	-0.463777	-1.40406	0.114387	SYNM/FLNC/PGM5/LDB3/MYOM1/CRYAB/ACTC1
CC	GO:0043292	contractile fiber	15	-0.463777	-1.40406	0.114387	SYNM/FLNC/PGM5/LDB3/MYOM1/CRYAB/ACTC1
CC	GO:0044449	contractile fiber part	15	-0.463777	-1.40406	0.114387	SYNM/FLNC/PGM5/LDB3/MYOM1/CRYAB/ACTC1
CC	GO:0031901	early endosome membrane	3	-0.70911	-1.31838	0.114961	HSD17B6/NSG1
BP	GO:0070849	response to epidermal growth factor	3	-0.708919	-1.31802	0.114961	GSTP1/SNAI2
BP	GO:0071364	cellular response to epidermal growth factor stimulus	3	-0.708919	-1.31802	0.114961	GSTP1/SNAI2
MF	GO:0003824	catalytic activity	133	-0.29367	-1.25982	0.116044	GNAO1/PPP1R3C/ACP5/MYLK/SRD5A2/PHYHD1/MYORG/PYGL/GSTM5/KCNAB1/HAAO/ALDOC/ACOX2/ETNK2/SPTLC3/MPPED2/HPSE2/QPRT/GSTM2/GCNT2/GSTP1/GGT6/CHRM1/PGM5/CYP27A1/DUOX1/APOBEC3C/FBXO17/PTGDS/CHST2/MMP28/GNMT/AOX1/ATP1A2/ACPP/HSD17B6/NAT1/PYGM/CPXM1/CYP3A5/CYP4B1/ADAMTSL1/ARG2/AOC1/PRDM8/ACTC1/DPYS/ANPEP
BP	GO:0002685	regulation of leukocyte migration	5	-0.618799	-1.33279	0.116046	DYSF/PGF/MMP28/NBL1
BP	GO:0002688	regulation of leukocyte chemotaxis	5	-0.618799	-1.33279	0.116046	DYSF/PGF/MMP28/NBL1
BP	GO:0030595	leukocyte chemotaxis	5	-0.618799	-1.33279	0.116046	DYSF/PGF/MMP28/NBL1
BP	GO:0097529	myeloid leukocyte migration	5	-0.618799	-1.33279	0.116046	DYSF/PGF/MMP28/NBL1
BP	GO:0009314	response to radiation	13	-0.475045	-1.3832	0.116587	SNAI2/ATP1A2/CRYAB/CCK
BP	GO:0071407	cellular response to organic cyclic compound	13	-0.474694	-1.38218	0.116587	CAV1/CLU/GSTM2/FAM107A/GSTP1/SNAI2/ATP1A2/AOC1
BP	GO:0006518	peptide metabolic process	19	-0.433112	-1.38223	0.116628	CES1/SYNPO2/GGT7/NIBAN1/CLU/GSTM5/GSTM2/GSTP1/GGT6/IGF1/CPXM1/ANPEP
MF	GO:0003676	nucleic acid binding	63	0.209772	1.24478	0.116883	ADARB2/NUSAP1/EZH2/NUCB2/DBF4/ZGRF1/ZNF736/TOPBP1/ZNF667/TESMIN/REXO2/TARBP1/ZNF26/PAXBP1/MTCL1/PRPF39/SRSF11/MCM2/ZNF200/RAD23B/GNL3/NOP58/NSD2/KHDC4/STAT1/RBM45/ACTL6A/ZNF3/UBAP2L/MSL3/DNMT3A/SFPQ/ZNF302/HNRNPDL/NXF1/ZNF517/ZSCAN18/SLC25A11/CHTF8/DDX19B/LMO4
CC	GO:0031981	nuclear lumen	63	0.21126	1.25361	0.116883	ADARB2/NUSAP1/PTK6/EZH2/DBF4/L3MBTL3/ZWINT/CBX3/TOPBP1/OGT/REXO2/QSOX2/SNHG1/FANCD2/SRSF11/TWISTNB/MCM2/FNBP4/RAD23B/GNL3/NOP58/NSD2/INTS8/STAT1/NKTR/ACTL6A/RUVBL1/UBAP2L/MSL3/DNMT3A/PAXIP1/SFPQ/HNRNPDL/LDOC1/NXF1
MF	GO:0003697	single-stranded DNA binding	2	0.803109	1.37004	0.117225	MCM2/RAD23B
MF	GO:0072341	modified amino acid binding	8	-0.542738	-1.37564	0.117723	GSTM2/GSTP1/GNMT/SYT1
BP	GO:0032720	negative regulation of tumor necrosis factor production	5	0.562717	1.4043	0.118421	ORM1
BP	GO:1903556	negative regulation of tumor necrosis factor superfamily cytokine production	5	0.562717	1.4043	0.118421	ORM1
CC	GO:0030018	Z disc	10	-0.514521	-1.39566	0.118454	SYNPO2/CSRP2/FLNC/PGM5/LDB3/MYOM1/CRYAB
BP	GO:0000381	regulation of alternative mRNA splicing, via spliceosome	1	-0.943152	-1.25731	0.118712
BP	GO:0043484	regulation of RNA splicing	1	-0.943152	-1.25731	0.118712
BP	GO:0048024	regulation of mRNA splicing, via spliceosome	1	-0.943152	-1.25731	0.118712
BP	GO:0050684	regulation of mRNA processing	1	-0.943152	-1.25731	0.118712
BP	GO:0006310	DNA recombination	7	0.524429	1.49882	0.118852	MCM2/NSD2/ACTL6A/RUVBL1/PAXIP1/SFPQ
BP	GO:0009266	response to temperature stimulus	5	-0.616547	-1.32794	0.118911	ST8SIA1/HSPB8/IGF1/CRYAB
BP	GO:0010656	negative regulation of muscle cell apoptotic process	2	-0.787565	-1.28234	0.119863	IGF1
BP	GO:0014912	negative regulation of smooth muscle cell migration	2	-0.787565	-1.28234	0.119863	GSTP1
BP	GO:0016202	regulation of striated muscle tissue development	2	-0.787565	-1.28234	0.119863	IGF1
BP	GO:0043388	positive regulation of DNA binding	2	-0.787565	-1.28234	0.119863	IGF1
BP	GO:0045844	positive regulation of striated muscle tissue development	2	-0.787565	-1.28234	0.119863	IGF1
BP	GO:0048634	regulation of muscle organ development	2	-0.787565	-1.28234	0.119863	IGF1
BP	GO:0048636	positive regulation of muscle organ development	2	-0.787565	-1.28234	0.119863	IGF1
BP	GO:0051101	regulation of DNA binding	2	-0.787565	-1.28234	0.119863	IGF1
BP	GO:0055024	regulation of cardiac muscle tissue development	2	-0.787565	-1.28234	0.119863	IGF1
BP	GO:0055025	positive regulation of cardiac muscle tissue development	2	-0.787565	-1.28234	0.119863	IGF1
BP	GO:1901861	regulation of muscle tissue development	2	-0.787565	-1.28234	0.119863	IGF1
BP	GO:1901863	positive regulation of muscle tissue development	2	-0.787565	-1.28234	0.119863	IGF1
BP	GO:1904706	negative regulation of vascular smooth muscle cell proliferation	2	-0.787565	-1.28234	0.119863	GSTP1
BP	GO:1905207	regulation of cardiocyte differentiation	2	-0.787565	-1.28234	0.119863	IGF1
BP	GO:1905209	positive regulation of cardiocyte differentiation	2	-0.787565	-1.28234	0.119863	IGF1
BP	GO:2000725	regulation of cardiac muscle cell differentiation	2	-0.787565	-1.28234	0.119863	IGF1
BP	GO:2000727	positive regulation of cardiac muscle cell differentiation	2	-0.787565	-1.28234	0.119863	IGF1
CC	GO:0043025	neuronal cell body	12	-0.476127	-1.35491	0.119951	CRYAB/RBFOX3/CCK
BP	GO:0006706	steroid catabolic process	3	-0.70617	-1.31291	0.12126	CYP27A1/HSD17B6
BP	GO:0007548	sex differentiation	3	-0.706494	-1.31351	0.12126	SRD5A2/HOXD13
BP	GO:0033273	response to vitamin	3	-0.70626	-1.31308	0.12126	GSTP1/SNAI2
BP	GO:0046661	male sex differentiation	3	-0.706494	-1.31351	0.12126	SRD5A2/HOXD13
BP	GO:0008306	associative learning	5	-0.614829	-1.32424	0.121777	ATP1A2/CCK
CC	GO:0016324	apical plasma membrane	5	-0.615311	-1.32527	0.121777	DUOX1/SLC2A5
BP	GO:0051208	sequestering of calcium ion	5	-0.614298	-1.32309	0.121777	GSTM2/ATP1A2/JPH4
BP	GO:0051282	regulation of sequestering of calcium ion	5	-0.614298	-1.32309	0.121777	GSTM2/ATP1A2/JPH4
BP	GO:0051283	negative regulation of sequestering of calcium ion	5	-0.614298	-1.32309	0.121777	GSTM2/ATP1A2/JPH4
BP	GO:0051716	cellular response to stimulus	160	-0.285389	-1.23388	0.122244	AJUBA/CD40/DKK3/JCAD/RAB7B/ZNF423/ATP2B4/CDC42EP4/NDNF/SPART/KANK1/WFS1/FEZ1/MGST3/RNF165/ARHGAP23/DAAM2/GNAL/GSTM3/GPRASP1/NPR2/EFNB1/KCNB1/ST8SIA1/JAM3/TCF7L1/RND3/DYSF/CES1/LRP4/RRAS/F10/NIBAN1/IFI6/CAV1/TMBIM1/MT2A/RAB9B/BCL11A/GNAO1/NDRG2/CLU/SRPX/MYLK/MYORG/ITM2C/GSTM5/MPP2/CHRDL1/SYNGR1/MT1X/DLK2/LGALS3BP/PGF/MYOCD/AFAP1L2/GPRC5B/GSTM2/FAM107A/GCNT2/GSTP1/HSPB8/CHRM1/SNAI2/IGF1/DUOX1/FBXO1…
BP	GO:0051047	positive regulation of secretion	8	0.517073	1.57243	0.122271	ORM1/ORM2
BP	GO:1903532	positive regulation of secretion by cell	8	0.517073	1.57243	0.122271	ORM1/ORM2
BP	GO:0010571	positive regulation of nuclear cell cycle DNA replication	1	0.937984	1.25239	0.122772	DBF4
CC	GO:0031431	Dbf4-dependent protein kinase complex	1	0.937984	1.25239	0.122772	DBF4
BP	GO:0033262	regulation of nuclear cell cycle DNA replication	1	0.937984	1.25239	0.122772	DBF4
BP	GO:0043249	erythrocyte maturation	1	0.935401	1.24894	0.122772	L3MBTL3
BP	GO:0045740	positive regulation of DNA replication	1	0.937984	1.25239	0.122772	DBF4
BP	GO:0048821	erythrocyte development	1	0.935401	1.24894	0.122772	L3MBTL3
BP	GO:0061515	myeloid cell development	1	0.935401	1.24894	0.122772	L3MBTL3
BP	GO:2000105	positive regulation of DNA-dependent DNA replication	1	0.937984	1.25239	0.122772	DBF4
BP	GO:0003009	skeletal muscle contraction	2	-0.784974	-1.27812	0.123288	GSTM2
BP	GO:0045103	intermediate filament-based process	2	-0.784974	-1.27812	0.123288	NEFH
BP	GO:0045104	intermediate filament cytoskeleton organization	2	-0.784974	-1.27812	0.123288	NEFH
BP	GO:0006801	superoxide metabolic process	3	-0.703896	-1.30868	0.124409	GSTP1/DUOX1
BP	GO:0032691	negative regulation of interleukin-1 beta production	3	-0.703896	-1.30868	0.124409	GSTP1/IGF1
BP	GO:0032692	negative regulation of interleukin-1 production	3	-0.703896	-1.30868	0.124409	GSTP1/IGF1
BP	GO:0042554	superoxide anion generation	3	-0.703896	-1.30868	0.124409	GSTP1/DUOX1
BP	GO:0030029	actin filament-based process	28	-0.384457	-1.33512	0.124719	JAM3/RND3/SYNPO2/CAV1/CSRP2/CAPG/VILL/CORO6/FAM107A/PGM5/EFS/ATP1A2/LDB3/MYOM1/CDC42EP5/ACTC1
BP	GO:0070371	ERK1 and ERK2 cascade	6	-0.588666	-1.35461	0.126016	RRAS/NDRG2/GCNT2/GSTP1/IGF1
BP	GO:0042446	hormone biosynthetic process	5	-0.609745	-1.31329	0.126074	SRD5A2/CYP27A1/DUOX1/HSD17B6
BP	GO:0009605	response to external stimulus	57	-0.333471	-1.29207	0.126499	MEIS2/EFNB1/KCNB1/DOK4/JAM3/DYSF/IFI6/CAV1/MT2A/BCL11A/CLU/ACP5/PYGL/PGF/MYOCD/FNDC4/GPRC5B/FAM107A/GSTP1/SNAI2/IGF1/APOBEC3C/MMP28/ATP1A2/NCAM1/NBL1/DUOXA1/ARG2/LGR6/AOC1/CCK
MF	GO:0051428	peptide hormone receptor binding	2	-0.782419	-1.27396	0.126712	CCK
BP	GO:0002933	lipid hydroxylation	1	-0.937984	-1.25042	0.126761
BP	GO:0008210	estrogen metabolic process	1	-0.937984	-1.25042	0.126761
MF	GO:0008401	retinoic acid 4-hydroxylase activity	1	-0.937984	-1.25042	0.126761
BP	GO:0009820	alkaloid metabolic process	1	-0.937984	-1.25042	0.126761
BP	GO:0009822	alkaloid catabolic process	1	-0.937984	-1.25042	0.126761
MF	GO:0050649	testosterone 6-beta-hydroxylase activity	1	-0.937984	-1.25042	0.126761
BP	GO:0070989	oxidative demethylation	1	-0.937984	-1.25042	0.126761
MF	GO:0101020	estrogen 16-alpha-hydroxylase activity	1	-0.937984	-1.25042	0.126761
MF	GO:0004497	monooxygenase activity	5	-0.608509	-1.31062	0.127507	FAXDC2/CYP27A1/CYP3A5/CYP4B1
MF	GO:0016705	oxidoreductase activity, acting on paired donors, with incorporation or reduction of molecular oxygen	5	-0.608509	-1.31062	0.127507	FAXDC2/CYP27A1/CYP3A5/CYP4B1
BP	GO:0014003	oligodendrocyte development	3	-0.701299	-1.30385	0.127559	GSTP1/PRDM8
BP	GO:0021782	glial cell development	3	-0.701299	-1.30385	0.127559	GSTP1/PRDM8
BP	GO:2000379	positive regulation of reactive oxygen species metabolic process	3	-0.701299	-1.30385	0.127559	GSTP1/DUOXA1
BP	GO:0008202	steroid metabolic process	11	-0.491319	-1.36704	0.128554	CES1/FAXDC2/SRD5A2/ACOX2/SNAI2/CYP27A1/HSD17B6/CYP3A5
BP	GO:0001558	regulation of cell growth	9	-0.521406	-1.36756	0.128788	BCL11A/MYOCD/FAM107A/IGF1/CRYAB/SYT1
BP	GO:0044839	cell cycle G2/M phase transition	6	0.515707	1.38574	0.128788	TOPBP1/ODF2/PAXIP1/FBXL7/TUBA4A/AJUBA
MF	GO:0008276	protein methyltransferase activity	2	0.790155	1.34794	0.129187	EZH2/NSD2
MF	GO:0016278	lysine N-methyltransferase activity	2	0.790155	1.34794	0.129187	EZH2/NSD2
MF	GO:0016279	protein-lysine N-methyltransferase activity	2	0.790155	1.34794	0.129187	EZH2/NSD2
MF	GO:0018024	histone-lysine N-methyltransferase activity	2	0.790155	1.34794	0.129187	EZH2/NSD2
MF	GO:0042054	histone methyltransferase activity	2	0.790155	1.34794	0.129187	EZH2/NSD2
BP	GO:0005976	polysaccharide metabolic process	7	-0.556336	-1.35807	0.130607	PPP1R3C/PYGL/IGF1/GNMT/PYGM
BP	GO:0006520	cellular amino acid metabolic process	7	-0.553838	-1.35197	0.130607	HAAO/GNMT/ARG2/DPYS
BP	GO:0015980	energy derivation by oxidation of organic compounds	7	-0.55223	-1.34805	0.130607	PPP1R3C/PYGL/IGF1/GNMT/PYGM
BP	GO:0044264	cellular polysaccharide metabolic process	7	-0.556336	-1.35807	0.130607	PPP1R3C/PYGL/IGF1/GNMT/PYGM
BP	GO:0010817	regulation of hormone levels	12	-0.469784	-1.33686	0.130967	DKK3/SLC16A2/KCNB1/CES1/SRD5A2/CYP27A1/DUOX1/HSD17B6/CYP3A5/DUOXA1
CC	GO:0098984	neuron to neuron synapse	12	-0.470704	-1.33948	0.130967	LRP4/BCL11A/MPP2/BCAS1/CHRM1/CRYAB/NEFH/SYT1
BP	GO:0015850	organic hydroxy compound transport	5	-0.605744	-1.30467	0.131805	CES1/CAV1/CLU/SYT1
BP	GO:0031669	cellular response to nutrient levels	5	-0.605744	-1.30467	0.131805	BCL11A/FAM107A/SNAI2/AOC1
BP	GO:0032461	positive regulation of protein oligomerization	2	-0.779335	-1.26894	0.131849	CCK
BP	GO:0007600	sensory perception	7	-0.549572	-1.34156	0.131926	SNAI2/ACPP/CCK
MF	GO:0046983	protein dimerization activity	40	-0.356665	-1.32077	0.131929	GSTM3/RILP/S100A16/KCNB1/JAM3/LRP4/CAV1/PYGL/ACOX2/DLK2/PGF/QPRT/GSTM2/HSPB8/TENM2/AOX1/ACPP/MYOM1/ANO4/NBL1/CRYAB/SYT1/AOC1
BP	GO:1901564	organonitrogen compound metabolic process	150	-0.283653	-1.22249	0.132663	DYSF/CES1/LRP4/INKA2/SYNPO2/RRAS/F10/CPAMD8/GGT7/NIBAN1/IFI6/CAV1/CCDC8/BCL11A/PPP1R3C/NDRG2/CLU/ACP5/ITIH5/MYLK/ITM2C/GSTM5/HAAO/CHRDL1/ALDOC/CAND2/SPTLC3/PGF/MYOCD/AFAP1L2/HPSE2/QPRT/GPRC5B/GSTM2/FAM107A/GCNT2/GSTP1/HSPB8/GGT6/SNAI2/IGF1/DUOX1/APOBEC3C/FBXO17/GAS1/CHST2/MMP28/GNMT/AOX1/ATP1A2/NCAM1/ACPP/CPXM1/CRYAB/CYP3A5/CDC42EP5/ADAMTSL1/DUOXA1/ARG2/NSG1/AOC1/DPYS/CCK/ANPEP
MF	GO:0005372	water transmembrane transporter activity	1	-0.935401	-1.24698	0.132797
BP	GO:0006833	water transport	1	-0.935401	-1.24698	0.132797
MF	GO:0015204	urea transmembrane transporter activity	1	-0.935401	-1.24698	0.132797
MF	GO:0015265	urea channel activity	1	-0.935401	-1.24698	0.132797
BP	GO:0015840	urea transport	1	-0.935401	-1.24698	0.132797
BP	GO:0019755	one-carbon compound transport	1	-0.935401	-1.24698	0.132797
BP	GO:0042044	fluid transport	1	-0.935401	-1.24698	0.132797
BP	GO:0071918	urea transmembrane transport	1	-0.935401	-1.24698	0.132797
MF	GO:0016810	hydrolase activity, acting on carbon-nitrogen (but not peptide) bonds	5	-0.604576	-1.30215	0.133238	APOBEC3C/ARG2/DPYS
BP	GO:0002683	negative regulation of immune system process	8	-0.529986	-1.34331	0.133247	MMP28/NBL1/ARG2
BP	GO:0006766	vitamin metabolic process	9	-0.517758	-1.35799	0.133838	ACP5/HAAO/SNAI2/CYP27A1/AOX1/ACPP
BP	GO:0051881	regulation of mitochondrial membrane potential	4	-0.64455	-1.31225	0.134417	SPART/IFI6/CCK
BP	GO:0042982	amyloid precursor protein metabolic process	5	-0.60235	-1.29736	0.13467	CLU/ITM2C/IGF1/NSG1
BP	GO:1902749	regulation of cell cycle G2/M phase transition	5	0.550914	1.37484	0.134868	TOPBP1/ODF2/PAXIP1/FBXL7/TUBA4A
BP	GO:0006936	muscle contraction	19	-0.422778	-1.34925	0.135104	DYSF/CAV1/GNAO1/MYLK/SYNM/MYOCD/GSTM2/ATP1A2/MYOM1/CRYAB/ARG2/ACTC1
BP	GO:0043269	regulation of ion transport	20	-0.415832	-1.34109	0.135104	KCNB1/FXYD6/DYSF/CAV1/GNAO1/MYLK/KCNAB1/GSTM2/CHRM1/ATP1A2/JPH4/SYT1/CCK
BP	GO:0032104	regulation of response to extracellular stimulus	3	-0.69373	-1.28978	0.135433	SNAI2/CCK
BP	GO:0032105	negative regulation of response to extracellular stimulus	3	-0.69373	-1.28978	0.135433	SNAI2/CCK
BP	GO:0032107	regulation of response to nutrient levels	3	-0.69373	-1.28978	0.135433	SNAI2/CCK
BP	GO:0032108	negative regulation of response to nutrient levels	3	-0.69373	-1.28978	0.135433	SNAI2/CCK
BP	GO:0051701	interaction with host	6	-0.581586	-1.33831	0.135501	NCAM1/ANPEP
BP	GO:0042133	neurotransmitter metabolic process	7	-0.545153	-1.33077	0.135884	CAV1/CLU/ACP5/ARG2/DPYS
BP	GO:0043901	negative regulation of multi-organism process	7	-0.546067	-1.333	0.135884	IGF1/APOBEC3C/ARG2
BP	GO:1901617	organic hydroxy compound biosynthetic process	7	-0.546172	-1.33326	0.135884	CES1/FAXDC2/SRD5A2/ACOX2/SNAI2/CYP27A1
BP	GO:0043933	protein-containing complex subunit organization	46	-0.34216	-1.29695	0.135965	GNMT/ACPP/MYOM1/CRYAB/CDC42EP5/SYT1/DPT/NSG1/DPYS/CCK
CC	GO:0005615	extracellular space	95	-0.305478	-1.26411	0.136223	LGALS3BP/BCAS1/PGF/FNDC4/QPRT/GPRC5B/GSTM2/GSTP1/GGT6/COL17A1/IGF1/PTGDS/MMP28/AOX1/ACPP/COL4A6/PYGM/CPXM1/NBL1/CRYAB/DPT/LGR6/FCGBP/AOC1/ACTC1/SLC2A5/DPYS/COL9A1/CCK/ANPEP
BP	GO:0001764	neuron migration	6	-0.579254	-1.33295	0.136856	FBXO31/ITGA3/GATA2/NDNF/CCK
BP	GO:1903426	regulation of reactive oxygen species biosynthetic process	6	-0.580069	-1.33482	0.136856	CAV1/CLU/ACP5/DUOXA1/ARG2
BP	GO:0048644	muscle organ morphogenesis	4	-0.642876	-1.30884	0.137371	MYLK/MYOM1/ACTC1
BP	GO:0060415	muscle tissue morphogenesis	4	-0.642876	-1.30884	0.137371	MYLK/MYOM1/ACTC1
BP	GO:0033559	unsaturated fatty acid metabolic process	5	-0.600643	-1.29368	0.137536	GSTM2/GSTP1/PTGDS
BP	GO:0006091	generation of precursor metabolites and energy	16	-0.438485	-1.35067	0.13769	PPP1R3C/PYGL/HAAO/ALDOC/IGF1/GNMT/AOX1/HSD17B6/PYGM
BP	GO:0006839	mitochondrial transport	4	0.606771	1.37022	0.138037	THEM4/MFN2/TMEM14C/SFXN3
BP	GO:0040012	regulation of locomotion	37	-0.356107	-1.2984	0.138239	CAV2/MAGI2/SPOCK3/AMOT/AJUBA/CD40/JCAD/KANK1/VCL/CAVIN1/JAM3/RND3/DYSF/RRAS/F10/CAV1/MYLK/PGF/MYOCD/FAM107A/GCNT2/GSTP1/CHRM1/SNAI2/IGF1/DUOX1/MMP28/NBL1/LGR6
BP	GO:0031424	keratinization	1	-0.932817	-1.24353	0.138833
BP	GO:0070268	cornification	1	-0.932817	-1.24353	0.138833
BP	GO:0042221	response to chemical	119	-0.291859	-1.23965	0.138917	AJUBA/CD40/DKK3/JCAD/RAB7B/ZNF423/ATP2B4/CDC42EP4/NDNF/SPART/KANK1/WFS1/FEZ1/MGST3/RNF165/GSTM3/TCN2/MEIS2/NPR2/EFNB1/S100A16/KCNB1/DOK4/JAM3/DYSF/CES1/IFI6/CAV1/MT2A/BCL11A/GNAO1/CLU/ACP5/GSTM5/HAAO/CHRDL1/SLC15A2/SYNGR1/MT1X/PGF/MYOCD/FNDC4/GSTM2/FAM107A/GCNT2/GSTP1/HSPB8/CHRM1/SNAI2/IGF1/HOXD13/DUOX1/FBXO17/GAS1/MMP28/ATP1A2/NCAM1/NAT1/NBL1/CRYAB/CYP3A5/NEFH/CYP4B1/SYT1/LGR6/MT1E/AOC1/ACTC1/SL…
BP	GO:0042981	regulation of apoptotic process	35	-0.366455	-1.31998	0.139013	IFI6/CAV1/TMBIM1/HMGN5/CLU/SRPX/ITM2C/MYOCD/GSTP1/SNAI2/IGF1/GAS1/CRYAB/ARG2/ACTC1/CCK
BP	GO:0043067	regulation of programmed cell death	35	-0.366455	-1.31998	0.139013	IFI6/CAV1/TMBIM1/HMGN5/CLU/SRPX/ITM2C/MYOCD/GSTP1/SNAI2/IGF1/GAS1/CRYAB/ARG2/ACTC1/CCK
BP	GO:0009416	response to light stimulus	6	-0.576043	-1.32556	0.139566	ATP1A2/CCK
BP	GO:0031330	negative regulation of cellular catabolic process	8	0.473684	1.44048	0.139738	HGF/OGT/CST3/AXIN2/CBFA2T3/MAP1A/ATP2B4/FEZ1
BP	GO:1900271	regulation of long-term synaptic potentiation	3	-0.689977	-1.2828	0.140157	FAM107A/NSG1
BP	GO:0009746	response to hexose	2	-0.770964	-1.25531	0.140411	SLC2A5
BP	GO:0071326	cellular response to monosaccharide stimulus	2	-0.770964	-1.25531	0.140411	SLC2A5
BP	GO:0071331	cellular response to hexose stimulus	2	-0.770964	-1.25531	0.140411	SLC2A5
BP	GO:0007519	skeletal muscle tissue development	6	-0.574582	-1.3222	0.140921	CAV1/MYORG/KCNAB1/MYOCD/MYOM1
BP	GO:0003012	muscle system process	21	-0.41041	-1.33384	0.14104	DYSF/CAV1/GNAO1/MYLK/SYNM/MYOCD/GSTM2/IGF1/ATP1A2/MYOM1/CRYAB/ARG2/ACTC1
CC	GO:0005637	nuclear inner membrane	1	0.927649	1.23859	0.142574	CBX3
CC	GO:0005719	nuclear euchromatin	1	0.927649	1.23859	0.142574	CBX3
CC	GO:0005721	pericentric heterochromatin	1	0.927649	1.23859	0.142574	CBX3
CC	GO:0031618	nuclear pericentric heterochromatin	1	0.927649	1.23859	0.142574	CBX3
CC	GO:0090734	site of DNA damage	1	0.927649	1.23859	0.142574	CBX3
MF	GO:1990226	histone methyltransferase binding	1	0.927649	1.23859	0.142574	CBX3
BP	GO:0045787	positive regulation of cell cycle	9	0.449955	1.41711	0.142857	NUSAP1/PTK6/EZH2/DBF4
CC	GO:0099080	supramolecular complex	30	-0.372633	-1.3118	0.143337	FLNC/PGM5/COL4A6/LDB3/MYOM1/CRYAB/KRT23/NEFH/JAKMIP1/ACTC1
CC	GO:0099081	supramolecular polymer	30	-0.372633	-1.3118	0.143337	FLNC/PGM5/COL4A6/LDB3/MYOM1/CRYAB/KRT23/NEFH/JAKMIP1/ACTC1
BP	GO:0001818	negative regulation of cytokine production	7	0.500308	1.42988	0.143443	ORM1
BP	GO:0007186	G protein-coupled receptor signaling pathway	16	-0.43499	-1.3399	0.143524	GPRC5B/CHRM1/ACPP/LGR6/NSG1/CCK
BP	GO:0031123	RNA 3'-end processing	2	0.784974	1.3391	0.143541	SRSF11/INTS8
BP	GO:0003007	heart morphogenesis	8	-0.524135	-1.32848	0.143596	SNAI2/MYOM1/ACTC1
BP	GO:0097191	extrinsic apoptotic signaling pathway	11	-0.485478	-1.35078	0.144623	IFI6/CAV1/TMBIM1/SRPX/ITM2C/GSTP1/SNAI2/IGF1
BP	GO:0000245	spliceosomal complex assembly	2	0.782383	1.33468	0.145933	PRPF39/KHDC4
BP	GO:0000281	mitotic cytokinesis	2	0.78015	1.33087	0.145933	NUSAP1
CC	GO:0005681	spliceosomal complex	2	0.782383	1.33468	0.145933	PRPF39/KHDC4
BP	GO:0006376	mRNA splice site selection	2	0.782383	1.33468	0.145933	PRPF39/KHDC4
BP	GO:0061640	cytoskeleton-dependent cytokinesis	2	0.78015	1.33087	0.145933	NUSAP1
BP	GO:0007409	axonogenesis	15	-0.44728	-1.35411	0.146226	MAP1A/SPART/FEZ1/RNF165/VCL/EFNB1/DOK4/LRP4/NCAM1/NEFH/LGR6/CCK
CC	GO:0005793	endoplasmic reticulum-Golgi intermediate compartment	4	-0.638932	-1.30081	0.14771	COPZ2/ANPEP
BP	GO:0045471	response to ethanol	4	-0.638902	-1.30075	0.14771	GSTP1/ACTC1
BP	GO:0097305	response to alcohol	4	-0.638902	-1.30075	0.14771	GSTP1/ACTC1
BP	GO:0005996	monosaccharide metabolic process	7	-0.538792	-1.31525	0.147757	ALDOC/PGM5/IGF1/GNMT
BP	GO:0006006	glucose metabolic process	7	-0.538792	-1.31525	0.147757	ALDOC/PGM5/IGF1/GNMT
BP	GO:0019318	hexose metabolic process	7	-0.538792	-1.31525	0.147757	ALDOC/PGM5/IGF1/GNMT
MF	GO:0008395	steroid hydroxylase activity	3	-0.683684	-1.2711	0.149606	CYP27A1/CYP3A5
BP	GO:0071242	cellular response to ammonium ion	3	-0.683665	-1.27107	0.149606	CHRM1/AOC1
BP	GO:0051046	regulation of secretion	10	0.456897	1.47881	0.15	ORM1/ORM2
BP	GO:1903530	regulation of secretion by cell	10	0.456897	1.47881	0.15	ORM1/ORM2
MF	GO:0000979	RNA polymerase II core promoter sequence-specific DNA binding	2	0.779793	1.33026	0.150718	EZH2/STAT1
MF	GO:0001046	core promoter sequence-specific DNA binding	2	0.779793	1.33026	0.150718	EZH2/STAT1
MF	GO:0001047	core promoter binding	2	0.779793	1.33026	0.150718	EZH2/STAT1
BP	GO:0035456	response to interferon-beta	2	0.779793	1.33026	0.150718	CAPN2/STAT1
BP	GO:0035458	cellular response to interferon-beta	2	0.779793	1.33026	0.150718	CAPN2/STAT1
BP	GO:0060330	regulation of response to interferon-gamma	2	0.779793	1.33026	0.150718	HPX/STAT1
BP	GO:0060334	regulation of interferon-gamma-mediated signaling pathway	2	0.779793	1.33026	0.150718	HPX/STAT1
MF	GO:1990841	promoter-specific chromatin binding	2	0.779793	1.33026	0.150718	EZH2/STAT1
BP	GO:0002088	lens development in camera-type eye	1	-0.925065	-1.2332	0.150905
MF	GO:0005212	structural constituent of eye lens	1	-0.925065	-1.2332	0.150905
BP	GO:0007021	tubulin complex assembly	1	-0.925065	-1.2332	0.150905
BP	GO:0032387	negative regulation of intracellular transport	1	-0.925065	-1.2332	0.150905
BP	GO:0060561	apoptotic process involved in morphogenesis	1	-0.925065	-1.2332	0.150905
BP	GO:0071480	cellular response to gamma radiation	1	-0.925065	-1.2332	0.150905
CC	GO:0097512	cardiac myofibril	1	-0.925065	-1.2332	0.150905
BP	GO:1902742	apoptotic process involved in development	1	-0.925065	-1.2332	0.150905
MF	GO:0005501	retinoid binding	2	-0.766839	-1.2486	0.152397	PTGDS
MF	GO:0019840	isoprenoid binding	2	-0.766839	-1.2486	0.152397	PTGDS
BP	GO:2001237	negative regulation of extrinsic apoptotic signaling pathway	6	-0.568955	-1.30925	0.153117	IFI6/TMBIM1/GSTP1/SNAI2/IGF1
BP	GO:0051050	positive regulation of transport	20	0.350782	1.41031	0.154412	ORM1/ORM2
MF	GO:0003678	DNA helicase activity	3	0.683117	1.37513	0.154891	MCM2/RUVBL1/CHTF8
BP	GO:0006261	DNA-dependent DNA replication	3	0.683117	1.37513	0.154891	DBF4/MCM2/CHTF8
MF	GO:0008238	exopeptidase activity	7	-0.535335	-1.30681	0.155673	GGT6/CPXM1/ANPEP
BP	GO:0030036	actin cytoskeleton organization	25	-0.377862	-1.29619	0.156004	JAM3/RND3/SYNPO2/CSRP2/CAPG/VILL/CORO6/FAM107A/PGM5/EFS/LDB3/MYOM1/CDC42EP5/ACTC1
BP	GO:0061564	axon development	16	-0.426202	-1.31283	0.156359	MAP1A/SPART/FEZ1/RNF165/VCL/EFNB1/DOK4/JAM3/LRP4/NCAM1/NEFH/LGR6/CCK
BP	GO:0010941	regulation of cell death	39	-0.347151	-1.27786	0.156841	IFI6/CAV1/TMBIM1/HMGN5/CLU/SRPX/ITM2C/ACOX2/MYOCD/GSTP1/SNAI2/IGF1/GAS1/CRYAB/ARG2/ACTC1/CCK
CC	GO:0000779	condensed chromosome, centromeric region	3	0.67987	1.36859	0.157609	ZWINT/CBX3
CC	GO:0097546	ciliary base	2	0.76943	1.31259	0.157895	NPHP4/IFT88
CC	GO:0097730	non-motile cilium	2	0.76943	1.31259	0.157895	NPHP4/IFT88
MF	GO:0008517	folic acid transmembrane transporter activity	1	0.917313	1.22479	0.158416	SLC19A2
MF	GO:0015234	thiamine transmembrane transporter activity	1	0.917313	1.22479	0.158416	SLC19A2
MF	GO:0015238	drug transmembrane transporter activity	1	0.917313	1.22479	0.158416	SLC19A2
BP	GO:0015884	folic acid transport	1	0.917313	1.22479	0.158416	SLC19A2
BP	GO:0015888	thiamine transport	1	0.917313	1.22479	0.158416	SLC19A2
BP	GO:0035461	vitamin transmembrane transport	1	0.917313	1.22479	0.158416	SLC19A2
BP	GO:0045117	azole transport	1	0.917313	1.22479	0.158416	SLC19A2
BP	GO:0071934	thiamine transmembrane transport	1	0.917313	1.22479	0.158416	SLC19A2
BP	GO:0072337	modified amino acid transport	1	0.917313	1.22479	0.158416	SLC19A2
BP	GO:0072348	sulfur compound transport	1	0.917313	1.22479	0.158416	SLC19A2
MF	GO:0072349	modified amino acid transmembrane transporter activity	1	0.917313	1.22479	0.158416	SLC19A2
BP	GO:0072531	pyrimidine-containing compound transmembrane transport	1	0.917313	1.22479	0.158416	SLC19A2
MF	GO:0090482	vitamin transmembrane transporter activity	1	0.917313	1.22479	0.158416	SLC19A2
MF	GO:1901474	azole transmembrane transporter activity	1	0.917313	1.22479	0.158416	SLC19A2
MF	GO:1901682	sulfur compound transmembrane transporter activity	1	0.917313	1.22479	0.158416	SLC19A2
MF	GO:0043167	ion binding	138	-0.282251	-1.21099	0.158586	MT2A/RAB9B/CSRP2/FAXDC2/BCL11A/GNAO1/ACP5/MYLK/PHYHD1/ITM2C/PYGL/KCNAB1/HAAO/ACOX2/ETNK2/MT1X/DLK2/SPTLC3/PGF/MPPED2/HPSE2/GSTM2/GSTP1/SNAI2/PGM5/CYP27A1/DUOX1/APOBEC3C/PTGDS/MMP28/TENM2/GNMT/SMOC1/AOX1/ATP1A2/LDB3/PYGM/CPXM1/CRYAB/CYP3A5/CYP4B1/SYT1/ARG2/LGR6/MT1E/AOC1/PRDM8/ACTC1/DPYS/COL9A1/ANPEP
BP	GO:0002548	monocyte chemotaxis	1	-0.922481	-1.22975	0.158954
MF	GO:0016015	morphogen activity	1	-0.922481	-1.22975	0.158954
MF	GO:0019955	cytokine binding	1	-0.922481	-1.22975	0.158954
BP	GO:0035581	sequestering of extracellular ligand from receptor	1	-0.922481	-1.22975	0.158954
BP	GO:0035582	sequestering of BMP in extracellular matrix	1	-0.922481	-1.22975	0.158954
MF	GO:0036122	BMP binding	1	-0.922481	-1.22975	0.158954
BP	GO:0038098	sequestering of BMP from receptor via BMP binding	1	-0.922481	-1.22975	0.158954
BP	GO:0048263	determination of dorsal identity	1	-0.922481	-1.22975	0.158954
BP	GO:0071674	mononuclear cell migration	1	-0.922481	-1.22975	0.158954
BP	GO:0071675	regulation of mononuclear cell migration	1	-0.922481	-1.22975	0.158954
BP	GO:0071676	negative regulation of mononuclear cell migration	1	-0.922481	-1.22975	0.158954
BP	GO:0071692	protein localization to extracellular region	1	-0.922481	-1.22975	0.158954
BP	GO:0071694	maintenance of protein location in extracellular region	1	-0.922481	-1.22975	0.158954
BP	GO:0090025	regulation of monocyte chemotaxis	1	-0.922481	-1.22975	0.158954
BP	GO:0090027	negative regulation of monocyte chemotaxis	1	-0.922481	-1.22975	0.158954
BP	GO:1900115	extracellular regulation of signal transduction	1	-0.922481	-1.22975	0.158954
BP	GO:1900116	extracellular negative regulation of signal transduction	1	-0.922481	-1.22975	0.158954
MF	GO:0008307	structural constituent of muscle	3	-0.677922	-1.26039	0.16063	SYNM/MYOM1
BP	GO:0045214	sarcomere organization	3	-0.677922	-1.26039	0.16063	LDB3/MYOM1
BP	GO:0140014	mitotic nuclear division	9	0.429809	1.35366	0.161905	NUSAP1/TACC3/PRC1/ZWINT
BP	GO:0030218	erythrocyte differentiation	4	0.591146	1.33494	0.162577	L3MBTL3/STAT1/TMEM14C/GATA2
BP	GO:0034101	erythrocyte homeostasis	4	0.591146	1.33494	0.162577	L3MBTL3/STAT1/TMEM14C/GATA2
BP	GO:0005975	carbohydrate metabolic process	22	-0.390707	-1.29637	0.162844	ST3GAL5/ST8SIA1/ALDH2/DYSF/PPP1R3C/MYORG/PYGL/ALDOC/PGM5/IGF1/CHST2/GNMT/PYGM/SLC2A5
BP	GO:0007051	spindle organization	3	0.672727	1.35421	0.163043	TACC3/PRC1
BP	GO:0097553	calcium ion transmembrane import into cytosol	5	-0.591376	-1.27372	0.163324	GSTM2/ATP1A2/JPH4
BP	GO:0012501	programmed cell death	46	-0.333685	-1.26483	0.163377	IFI6/CAV1/TMBIM1/HMGN5/CLU/SRPX/ITM2C/PYGL/MYOCD/GSTP1/SNAI2/IGF1/GAS1/CRYAB/KRT23/ARG2/NSG1/ACTC1/CCK
BP	GO:2000147	positive regulation of cell motility	18	-0.41411	-1.30139	0.166082	CAVIN1/DYSF/F10/CAV1/MYLK/PGF/FAM107A/GCNT2/SNAI2/IGF1/DUOX1/LGR6
BP	GO:0003044	regulation of systemic arterial blood pressure mediated by a chemical signal	2	-0.759613	-1.23683	0.166096	SLC2A5
BP	GO:0003073	regulation of systemic arterial blood pressure	2	-0.759613	-1.23683	0.166096	SLC2A5
BP	GO:0035418	protein localization to synapse	2	-0.760067	-1.23757	0.166096	NSG1
BP	GO:0007267	cell-cell signaling	40	-0.344146	-1.27441	0.166297	WWOX/PRICKLE2/FZD1/CALM1/MAGI2/FERMT2/GJC1/DKK3/MAP1A/KANK1/TSHZ3/DAAM2/EFNB1/KCNB1/TCF7L1/LRP4/CAV1/GNAO1/NDRG2/SRD5A2/MPP2/SYNGR1/PGF/GPRC5B/FAM107A/CHRM1/SNAI2/ATP1A2/JPH4/SYT1/LGR6/NSG1
CC	GO:0044428	nuclear part	75	0.18519	1.15226	0.166667	ADARB2/NUSAP1/PTK6/EZH2/NUCB2/DBF4/L3MBTL3/ZWINT/CBX3/TOPBP1/OGT/REXO2/QSOX2/PRPF39/SNHG1/FANCD2/SRSF11/TWISTNB/MCM2/FNBP4/RAD23B/GNL3/NOP58/NSD2/INTS8/KHDC4/STAT1/NKTR/ACTL6A/RUVBL1/UBAP2L/MSL3/DNMT3A/PAXIP1/SFPQ/HNRNPDL/LDOC1/NXF1/CHMP7/DUSP3
BP	GO:0010952	positive regulation of peptidase activity	3	-0.675426	-1.25575	0.166929	CAV1/CCK
MF	GO:0004181	metallocarboxypeptidase activity	1	-0.919897	-1.22631	0.167002
MF	GO:0001091	RNA polymerase II basal transcription factor binding	2	0.764249	1.30375	0.167464	NOP58/RUVBL1
MF	GO:0001094	TFIID-class transcription factor complex binding	2	0.764249	1.30375	0.167464	NOP58/RUVBL1
MF	GO:0001098	basal transcription machinery binding	2	0.764249	1.30375	0.167464	NOP58/RUVBL1
MF	GO:0001099	basal RNA polymerase II transcription machinery binding	2	0.764249	1.30375	0.167464	NOP58/RUVBL1
BP	GO:0006333	chromatin assembly or disassembly	2	0.764249	1.30375	0.167464	MCM2/RUVBL1
BP	GO:0006334	nucleosome assembly	2	0.764249	1.30375	0.167464	MCM2/RUVBL1
CC	GO:0031011	Ino80 complex	2	0.764249	1.30375	0.167464	ACTL6A/RUVBL1
BP	GO:0031497	chromatin assembly	2	0.764249	1.30375	0.167464	MCM2/RUVBL1
CC	GO:0033202	DNA helicase complex	2	0.764249	1.30375	0.167464	ACTL6A/RUVBL1
BP	GO:0034728	nucleosome organization	2	0.764249	1.30375	0.167464	MCM2/RUVBL1
BP	GO:0043044	ATP-dependent chromatin remodeling	2	0.764249	1.30375	0.167464	ACTL6A/RUVBL1
CC	GO:0070603	SWI/SNF superfamily-type complex	2	0.764249	1.30375	0.167464	ACTL6A/RUVBL1
CC	GO:0097346	INO80-type complex	2	0.764249	1.30375	0.167464	ACTL6A/RUVBL1
BP	GO:0031647	regulation of protein stability	5	-0.588407	-1.26733	0.167622	CLU/FAM107A/IGF1/CRYAB
BP	GO:0051924	regulation of calcium ion transport	9	-0.496193	-1.30143	0.167929	DYSF/CAV1/GNAO1/MYLK/GSTM2/ATP1A2/JPH4
BP	GO:0046470	phosphatidylcholine metabolic process	4	0.581338	1.31279	0.168712	PLAAT3/CAPN2/CHKA
CC	GO:0035577	azurophil granule membrane	2	-0.753886	-1.22751	0.169521	ACPP
CC	GO:0031519	PcG protein complex	2	0.759067	1.29491	0.169856	EZH2/UBAP2L
BP	GO:0050896	response to stimulus	202	-0.27343	-1.18462	0.17	RAB7B/ZNF423/ATP2B4/CDC42EP4/NDNF/SBSPON/SPART/KANK1/WFS1/FEZ1/MGST3/RNF165/ARHGAP23/DAAM2/GNAL/NT5E/GSTM3/LARGE1/VCL/TCN2/MEIS2/GPRASP1/NPR2/EFNB1/S100A16/KCNB1/DOK4/ST8SIA1/JAM3/TCF7L1/RND3/DYSF/CES1/LRP4/RRAS/F10/GGT7/NIBAN1/IFI6/CAV1/TMBIM1/MT2A/RAB9B/BCL11A/GNAO1/NDRG2/CLU/ACP5/SRPX/MYLK/MYORG/ITM2C/PYGL/GSTM5/MPP2/HAAO/CHRDL1/SLC15A2/ALDOC/ACOX2/SYNGR1/MT1X/DLK2/LGALS3BP/PGF/MYOCD/AFAP1L2/F…
BP	GO:0002922	positive regulation of humoral immune response	1	0.912145	1.21789	0.170297	HPX
BP	GO:0002923	regulation of humoral immune response mediated by circulating immunoglobulin	1	0.912145	1.21789	0.170297	HPX
BP	GO:0002925	positive regulation of humoral immune response mediated by circulating immunoglobulin	1	0.912145	1.21789	0.170297	HPX
MF	GO:0015232	heme transporter activity	1	0.912145	1.21789	0.170297	HPX
BP	GO:0015886	heme transport	1	0.912145	1.21789	0.170297	HPX
BP	GO:0020027	hemoglobin metabolic process	1	0.912145	1.21789	0.170297	HPX
MF	GO:0051184	cofactor transmembrane transporter activity	1	0.912145	1.21789	0.170297	HPX
BP	GO:0060332	positive regulation of response to interferon-gamma	1	0.912145	1.21789	0.170297	HPX
BP	GO:0060335	positive regulation of interferon-gamma-mediated signaling pathway	1	0.912145	1.21789	0.170297	HPX
CC	GO:0071682	endocytic vesicle lumen	1	0.912145	1.21789	0.170297	HPX
BP	GO:0097190	apoptotic signaling pathway	18	-0.412558	-1.29651	0.17076	IFI6/CAV1/TMBIM1/CLU/SRPX/ITM2C/GSTP1/SNAI2/IGF1/CCK
BP	GO:0072524	pyridine-containing compound metabolic process	8	-0.514681	-1.30452	0.170763	HAAO/ALDOC/QPRT/IGF1/AOX1
BP	GO:0051188	cofactor biosynthetic process	14	-0.443049	-1.31356	0.170848	HAAO/ALDOC/QPRT/GGT6/IGF1/DUOX1/DUOXA1
BP	GO:0002115	store-operated calcium entry	1	-0.917313	-1.22286	0.171026
MF	GO:0005217	intracellular ligand-gated ion channel activity	1	-0.917313	-1.22286	0.171026
MF	GO:0005229	intracellular calcium activated chloride channel activity	1	-0.914729	-1.21942	0.171026
MF	GO:0005319	lipid transporter activity	1	-0.914729	-1.21942	0.171026
MF	GO:0005548	phospholipid transporter activity	1	-0.914729	-1.21942	0.171026
CC	GO:0014701	junctional sarcoplasmic reticulum membrane	1	-0.917313	-1.22286	0.171026
MF	GO:0015278	calcium-release channel activity	1	-0.917313	-1.22286	0.171026
BP	GO:0017121	phospholipid scrambling	1	-0.914729	-1.21942	0.171026
MF	GO:0017128	phospholipid scramblase activity	1	-0.914729	-1.21942	0.171026
CC	GO:0030314	junctional membrane complex	1	-0.917313	-1.22286	0.171026
CC	GO:0033017	sarcoplasmic reticulum membrane	1	-0.917313	-1.22286	0.171026
BP	GO:0050885	neuromuscular process controlling balance	1	-0.917313	-1.22286	0.171026
BP	GO:0061588	calcium activated phospholipid scrambling	1	-0.914729	-1.21942	0.171026
BP	GO:0061589	calcium activated phosphatidylserine scrambling	1	-0.914729	-1.21942	0.171026
BP	GO:0061590	calcium activated phosphatidylcholine scrambling	1	-0.914729	-1.21942	0.171026
BP	GO:0061591	calcium activated galactosylceramide scrambling	1	-0.914729	-1.21942	0.171026
MF	GO:0061778	intracellular chloride channel activity	1	-0.914729	-1.21942	0.171026
BP	GO:0097035	regulation of membrane lipid distribution	1	-0.914729	-1.21942	0.171026
MF	GO:0099094	ligand-gated cation channel activity	1	-0.917313	-1.22286	0.171026
MF	GO:0099604	ligand-gated calcium channel activity	1	-0.917313	-1.22286	0.171026
BP	GO:2001256	regulation of store-operated calcium entry	1	-0.917313	-1.22286	0.171026
BP	GO:0000086	G2/M transition of mitotic cell cycle	5	0.51436	1.28362	0.171053	TOPBP1/ODF2/FBXL7/TUBA4A/AJUBA
BP	GO:0040029	regulation of gene expression, epigenetic	5	0.51436	1.28362	0.171053	EZH2/TWISTNB/MSL3/DNMT3A/AJUBA
BP	GO:0001667	ameboidal-type cell migration	9	0.416887	1.31296	0.171429	PAXIP1/ITGA3/ANXA6/GATA2/AMOT/CD40/JCAD/KANK1/EFNB1
BP	GO:0001676	long-chain fatty acid metabolic process	5	-0.58688	-1.26404	0.17192	GSTM2/GSTP1/PTGDS
BP	GO:0006023	aminoglycan biosynthetic process	3	-0.673147	-1.25151	0.173228	GCNT2/CHST2
BP	GO:0071478	cellular response to radiation	3	-0.673864	-1.25285	0.173228	SNAI2/CRYAB
CC	GO:0014069	postsynaptic density	10	-0.482335	-1.30835	0.173317	LRP4/BCL11A/MPP2/BCAS1/CHRM1/CRYAB/NEFH
CC	GO:0099572	postsynaptic specialization	10	-0.482335	-1.30835	0.173317	LRP4/BCL11A/MPP2/BCAS1/CHRM1/CRYAB/NEFH
BP	GO:0050848	regulation of calcium-mediated signaling	5	-0.584142	-1.25814	0.173352	GSTM2/IGF1/JPH4
BP	GO:2000145	regulation of cell motility	35	-0.349285	-1.25813	0.173767	MAGI2/SPOCK3/AMOT/AJUBA/CD40/JCAD/KANK1/VCL/CAVIN1/JAM3/RND3/DYSF/RRAS/F10/CAV1/MYLK/PGF/MYOCD/FAM107A/GCNT2/GSTP1/SNAI2/IGF1/DUOX1/MMP28/NBL1/LGR6
BP	GO:0000075	cell cycle checkpoint	3	0.657143	1.32284	0.173913	ZWINT/TOPBP1/FBXO31
BP	GO:0007093	mitotic cell cycle checkpoint	3	0.657143	1.32284	0.173913	ZWINT/TOPBP1/FBXO31
CC	GO:0043034	costamere	4	-0.625358	-1.27318	0.174298	SYNM/FLNC/PGM5
BP	GO:0044282	small molecule catabolic process	17	-0.420874	-1.30428	0.174323	HAAO/ALDOC/ACOX2/QPRT/CYP27A1/APOBEC3C/ARG2/DPYS
BP	GO:1901615	organic hydroxy compound metabolic process	17	-0.421494	-1.3062	0.174323	ALDH2/DYSF/CES1/FAXDC2/SRD5A2/ACOX2/SNAI2/IGF1/CYP27A1/DUOX1/DUOXA1
BP	GO:0002703	regulation of leukocyte mediated immunity	5	0.511749	1.27711	0.174342	HPX/NSD2/PAXIP1/GATA2/CD40
BP	GO:0002705	positive regulation of leukocyte mediated immunity	5	0.511749	1.27711	0.174342	HPX/NSD2/PAXIP1/GATA2/CD40
BP	GO:0019439	aromatic compound catabolic process	13	-0.441266	-1.28485	0.175481	HAAO/ALDOC/IGF1/APOBEC3C/AOX1/DPYS
BP	GO:0008219	cell death	49	-0.325899	-1.24118	0.176211	IFI6/CAV1/TMBIM1/HMGN5/CLU/SRPX/ITM2C/PYGL/ACOX2/MYOCD/GSTP1/SNAI2/IGF1/GAS1/CRYAB/KRT23/ARG2/NSG1/ACTC1/CCK
BP	GO:0010421	hydrogen peroxide-mediated programmed cell death	1	0.906977	1.21099	0.176238	HGF
BP	GO:0031641	regulation of myelination	1	0.906977	1.21099	0.176238	HGF
BP	GO:0031643	positive regulation of myelination	1	0.906977	1.21099	0.176238	HGF
BP	GO:0032613	interleukin-10 production	1	0.906977	1.21099	0.176238	HGF
BP	GO:0032653	regulation of interleukin-10 production	1	0.906977	1.21099	0.176238	HGF
BP	GO:0032733	positive regulation of interleukin-10 production	1	0.906977	1.21099	0.176238	HGF
BP	GO:0035728	response to hepatocyte growth factor	1	0.906977	1.21099	0.176238	HGF
BP	GO:0035729	cellular response to hepatocyte growth factor stimulus	1	0.906977	1.21099	0.176238	HGF
BP	GO:0036474	cell death in response to hydrogen peroxide	1	0.906977	1.21099	0.176238	HGF
BP	GO:0038066	p38MAPK cascade	1	0.906977	1.21099	0.176238	HGF
BP	GO:0048012	hepatocyte growth factor receptor signaling pathway	1	0.906977	1.21099	0.176238	HGF
BP	GO:0060638	mesenchymal-epithelial cell signaling	1	0.906977	1.21099	0.176238	HGF
BP	GO:0060665	regulation of branching involved in salivary gland morphogenesis by mesenchymal-epithelial signaling	1	0.906977	1.21099	0.176238	HGF
BP	GO:0070570	regulation of neuron projection regeneration	1	0.906977	1.21099	0.176238	HGF
BP	GO:0070572	positive regulation of neuron projection regeneration	1	0.906977	1.21099	0.176238	HGF
BP	GO:0097468	programmed cell death in response to reactive oxygen species	1	0.906977	1.21099	0.176238	HGF
BP	GO:1900744	regulation of p38MAPK cascade	1	0.906977	1.21099	0.176238	HGF
BP	GO:1901031	regulation of response to reactive oxygen species	1	0.906977	1.21099	0.176238	HGF
BP	GO:1901032	negative regulation of response to reactive oxygen species	1	0.906977	1.21099	0.176238	HGF
BP	GO:1901298	regulation of hydrogen peroxide-mediated programmed cell death	1	0.906977	1.21099	0.176238	HGF
BP	GO:1901299	negative regulation of hydrogen peroxide-mediated programmed cell death	1	0.906977	1.21099	0.176238	HGF
BP	GO:1903205	regulation of hydrogen peroxide-induced cell death	1	0.906977	1.21099	0.176238	HGF
BP	GO:1903206	negative regulation of hydrogen peroxide-induced cell death	1	0.906977	1.21099	0.176238	HGF
BP	GO:2001024	negative regulation of response to drug	1	0.906977	1.21099	0.176238	HGF
BP	GO:2001038	regulation of cellular response to drug	1	0.906977	1.21099	0.176238	HGF
BP	GO:2001039	negative regulation of cellular response to drug	1	0.906977	1.21099	0.176238	HGF
BP	GO:0006882	cellular zinc ion homeostasis	3	-0.67013	-1.2459	0.176378	MT1X/MT1E
BP	GO:0010273	detoxification of copper ion	3	-0.67013	-1.2459	0.176378	MT1X/MT1E
CC	GO:0031225	anchored component of membrane	3	-0.670452	-1.2465	0.176378	GAS1/NCAM1
CC	GO:0035579	specific granule membrane	3	-0.670553	-1.24669	0.176378	TMBIM1/SLC2A5
BP	GO:0043255	regulation of carbohydrate biosynthetic process	3	-0.670013	-1.24569	0.176378	IGF1/GNMT
BP	GO:0045927	positive regulation of growth	3	-0.67064	-1.24685	0.176378	IGF1/SYT1
BP	GO:0055069	zinc ion homeostasis	3	-0.67013	-1.2459	0.176378	MT1X/MT1E
BP	GO:0061687	detoxification of inorganic compound	3	-0.67013	-1.2459	0.176378	MT1X/MT1E
BP	GO:0071276	cellular response to cadmium ion	3	-0.67013	-1.2459	0.176378	MT1X/MT1E
BP	GO:0071294	cellular response to zinc ion	3	-0.67013	-1.2459	0.176378	MT1X/MT1E
BP	GO:0097501	stress response to metal ion	3	-0.67013	-1.2459	0.176378	MT1X/MT1E
BP	GO:1990169	stress response to copper ion	3	-0.67013	-1.2459	0.176378	MT1X/MT1E
BP	GO:0048869	cellular developmental process	113	-0.283383	-1.20214	0.176531	RAB7B/ZNF423/CDC42EP4/NDNF/SPART/KANK1/FEZ1/RNF165/DAAM2/GSTM3/VCL/MEIS2/NPR2/EFNB1/DOK4/JAM3/RND3/DYSF/CES1/LRP4/RRAS/CAV1/CSRP2/BCL11A/GNAO1/NDRG2/CLU/SRD5A2/MYORG/ITM2C/KCNAB1/CHRDL1/ALDOC/DLK2/PGF/MYOCD/GPRC5B/LAMB3/GCNT2/GSTP1/FLNC/CHRM1/SNAI2/PGM5/IGF1/GAS1/TENM2/SMOC1/NCAM1/LDB3/MYOM1/NBL1/KRT23/CDC42EP5/NEFH/SYT1/DUOXA1/ARG2/LGR6/PRDM8/ACTC1/CCK/ANPEP
BP	GO:0050688	regulation of defense response to virus	3	0.651948	1.31238	0.17663	STAT1/HTRA1/IFIT1
CC	GO:0072686	mitotic spindle	3	0.650247	1.30896	0.17663	NUSAP1/TACC3
CC	GO:0000791	euchromatin	2	0.748705	1.27723	0.177033	CBX3/DNMT3A
CC	GO:0000792	heterochromatin	2	0.748705	1.27723	0.177033	CBX3/DNMT3A
CC	GO:0005720	nuclear heterochromatin	2	0.748705	1.27723	0.177033	CBX3/DNMT3A
BP	GO:0006305	DNA alkylation	2	0.748705	1.27723	0.177033	EZH2/DNMT3A
BP	GO:0006306	DNA methylation	2	0.748705	1.27723	0.177033	EZH2/DNMT3A
BP	GO:0043984	histone H4-K16 acetylation	2	0.751295	1.28165	0.177033	OGT/MSL3
MF	GO:0140030	modification-dependent protein binding	2	0.751295	1.28165	0.177033	RAD23B/MSL3
BP	GO:0060341	regulation of cellular localization	23	-0.382095	-1.28505	0.177143	GSTM2/CHRM1/GAS1/ATP1A2/JPH4/CRYAB/NEFH/SYT1
BP	GO:0010043	response to zinc ion	5	-0.581998	-1.25352	0.17765	MT2A/HAAO/MT1X/MT1E
BP	GO:0022408	negative regulation of cell-cell adhesion	4	-0.624967	-1.27238	0.17873	SNAI2/ARG2
BP	GO:0019359	nicotinamide nucleotide biosynthetic process	6	-0.551023	-1.26798	0.178862	HAAO/ALDOC/QPRT/IGF1
BP	GO:0019363	pyridine nucleotide biosynthetic process	6	-0.551023	-1.26798	0.178862	HAAO/ALDOC/QPRT/IGF1
BP	GO:0072525	pyridine-containing compound biosynthetic process	6	-0.551023	-1.26798	0.178862	HAAO/ALDOC/QPRT/IGF1
BP	GO:0002074	extraocular skeletal muscle development	1	-0.912145	-1.21597	0.179074
CC	GO:0005859	muscle myosin complex	1	-0.912145	-1.21597	0.179074
CC	GO:0005863	striated muscle myosin thick filament	1	-0.912145	-1.21597	0.179074
CC	GO:0005865	striated muscle thin filament	1	-0.912145	-1.21597	0.179074
BP	GO:0010737	protein kinase A signaling	1	-0.912145	-1.21597	0.179074
CC	GO:0016459	myosin complex	1	-0.912145	-1.21597	0.179074
CC	GO:0016460	myosin II complex	1	-0.912145	-1.21597	0.179074
BP	GO:0030241	skeletal muscle myosin thick filament assembly	1	-0.912145	-1.21597	0.179074
BP	GO:0031033	myosin filament organization	1	-0.912145	-1.21597	0.179074
BP	GO:0031034	myosin filament assembly	1	-0.912145	-1.21597	0.179074
CC	GO:0032982	myosin filament	1	-0.912145	-1.21597	0.179074
CC	GO:0036379	myofilament	1	-0.912145	-1.21597	0.179074
BP	GO:0048739	cardiac muscle fiber development	1	-0.912145	-1.21597	0.179074
BP	GO:0071688	striated muscle myosin thick filament assembly	1	-0.912145	-1.21597	0.179074
BP	GO:0002520	immune system development	16	0.376344	1.39707	0.17931	L3MBTL3/NBEAL2/VCAM1/FANCD2/NSD2/STAT1/PAXIP1/LMO4/TMEM14C/CBFA2T3/GATA2/CD40/RAB7B/MEIS2/JAM3/RRAS
BP	GO:0060135	maternal process involved in female pregnancy	3	0.644156	1.2967	0.179348	LDOC1/CTSB/ITGA3
CC	GO:0042383	sarcolemma	12	-0.450154	-1.281	0.179927	VCL/KCNB1/DYSF/CAV1/SYNM/FLNC/PGM5/ATP1A2/SLC2A5
BP	GO:0001836	release of cytochrome c from mitochondria	5	-0.580053	-1.24933	0.180516	IFI6/CLU/IGF1/CCK
BP	GO:0050806	positive regulation of synaptic transmission	7	-0.524926	-1.2814	0.180739	MPP2/FAM107A/SYT1/NSG1
MF	GO:0015267	channel activity	8	-0.50628	-1.28323	0.181113	ANXA6/GJC1/KCNB1/KCNAB1/ANO4/JPH4/SLC14A1
MF	GO:0022803	passive transmembrane transporter activity	8	-0.50628	-1.28323	0.181113	ANXA6/GJC1/KCNB1/KCNAB1/ANO4/JPH4/SLC14A1
MF	GO:0022838	substrate-specific channel activity	8	-0.50628	-1.28323	0.181113	ANXA6/GJC1/KCNB1/KCNAB1/ANO4/JPH4/SLC14A1
BP	GO:0000726	non-recombinational repair	2	0.743523	1.26839	0.181818	NSD2/PAXIP1
BP	GO:0006303	double-strand break repair via nonhomologous end joining	2	0.743523	1.26839	0.181818	NSD2/PAXIP1
BP	GO:0010452	histone H3-K36 methylation	2	0.743523	1.26839	0.181818	NSD2/PAXIP1
BP	GO:0051568	histone H3-K4 methylation	2	0.743523	1.26839	0.181818	OGT/PAXIP1
CC	GO:0044452	nucleolar part	3	0.641558	1.29147	0.182065	TWISTNB/NOP58/B3GNT9
BP	GO:0046677	response to antibiotic	12	-0.449569	-1.27933	0.182375	GNAO1/CLU/GSTP1/CRYAB/AOC1/ACTC1
BP	GO:2001234	negative regulation of apoptotic signaling pathway	8	-0.505745	-1.28187	0.182406	IFI6/TMBIM1/CLU/GSTP1/SNAI2/IGF1
CC	GO:0001725	stress fiber	6	-0.549115	-1.2636	0.182927	SYNPO2/MYLK/FAM107A/PGM5/LDB3
CC	GO:0097517	contractile actin filament bundle	6	-0.549115	-1.2636	0.182927	SYNPO2/MYLK/FAM107A/PGM5/LDB3
BP	GO:0030099	myeloid cell differentiation	8	0.426316	1.29643	0.183406	L3MBTL3/NBEAL2/STAT1/TMEM14C/CBFA2T3/GATA2/RAB7B/MEIS2
BP	GO:0048667	cell morphogenesis involved in neuron differentiation	17	-0.416663	-1.29123	0.183746	MAP1A/SPART/FEZ1/RNF165/VCL/EFNB1/DOK4/LRP4/NCAM1/NEFH/LGR6/CCK
BP	GO:1903047	mitotic cell cycle process	19	0.350964	1.39013	0.183824	NUSAP1/TACC3/EZH2/PRC1/DBF4/ZWINT/TOPBP1/ODF2
MF	GO:0038023	signaling receptor activity	13	-0.437644	-1.2743	0.183894	SLC22A17/GPRC5B/CHRM1/LGR6/ANPEP
MF	GO:0060089	molecular transducer activity	13	-0.437644	-1.2743	0.183894	SLC22A17/GPRC5B/CHRM1/LGR6/ANPEP
BP	GO:0003279	cardiac septum development	4	0.570312	1.28789	0.184049	NSD2/LMO4/PARVA/FZD1
BP	GO:0000076	DNA replication checkpoint	1	0.904393	1.20754	0.184158	TOPBP1
CC	GO:0000794	condensed nuclear chromosome	1	0.904393	1.20754	0.184158	TOPBP1
CC	GO:0001673	male germ cell nucleus	1	0.904393	1.20754	0.184158	TOPBP1
BP	GO:0033314	mitotic DNA replication checkpoint	1	0.904393	1.20754	0.184158	TOPBP1
CC	GO:0043073	germ cell nucleus	1	0.904393	1.20754	0.184158	TOPBP1
BP	GO:0044818	mitotic G2/M transition checkpoint	1	0.904393	1.20754	0.184158	TOPBP1
BP	GO:0000724	double-strand break repair via homologous recombination	2	0.740933	1.26397	0.184211	MCM2/SFPQ
BP	GO:0000725	recombinational repair	2	0.740933	1.26397	0.184211	MCM2/SFPQ
BP	GO:0006476	protein deacetylation	2	0.740933	1.26397	0.184211	MSL3/SFPQ
BP	GO:0016575	histone deacetylation	2	0.740933	1.26397	0.184211	MSL3/SFPQ
BP	GO:0035601	protein deacylation	2	0.740933	1.26397	0.184211	MSL3/SFPQ
BP	GO:0043542	endothelial cell migration	5	0.503916	1.25756	0.184211	PAXIP1/GATA2/AMOT/CD40/JCAD
BP	GO:0098732	macromolecule deacylation	2	0.740933	1.26397	0.184211	MSL3/SFPQ
BP	GO:0022607	cellular component assembly	79	-0.298682	-1.21197	0.184486	VILL/QPRT/LAMB3/FAM107A/FLNC/SNAI2/PGM5/COL17A1/TENM2/GNMT/ACPP/LDB3/MYOM1/CRYAB/CDC42EP5/NEFH/SYT1/NSG1/ACTC1/DPYS/CCK
BP	GO:0009636	response to toxic substance	20	-0.395412	-1.27523	0.184758	CES1/MT2A/GNAO1/MT1X/GSTM2/GSTP1/DUOX1/ATP1A2/CRYAB/MT1E/ACTC1
MF	GO:0005504	fatty acid binding	2	-0.751295	-1.22329	0.184932	PTGDS
BP	GO:0006699	bile acid biosynthetic process	2	-0.751295	-1.22329	0.184932	CYP27A1
BP	GO:0008206	bile acid metabolic process	2	-0.751295	-1.22329	0.184932	CYP27A1
MF	GO:0050660	flavin adenine dinucleotide binding	2	-0.751295	-1.22329	0.184932	AOX1
MF	GO:0071949	FAD binding	2	-0.751295	-1.22329	0.184932	AOX1
MF	GO:0005539	glycosaminoglycan binding	8	-0.503822	-1.277	0.186287	PGF/LGR6/AOC1
BP	GO:0010038	response to metal ion	13	-0.436261	-1.27027	0.186298	S100A16/CAV1/MT2A/HAAO/MT1X/SYT1/MT1E/AOC1
BP	GO:0071277	cellular response to calcium ion	2	-0.75036	-1.22176	0.186644	SYT1
BP	GO:0015031	protein transport	38	0.252163	1.21957	0.186916	ORM1/ORM2
BP	GO:0015833	peptide transport	38	0.252163	1.21957	0.186916	ORM1/ORM2
BP	GO:0032956	regulation of actin cytoskeleton organization	10	-0.474216	-1.28633	0.187032	CDC42EP4/KANK1/JAM3/RND3/SYNPO2/CAPG/VILL/FAM107A/CDC42EP5
MF	GO:0004060	arylamine N-acetyltransferase activity	1	-0.904393	-1.20564	0.187123
BP	GO:0022617	extracellular matrix disassembly	3	0.633766	1.27578	0.1875	CAPN2/HTRA1/CST3
MF	GO:0036094	small molecule binding	55	-0.317147	-1.22806	0.187568	GNAL/NT5E/TCN2/NPR2/ALDH2/RND3/RRAS/CAV1/RAB9B/GNAO1/MYLK/ITM2C/PYGL/KCNAB1/ACOX2/ETNK2/RBP7/SPTLC3/MPPED2/DUOX1/PTGDS/GNMT/AOX1/ATP1A2/PYGM/CYP3A5/CYP4B1/ACTC1/SLC2A5/DPYS
MF	GO:0010485	H4 histone acetyltransferase activity	1	0.901809	1.20409	0.188119	OGT
MF	GO:0016262	protein N-acetylglucosaminyltransferase activity	1	0.901809	1.20409	0.188119	OGT
BP	GO:0016601	Rac protein signal transduction	1	0.901809	1.20409	0.188119	OGT
CC	GO:0017122	protein N-acetylglucosaminyltransferase complex	1	0.901809	1.20409	0.188119	OGT
BP	GO:0018023	peptidyl-lysine trimethylation	1	0.901809	1.20409	0.188119	OGT
BP	GO:0032922	circadian regulation of gene expression	1	0.901809	1.20409	0.188119	OGT
BP	GO:0035020	regulation of Rac protein signal transduction	1	0.901809	1.20409	0.188119	OGT
BP	GO:0043981	histone H4-K5 acetylation	1	0.901809	1.20409	0.188119	OGT
BP	GO:0043982	histone H4-K8 acetylation	1	0.901809	1.20409	0.188119	OGT
MF	GO:0043995	histone acetyltransferase activity (H4-K5 specific)	1	0.901809	1.20409	0.188119	OGT
MF	GO:0043996	histone acetyltransferase activity (H4-K8 specific)	1	0.901809	1.20409	0.188119	OGT
MF	GO:0046972	histone acetyltransferase activity (H4-K16 specific)	1	0.901809	1.20409	0.188119	OGT
BP	GO:0061085	regulation of histone H3-K27 methylation	1	0.901809	1.20409	0.188119	OGT
BP	GO:0061087	positive regulation of histone H3-K27 methylation	1	0.901809	1.20409	0.188119	OGT
BP	GO:0080182	histone H3-K4 trimethylation	1	0.901809	1.20409	0.188119	OGT
MF	GO:0097363	protein O-GlcNAc transferase activity	1	0.901809	1.20409	0.188119	OGT
BP	GO:0010631	epithelial cell migration	7	0.47769	1.36524	0.188525	PAXIP1/ITGA3/GATA2/AMOT/CD40/JCAD/KANK1
BP	GO:0090132	epithelium migration	7	0.47769	1.36524	0.188525	PAXIP1/ITGA3/GATA2/AMOT/CD40/JCAD/KANK1
BP	GO:0002263	cell activation involved in immune response	23	0.316075	1.31205	0.188976	ORM1/ORM2
BP	GO:0002366	leukocyte activation involved in immune response	23	0.316075	1.31205	0.188976	ORM1/ORM2
CC	GO:0031941	filamentous actin	1	-0.901809	-1.20219	0.189135
BP	GO:0002443	leukocyte mediated immunity	25	0.305636	1.27068	0.189189	ORM1/ORM2
MF	GO:0033293	monocarboxylic acid binding	4	-0.62154	-1.2654	0.190547	PYGL/ACOX2/PTGDS
BP	GO:0010959	regulation of metal ion transport	13	-0.434294	-1.26455	0.191106	ATP2B4/WFS1/FXYD6/DYSF/CAV1/GNAO1/MYLK/KCNAB1/GSTM2/ATP1A2/JPH4
CC	GO:0005587	collagen type IV trimer	1	-0.899225	-1.19875	0.191147
BP	GO:0038063	collagen-activated tyrosine kinase receptor signaling pathway	1	-0.899225	-1.19875	0.191147
BP	GO:0038065	collagen-activated signaling pathway	1	-0.899225	-1.19875	0.191147
CC	GO:0098642	network-forming collagen trimer	1	-0.899225	-1.19875	0.191147
CC	GO:0098644	complex of collagen trimers	1	-0.899225	-1.19875	0.191147
CC	GO:0098645	collagen network	1	-0.899225	-1.19875	0.191147
CC	GO:0098651	basement membrane collagen trimer	1	-0.899225	-1.19875	0.191147
BP	GO:0044085	cellular component biogenesis	80	-0.295243	-1.20283	0.191223	VILL/QPRT/LAMB3/FAM107A/FLNC/SNAI2/PGM5/COL17A1/TENM2/GNMT/ACPP/LDB3/MYOM1/CRYAB/CDC42EP5/NEFH/SYT1/NSG1/ACTC1/DPYS/CCK
BP	GO:0001825	blastocyst formation	2	0.733161	1.25071	0.191388	ACTL6A/MFN2
BP	GO:0007006	mitochondrial membrane organization	2	0.733161	1.25071	0.191388	THEM4/MFN2
BP	GO:0010661	positive regulation of muscle cell apoptotic process	2	0.733161	1.25071	0.191388	CAPN2/MFN2
BP	GO:0009895	negative regulation of catabolic process	11	0.387268	1.31561	0.19171	HGF/OGT/SERPINE2/CST3/AXIN2/CBFA2T3/MAP1A/ATP2B4/FEZ1/RILP/DYSF
MF	GO:0003779	actin binding	18	-0.402703	-1.26554	0.191813	PARVA/EPB41L3/PALLD/FERMT2/AJUBA/MAP1A/DAAM2/VCL/SYNPO2/CAPG/MYLK/VILL/CORO6/FAM107A/FLNC/LDB3/MYOM1
BP	GO:0034284	response to monosaccharide	3	-0.662145	-1.23106	0.192126	GSTP1/SLC2A5
CC	GO:0044441	ciliary part	8	0.421053	1.28043	0.19214	ODF2/WDR90/DNAH1/NPHP4/IFT88/ATP2B4/GSTM3/RILP
BP	GO:0031098	stress-activated protein kinase signaling cascade	6	-0.546299	-1.25711	0.192412	GSTP1/CRYAB/CDC42EP5
BP	GO:0051403	stress-activated MAPK cascade	6	-0.546299	-1.25711	0.192412	GSTP1/CRYAB/CDC42EP5
BP	GO:0007062	sister chromatid cohesion	3	0.628571	1.26533	0.192935	SFPQ/CHTF8/AXIN2
BP	GO:0033045	regulation of sister chromatid segregation	3	0.628571	1.26533	0.192935	TACC3/SFPQ/AXIN2
BP	GO:0051983	regulation of chromosome segregation	3	0.628571	1.26533	0.192935	TACC3/SFPQ/AXIN2
MF	GO:0015144	carbohydrate transmembrane transporter activity	2	-0.748587	-1.21888	0.193493	SLC2A5
BP	GO:0048662	negative regulation of smooth muscle cell proliferation	4	-0.619532	-1.26131	0.193501	NDRG2/MYOCD/GSTP1
BP	GO:0065003	protein-containing complex assembly	42	-0.331259	-1.23349	0.194475	VILL/QPRT/FAM107A/GNMT/ACPP/MYOM1/CRYAB/CDC42EP5/SYT1/NSG1/DPYS/CCK
BP	GO:0006575	cellular modified amino acid metabolic process	13	-0.433479	-1.26217	0.194712	GSTM5/GSTM2/GSTP1/GGT6/DUOX1/GNMT/DUOXA1
BP	GO:0030335	positive regulation of cell migration	16	-0.413853	-1.27479	0.194866	DYSF/F10/CAV1/MYLK/PGF/FAM107A/GCNT2/SNAI2/IGF1/LGR6
BP	GO:0019752	carboxylic acid metabolic process	36	-0.340066	-1.23306	0.194878	EHHADH/CES1/GGT7/CAV1/ITIH5/HAAO/ALDOC/ACOX2/QPRT/GSTM2/GSTP1/GGT6/IGF1/CYP27A1/PTGDS/GNMT/CYP3A5/ARG2/DPYS
BP	GO:0044782	cilium organization	10	0.42328	1.37001	0.195	STK36/ODF2/WDR90/DNAH1/NPHP4/IFT88/ATP6V0D1/PARVA/TUBA4A/RILP
BP	GO:0060271	cilium assembly	10	0.42328	1.37001	0.195	STK36/ODF2/WDR90/DNAH1/NPHP4/IFT88/ATP6V0D1/PARVA/TUBA4A/RILP
MF	GO:0004303	estradiol 17-beta-dehydrogenase activity	1	-0.896641	-1.19531	0.195171
MF	GO:0004745	retinol dehydrogenase activity	1	-0.896641	-1.19531	0.195171
BP	GO:0006710	androgen catabolic process	1	-0.896641	-1.19531	0.195171
BP	GO:0042447	hormone catabolic process	1	-0.896641	-1.19531	0.195171
MF	GO:0047035	testosterone dehydrogenase (NAD+) activity	1	-0.896641	-1.19531	0.195171
BP	GO:0071168	protein localization to chromatin	2	0.725389	1.23745	0.196172	EZH2/CHMP7
BP	GO:0001973	adenosine receptor signaling pathway	1	-0.894057	-1.19186	0.197183
BP	GO:0006772	thiamine metabolic process	1	-0.894057	-1.19186	0.197183
BP	GO:0035587	purinergic receptor signaling pathway	1	-0.894057	-1.19186	0.197183
BP	GO:0035588	G protein-coupled purinergic receptor signaling pathway	1	-0.894057	-1.19186	0.197183
MF	GO:0042131	thiamine phosphate phosphatase activity	1	-0.894057	-1.19186	0.197183
MF	GO:0052642	lysophosphatidic acid phosphatase activity	1	-0.894057	-1.19186	0.197183
BP	GO:0060167	regulation of adenosine receptor signaling pathway	1	-0.894057	-1.19186	0.197183
BP	GO:0060168	positive regulation of adenosine receptor signaling pathway	1	-0.894057	-1.19186	0.197183
BP	GO:0043010	camera-type eye development	7	-0.511746	-1.24923	0.197889	MYOM1/CRYAB
BP	GO:0051240	positive regulation of multicellular organismal process	41	0.243636	1.20394	0.197917	ORM1/ORM2/PTK6/EZH2
MF	GO:0005200	structural constituent of cytoskeleton	5	-0.571011	-1.22986	0.19914	SYNM/VILL/NEFH
BP	GO:0060688	regulation of morphogenesis of a branching structure	5	-0.572823	-1.23376	0.19914	BCL11A/PGF/SNAI2/HOXD13
BP	GO:0070372	regulation of ERK1 and ERK2 cascade	5	-0.571534	-1.23099	0.19914	RRAS/NDRG2/GCNT2/GSTP1
MF	GO:0005102	signaling receptor binding	33	-0.34948	-1.2411	0.199324	EFNB1/JAM3/LRP4/CAV1/TMBIM1/GNAO1/CLU/DLK2/PGF/GPRC5B/GSTM2/IGF1/NBL1/SYT1/LGR6/JAKMIP1/NSG1/CCK
CC	GO:0005783	endoplasmic reticulum	56	-0.312517	-1.21124	0.199346	CES1/F10/COPZ2/CAV1/FAXDC2/CLU/SRPX/SRD5A2/MYORG/CHRDL1/SPTLC3/FNDC4/GSTM2/COL17A1/DUOX1/PTGDS/TENM2/HSD17B6/COL4A6/JPH4/CYP3A5/CYP4B1/ADAMTSL1/DUOXA1/NSG1/COL9A1
BP	GO:0022407	regulation of cell-cell adhesion	9	-0.481684	-1.26337	0.199495	EFNB1/CAV1/GCNT2/SNAI2/IGF1/ARG2
BP	GO:0045184	establishment of protein localization	40	0.245681	1.19727	0.2	ORM1/ORM2
BP	GO:0048534	hematopoietic or lymphoid organ development	13	0.373333	1.30463	0.2	L3MBTL3/NBEAL2/VCAM1/FANCD2/STAT1/LMO4/TMEM14C/CBFA2T3/GATA2/RAB7B/MEIS2/JAM3/RRAS
BP	GO:0050866	negative regulation of cell activation	3	-0.655944	-1.21953	0.2	DUSP3/ARG2
BP	GO:0051301	cell division	12	0.378995	1.31243	0.2	NUSAP1/TACC3/PRC1/ZWINT
CC	GO:0062023	collagen-containing extracellular matrix	22	0.319102	1.32927	0.2	ORM1/ORM2
CC	GO:0055037	recycling endosome	2	-0.741901	-1.20799	0.200342	NSG1
BP	GO:0000902	cell morphogenesis	33	-0.349014	-1.23944	0.20045	EEF2K/CDC42EP3/PARVA/NLGN3/EPB41L3/PALLD/FERMT2/MAP1A/CDC42EP4/SPART/KANK1/FEZ1/RNF165/VCL/EFNB1/DOK4/RND3/LRP4/BCL11A/CLU/LAMB3/NCAM1/NBL1/CDC42EP5/NEFH/SYT1/LGR6/CCK
CC	GO:0005769	early endosome	7	-0.508107	-1.24034	0.200528	DYSF/CAV1/PARM1/HSD17B6/NSG1
CC	GO:0030134	COPII-coated ER to Golgi transport vesicle	2	0.720207	1.22862	0.200957	CNIH1/TEX261
BP	GO:0008643	carbohydrate transport	4	-0.612223	-1.24643	0.202363	IGF1/SLC2A5
BP	GO:0034219	carbohydrate transmembrane transport	4	-0.612223	-1.24643	0.202363	IGF1/SLC2A5
BP	GO:0051272	positive regulation of cellular component movement	19	-0.393283	-1.25512	0.204388	CD40/JCAD/FEZ1/CAVIN1/DYSF/F10/CAV1/MYLK/PGF/FAM107A/GCNT2/SNAI2/IGF1/DUOX1/LGR6
BP	GO:0071679	commissural neuron axon guidance	1	-0.891473	-1.18842	0.205231
BP	GO:2001260	regulation of semaphorin-plexin signaling pathway	1	-0.891473	-1.18842	0.205231
CC	GO:0044304	main axon	4	-0.611593	-1.24515	0.205318	KCNAB1/CCK
BP	GO:0120034	positive regulation of plasma membrane bounded cell projection assembly	4	-0.611344	-1.24464	0.205318	TENM2/CDC42EP5
CC	GO:0045211	postsynaptic membrane	6	-0.539235	-1.24086	0.205962	KCNB1/FXYD6/CHRM1/TENM2/NSG1
BP	GO:1901019	regulation of calcium ion transmembrane transporter activity	5	-0.567395	-1.22207	0.206304	DYSF/GSTM2/ATP1A2/JPH4
BP	GO:1903169	regulation of calcium ion transmembrane transport	5	-0.567395	-1.22207	0.206304	DYSF/GSTM2/ATP1A2/JPH4
BP	GO:0006805	xenobiotic metabolic process	12	-0.442633	-1.2596	0.206854	MGST3/GSTM3/CES1/GSTM5/GSTM2/GSTP1/NAT1/CYP3A5/AOC1
BP	GO:0071466	cellular response to xenobiotic stimulus	12	-0.442633	-1.2596	0.206854	MGST3/GSTM3/CES1/GSTM5/GSTM2/GSTP1/NAT1/CYP3A5/AOC1
BP	GO:0030220	platelet formation	1	0.894057	1.19374	0.207921	NBEAL2
BP	GO:0036344	platelet morphogenesis	1	0.894057	1.19374	0.207921	NBEAL2
CC	GO:0070821	tertiary granule membrane	1	0.894057	1.19374	0.207921	NBEAL2
CC	GO:0101003	ficolin-1-rich granule membrane	1	0.894057	1.19374	0.207921	NBEAL2
BP	GO:0010389	regulation of G2/M transition of mitotic cell cycle	4	0.549479	1.24085	0.208589	TOPBP1/ODF2/FBXL7/TUBA4A
BP	GO:0043648	dicarboxylic acid metabolic process	2	-0.738342	-1.2022	0.208904	QPRT
BP	GO:0046874	quinolinate metabolic process	2	-0.738342	-1.2022	0.208904	QPRT
BP	GO:0010522	regulation of calcium ion transport into cytosol	5	-0.567012	-1.22125	0.209169	CAV1/GSTM2/ATP1A2/JPH4
MF	GO:0004672	protein kinase activity	8	0.403509	1.22708	0.209607	PTK6/DAPK1/STK36
BP	GO:1902904	negative regulation of supramolecular fiber organization	5	-0.566746	-1.22067	0.210602	CAPG/CLU/VILL/CRYAB
MF	GO:0002054	nucleobase binding	2	-0.737194	-1.20033	0.210616	DPYS
BP	GO:0030097	hemopoiesis	12	0.37234	1.28938	0.210811	L3MBTL3/NBEAL2/VCAM1/FANCD2/STAT1/TMEM14C/CBFA2T3/GATA2/RAB7B/MEIS2/JAM3/RRAS
MF	GO:0004888	transmembrane signaling receptor activity	8	-0.491667	-1.24619	0.210867	SLC22A17/GPRC5B/CHRM1/LGR6
BP	GO:0002274	myeloid leukocyte activation	21	0.319803	1.3321	0.211679	ORM1/ORM2
BP	GO:0032620	interleukin-17 production	2	-0.734279	-1.19558	0.212329	ARG2
BP	GO:0006813	potassium ion transport	4	-0.604167	-1.23003	0.212703	CAV1/KCNAB1/ATP1A2
BP	GO:0071804	cellular potassium ion transport	4	-0.604167	-1.23003	0.212703	CAV1/KCNAB1/ATP1A2
BP	GO:0071805	potassium ion transmembrane transport	4	-0.604167	-1.23003	0.212703	CAV1/KCNAB1/ATP1A2
BP	GO:0010770	positive regulation of cell morphogenesis involved in differentiation	3	0.623377	1.25487	0.214674	PLXNB3/FBXO31/EEF2K
BP	GO:1900006	positive regulation of dendrite development	3	0.623377	1.25487	0.214674	EZH2/FBXO31/EEF2K
BP	GO:0033993	response to lipid	16	-0.403883	-1.24408	0.214702	CAV1/CLU/ACP5/FAM107A/GSTP1/SNAI2/HOXD13/ATP1A2/CRYAB
BP	GO:0040017	positive regulation of locomotion	19	-0.386902	-1.23476	0.215935	CAVIN1/DYSF/F10/CAV1/MYLK/PGF/FAM107A/GCNT2/SNAI2/IGF1/DUOX1/LGR6
BP	GO:0016032	viral process	13	-0.425767	-1.23972	0.216346	APOBEC3C/NCAM1/ANPEP
BP	GO:0032410	negative regulation of transporter activity	6	-0.533933	-1.22866	0.216802	DYSF/CAV1/KCNAB1/GSTM2/ATP1A2
BP	GO:0032413	negative regulation of ion transmembrane transporter activity	6	-0.533933	-1.22866	0.216802	DYSF/CAV1/KCNAB1/GSTM2/ATP1A2
BP	GO:0034763	negative regulation of transmembrane transport	6	-0.533933	-1.22866	0.216802	DYSF/CAV1/KCNAB1/GSTM2/ATP1A2
BP	GO:0034766	negative regulation of ion transmembrane transport	6	-0.533933	-1.22866	0.216802	DYSF/CAV1/KCNAB1/GSTM2/ATP1A2
BP	GO:1904063	negative regulation of cation transmembrane transport	6	-0.533933	-1.22866	0.216802	DYSF/CAV1/KCNAB1/GSTM2/ATP1A2
BP	GO:0001504	neurotransmitter uptake	1	-0.888889	-1.18497	0.217304
BP	GO:0002036	regulation of L-glutamate import across plasma membrane	1	-0.888889	-1.18497	0.217304
BP	GO:0003333	amino acid transmembrane transport	1	-0.888889	-1.18497	0.217304
MF	GO:0005391	sodium:potassium-exchanging ATPase activity	1	-0.888889	-1.18497	0.217304
CC	GO:0005890	sodium:potassium-exchanging ATPase complex	1	-0.888889	-1.18497	0.217304
BP	GO:0006883	cellular sodium ion homeostasis	1	-0.888889	-1.18497	0.217304
BP	GO:0008344	adult locomotory behavior	1	-0.888889	-1.18497	0.217304
MF	GO:0008556	potassium-transporting ATPase activity	1	-0.888889	-1.18497	0.217304
BP	GO:0010107	potassium ion import	1	-0.888889	-1.18497	0.217304
BP	GO:0010248	establishment or maintenance of transmembrane electrochemical gradient	1	-0.888889	-1.18497	0.217304
BP	GO:0010958	regulation of amino acid import across plasma membrane	1	-0.888889	-1.18497	0.217304
MF	GO:0015081	sodium ion transmembrane transporter activity	1	-0.888889	-1.18497	0.217304
BP	GO:0015807	L-amino acid transport	1	-0.888889	-1.18497	0.217304
BP	GO:0015813	L-glutamate transmembrane transport	1	-0.888889	-1.18497	0.217304
BP	GO:0030007	cellular potassium ion homeostasis	1	-0.888889	-1.18497	0.217304
MF	GO:0030955	potassium ion binding	1	-0.888889	-1.18497	0.217304
MF	GO:0031402	sodium ion binding	1	-0.888889	-1.18497	0.217304
MF	GO:0031420	alkali metal ion binding	1	-0.888889	-1.18497	0.217304
BP	GO:0036376	sodium ion export across plasma membrane	1	-0.888889	-1.18497	0.217304
BP	GO:0043090	amino acid import	1	-0.888889	-1.18497	0.217304
BP	GO:0045822	negative regulation of heart contraction	1	-0.888889	-1.18497	0.217304
BP	GO:0045988	negative regulation of striated muscle contraction	1	-0.888889	-1.18497	0.217304
BP	GO:0051481	negative regulation of cytosolic calcium ion concentration	1	-0.888889	-1.18497	0.217304
BP	GO:0051580	regulation of neurotransmitter uptake	1	-0.888889	-1.18497	0.217304
BP	GO:0051933	amino acid neurotransmitter reuptake	1	-0.888889	-1.18497	0.217304
BP	GO:0051935	glutamate reuptake	1	-0.888889	-1.18497	0.217304
BP	GO:0051938	L-glutamate import	1	-0.888889	-1.18497	0.217304
BP	GO:0051941	regulation of amino acid uptake involved in synaptic transmission	1	-0.888889	-1.18497	0.217304
BP	GO:0051946	regulation of glutamate uptake involved in transmission of nerve impulse	1	-0.888889	-1.18497	0.217304
BP	GO:0055075	potassium ion homeostasis	1	-0.888889	-1.18497	0.217304
BP	GO:0055078	sodium ion homeostasis	1	-0.888889	-1.18497	0.217304
BP	GO:0086010	membrane depolarization during action potential	1	-0.888889	-1.18497	0.217304
BP	GO:0086012	membrane depolarization during cardiac muscle cell action potential	1	-0.888889	-1.18497	0.217304
BP	GO:0089718	amino acid import across plasma membrane	1	-0.888889	-1.18497	0.217304
BP	GO:0090527	actin filament reorganization	1	-0.886305	-1.18153	0.217304
CC	GO:0090533	cation-transporting ATPase complex	1	-0.888889	-1.18497	0.217304
CC	GO:0098533	ATPase dependent transmembrane transport complex	1	-0.888889	-1.18497	0.217304
BP	GO:0098712	L-glutamate import across plasma membrane	1	-0.888889	-1.18497	0.217304
BP	GO:0098810	neurotransmitter reuptake	1	-0.888889	-1.18497	0.217304
BP	GO:0140115	export across plasma membrane	1	-0.888889	-1.18497	0.217304
BP	GO:1902306	negative regulation of sodium ion transmembrane transport	1	-0.888889	-1.18497	0.217304
BP	GO:1902475	L-alpha-amino acid transmembrane transport	1	-0.888889	-1.18497	0.217304
BP	GO:1903279	regulation of calcium:sodium antiporter activity	1	-0.888889	-1.18497	0.217304
BP	GO:1903280	negative regulation of calcium:sodium antiporter activity	1	-0.888889	-1.18497	0.217304
BP	GO:1903416	response to glycoside	1	-0.888889	-1.18497	0.217304
BP	GO:1903523	negative regulation of blood circulation	1	-0.888889	-1.18497	0.217304
BP	GO:1903789	regulation of amino acid transmembrane transport	1	-0.888889	-1.18497	0.217304
BP	GO:1903959	regulation of anion transmembrane transport	1	-0.888889	-1.18497	0.217304
MF	GO:1990239	steroid hormone binding	1	-0.888889	-1.18497	0.217304
BP	GO:1990573	potassium ion import across plasma membrane	1	-0.888889	-1.18497	0.217304
BP	GO:2000650	negative regulation of sodium ion transmembrane transporter activity	1	-0.888889	-1.18497	0.217304
BP	GO:0050900	leukocyte migration	8	-0.490275	-1.24266	0.217335	JAM3/DYSF/CAV1/PGF/MMP28/NBL1
BP	GO:0051560	mitochondrial calcium ion homeostasis	3	0.618182	1.24441	0.217391	TGM2/SLC25A27/ANXA6
BP	GO:0036465	synaptic vesicle recycling	2	-0.73278	-1.19314	0.217466	SYT1
BP	GO:0048488	synaptic vesicle endocytosis	2	-0.73278	-1.19314	0.217466	SYT1
BP	GO:0140238	presynaptic endocytosis	2	-0.73278	-1.19314	0.217466	SYT1
BP	GO:0001893	maternal placenta development	2	0.707254	1.20652	0.217703	LDOC1/CTSB
MF	GO:0004197	cysteine-type endopeptidase activity	2	0.707254	1.20652	0.217703	CAPN2/CTSB
MF	GO:0008234	cysteine-type peptidase activity	2	0.707254	1.20652	0.217703	CAPN2/CTSB
BP	GO:0051726	regulation of cell cycle	31	0.276966	1.24612	0.218182	NUSAP1/PLAAT3/PTK6/TACC3/EZH2/PRC1/DBF4/ZWINT/CBX3/TOPBP1/ODF2
BP	GO:0030154	cell differentiation	107	-0.277583	-1.17091	0.219164	CSRP2/BCL11A/GNAO1/NDRG2/CLU/SRD5A2/MYORG/ITM2C/KCNAB1/CHRDL1/ALDOC/DLK2/PGF/MYOCD/GPRC5B/LAMB3/GCNT2/GSTP1/FLNC/CHRM1/SNAI2/PGM5/IGF1/GAS1/TENM2/SMOC1/NCAM1/LDB3/MYOM1/NBL1/KRT23/NEFH/SYT1/DUOXA1/LGR6/PRDM8/ACTC1/CCK/ANPEP
MF	GO:0003674	molecular_function	351	-0.320663	-1.20857	0.219858	ATP6V1H/LIMK2/PGRMC1/PCCA/HTRA1/SLC25A11/CHTF8/DDX19B/PLD3/EPN1/LMO4/AGPAT1/PARD6G/CFDP1/TMEM14C/PTGR1/FBXO31/AKR7A2/IFIT1/PHLDA3/CPQ/ITGA3/B3GNT9/LAYN/STS/CST3/SMG6/AXIN2/CLIC6/EEF2K/FBXL7/ANXA6/CDC42EP3/PARVA/GHDC/CBFA2T3/SFXN3/EFHD2/SCPEP1/NLGN3/SUPT3H/EPB41L3/GATA2/GSTM4/BDH2/PALLD/LHPP/WWOX/DCHS1/PRICKLE2/FZD1/GAMT/CALM1/ST6GALNAC4/PRUNE2/CAV2/MAGI2/MR1/TUBA4A/SPOCK3/CYP2U1/AMOT/FERMT2/ACSS3…
BP	GO:0000280	nuclear division	10	0.400123	1.29505	0.22	NUSAP1/TACC3/PRC1/ZWINT
BP	GO:0048285	organelle fission	10	0.400123	1.29505	0.22	NUSAP1/TACC3/PRC1/ZWINT
BP	GO:0002444	myeloid leukocyte mediated immunity	19	0.338855	1.34216	0.220588	ORM1/ORM2
BP	GO:0043299	leukocyte degranulation	19	0.338855	1.34216	0.220588	ORM1/ORM2
MF	GO:0004031	aldehyde oxidase activity	1	-0.883721	-1.17808	0.221328
MF	GO:0004854	xanthine dehydrogenase activity	1	-0.883721	-1.17808	0.221328
BP	GO:0006145	purine nucleobase catabolic process	1	-0.883721	-1.17808	0.221328
BP	GO:0009115	xanthine catabolic process	1	-0.883721	-1.17808	0.221328
MF	GO:0016623	oxidoreductase activity, acting on the aldehyde or oxo group of donors, oxygen as acceptor	1	-0.883721	-1.17808	0.221328
MF	GO:0016726	oxidoreductase activity, acting on CH or CH2 groups, NAD or NADP as acceptor	1	-0.883721	-1.17808	0.221328
BP	GO:0042816	vitamin B6 metabolic process	1	-0.883721	-1.17808	0.221328
MF	GO:0043546	molybdopterin cofactor binding	1	-0.883721	-1.17808	0.221328
BP	GO:0046110	xanthine metabolic process	1	-0.883721	-1.17808	0.221328
MF	GO:0051536	iron-sulfur cluster binding	1	-0.883721	-1.17808	0.221328
MF	GO:0051537	2 iron, 2 sulfur cluster binding	1	-0.883721	-1.17808	0.221328
MF	GO:0051540	metal cluster binding	1	-0.883721	-1.17808	0.221328
MF	GO:0102797	geranial:oxygen oxidoreductase activity	1	-0.883721	-1.17808	0.221328
MF	GO:0102798	heptaldehyde:oxygen oxidoreductase activity	1	-0.883721	-1.17808	0.221328
BP	GO:0060314	regulation of ryanodine-sensitive calcium-release channel activity	3	-0.641996	-1.1936	0.222047	GSTM2/JPH4
BP	GO:0070663	regulation of leukocyte proliferation	6	-0.53017	-1.22	0.222222	GSTP1/IGF1/ARG2
BP	GO:0040008	regulation of growth	17	-0.400942	-1.24251	0.222615	MT2A/BCL11A/MT1X/MYOCD/FAM107A/IGF1/CRYAB/SYT1/MT1E
MF	GO:0042802	identical protein binding	46	-0.321189	-1.21746	0.223684	NPR2/CAVIN1/S100A16/JAM3/LRP4/CAV1/RAB9B/PYGL/GSTM5/ACOX2/DLK2/PGF/QPRT/GSTM2/HSPB8/TENM2/GNMT/AOX1/ACPP/MYOM1/NBL1/CRYAB/SYT1/AOC1
MF	GO:0000175	3'-5'-exoribonuclease activity	1	0.888889	1.18684	0.223762	REXO2
MF	GO:0004527	exonuclease activity	1	0.888889	1.18684	0.223762	REXO2
MF	GO:0004532	exoribonuclease activity	1	0.888889	1.18684	0.223762	REXO2
MF	GO:0008408	3'-5' exonuclease activity	1	0.888889	1.18684	0.223762	REXO2
MF	GO:0016796	exonuclease activity, active with either ribo- or deoxyribonucleic acids and producing 5'-phosphomonoesters	1	0.888889	1.18684	0.223762	REXO2
MF	GO:0016896	exoribonuclease activity, producing 5'-phosphomonoesters	1	0.888889	1.18684	0.223762	REXO2
BP	GO:0090503	RNA phosphodiester bond hydrolysis, exonucleolytic	1	0.888889	1.18684	0.223762	REXO2
CC	GO:0099513	polymeric cytoskeletal fiber	19	-0.382179	-1.21968	0.224018	LDB3/KRT23/NEFH/JAKMIP1/ACTC1
BP	GO:0044770	cell cycle phase transition	14	0.35261	1.2846	0.224242	TACC3/EZH2/DBF4/TOPBP1/ODF2/MCM2/PAXIP1/CHMP7/FBXO31/FBXL7/TUBA4A/AJUBA/ATP2B4
MF	GO:0050661	NADP binding	2	-0.73057	-1.18954	0.224315	DUOX1
BP	GO:0002283	neutrophil activation involved in immune response	18	0.34497	1.36057	0.22449	ORM1/ORM2
BP	GO:0002446	neutrophil mediated immunity	18	0.34497	1.36057	0.22449	ORM1/ORM2
BP	GO:0006928	movement of cell or subcellular component	65	-0.30256	-1.19334	0.22449	PGF/MYOCD/CORO6/LAMB3/FAM107A/GCNT2/GSTP1/SNAI2/IGF1/DUOX1/MMP28/EFS/ATP1A2/NCAM1/NBL1/NEFH/LGR6/ACTC1/CCK
BP	GO:0036230	granulocyte activation	18	0.34497	1.36057	0.22449	ORM1/ORM2
BP	GO:0042119	neutrophil activation	18	0.34497	1.36057	0.22449	ORM1/ORM2
BP	GO:0043312	neutrophil degranulation	18	0.34497	1.36057	0.22449	ORM1/ORM2
CC	GO:0098793	presynapse	9	-0.47393	-1.24304	0.224747	ATP2B4/WFS1/FXYD6/SYNGR1/CHRM1/SYT1/CCK
BP	GO:0007283	spermatogenesis	10	0.396825	1.28438	0.225	TESMIN/ODF2/DNAH1/RAD23B/RUVBL1/DNMT3A/LIMK2/GAMT/ATP2B4/JAM3
BP	GO:0048232	male gamete generation	10	0.396825	1.28438	0.225	TESMIN/ODF2/DNAH1/RAD23B/RUVBL1/DNMT3A/LIMK2/GAMT/ATP2B4/JAM3
CC	GO:0005788	endoplasmic reticulum lumen	14	-0.419259	-1.24302	0.225806	SPON1/DBI/WFS1/COLGALT2/CES1/F10/CLU/CHRDL1/COL17A1/COL4A6/ADAMTSL1/COL9A1
BP	GO:1903311	regulation of mRNA metabolic process	2	-0.729566	-1.18791	0.226027	RBFOX3
BP	GO:0060048	cardiac muscle contraction	6	-0.529193	-1.21775	0.226287	CAV1/GSTM2/ATP1A2/ACTC1
MF	GO:0070011	peptidase activity, acting on L-amino acid peptides	13	-0.42117	-1.22633	0.227163	GGT6/MMP28/CPXM1/ANPEP
BP	GO:0000096	sulfur amino acid metabolic process	1	-0.878553	-1.17119	0.227364
MF	GO:0005542	folic acid binding	1	-0.878553	-1.17119	0.227364
BP	GO:0006555	methionine metabolic process	1	-0.878553	-1.17119	0.227364
MF	GO:0016594	glycine binding	1	-0.878553	-1.17119	0.227364
MF	GO:0017174	glycine N-methyltransferase activity	1	-0.878553	-1.17119	0.227364
BP	GO:1901052	sarcosine metabolic process	1	-0.878553	-1.17119	0.227364
MF	GO:1904047	S-adenosyl-L-methionine binding	1	-0.878553	-1.17119	0.227364
BP	GO:0044272	sulfur compound biosynthetic process	11	-0.441499	-1.22842	0.227441	HACD1/MGST3/GSTM3/GGT7/GSTM5/GSTM2/GSTP1/GGT6/CHST2
BP	GO:0008217	regulation of blood pressure	5	-0.561591	-1.20957	0.227794	NPR2/CES1/ATP1A2/SLC2A5
BP	GO:0006082	organic acid metabolic process	40	-0.326469	-1.20895	0.228381	CBFA2T3/SCPEP1/GSTM4/BDH2/GAMT/PRUNE2/SPOCK3/CYP2U1/ALDH3A2/ATP2B4/NDNF/HACD1/MGST3/EHHADH/CES1/GGT7/CAV1/ITIH5/HAAO/ALDOC/ACOX2/QPRT/GSTM2/GSTP1/GGT6/IGF1/CYP27A1/PTGDS/CHST2/GNMT/CYP3A5/ARG2/DPYS
BP	GO:0043436	oxoacid metabolic process	40	-0.326469	-1.20895	0.228381	CBFA2T3/SCPEP1/GSTM4/BDH2/GAMT/PRUNE2/SPOCK3/CYP2U1/ALDH3A2/ATP2B4/NDNF/HACD1/MGST3/EHHADH/CES1/GGT7/CAV1/ITIH5/HAAO/ALDOC/ACOX2/QPRT/GSTM2/GSTP1/GGT6/IGF1/CYP27A1/PTGDS/CHST2/GNMT/CYP3A5/ARG2/DPYS
BP	GO:0031347	regulation of defense response	22	-0.372148	-1.23479	0.229358	CAV1/CLU/ACP5/FNDC4/GPRC5B/GSTP1/IGF1/DUOXA1/ARG2/CCK
BP	GO:0050727	regulation of inflammatory response	12	-0.434672	-1.23694	0.23011	CLU/ACP5/FNDC4/GPRC5B/GSTP1/IGF1/DUOXA1
BP	GO:0008637	apoptotic mitochondrial changes	6	-0.527076	-1.21288	0.230352	IFI6/CLU/IGF1/CCK
CC	GO:0070382	exocytic vesicle	5	-0.560589	-1.20741	0.230659	SYNGR1/IGF1/SYT1
CC	GO:0001520	outer dense fiber	1	0.886305	1.18339	0.231683	ODF2
BP	GO:0010457	centriole-centriole cohesion	1	0.886305	1.18339	0.231683	ODF2
CC	GO:0097539	ciliary transition fiber	1	0.886305	1.18339	0.231683	ODF2
CC	GO:0120103	centriolar subdistal appendage	1	0.886305	1.18339	0.231683	ODF2
CC	GO:0099512	supramolecular fiber	29	-0.34666	-1.21623	0.231803	FLNC/PGM5/LDB3/MYOM1/CRYAB/KRT23/NEFH/JAKMIP1/ACTC1
BP	GO:0007507	heart development	17	-0.396861	-1.22986	0.232038	KCNAB1/MYOCD/SNAI2/IGF1/LDB3/MYOM1/ACTC1
BP	GO:0045834	positive regulation of lipid metabolic process	2	0.702073	1.19768	0.232057	CAPN2/MLYCD
CC	GO:0032279	asymmetric synapse	11	-0.440031	-1.22433	0.232386	LRP4/BCL11A/MPP2/BCAS1/CHRM1/CRYAB/NEFH
BP	GO:0007044	cell-substrate junction assembly	6	-0.525697	-1.20971	0.233062	LAMB3/FAM107A/COL17A1
MF	GO:0019900	kinase binding	19	-0.378726	-1.20866	0.233256	CALM1/CAV2/TUBA4A/ATP2B4/FEZ1/RND3/LRP4/INKA2/CAV1/BCL11A/GPRC5B/GSTP1/LDB3/MYOM1/NEFH/JAKMIP1
CC	GO:0005789	endoplasmic reticulum membrane	27	-0.352268	-1.21643	0.233781	MR1/CYP2U1/GJC1/ALDH3A2/HACD1/WFS1/MGST3/REEP1/COPZ2/CAV1/FAXDC2/SRD5A2/MYORG/SPTLC3/PTGDS/JPH4/CYP3A5/CYP4B1/DUOXA1/NSG1
CC	GO:0098827	endoplasmic reticulum subcompartment	27	-0.352268	-1.21643	0.233781	MR1/CYP2U1/GJC1/ALDH3A2/HACD1/WFS1/MGST3/REEP1/COPZ2/CAV1/FAXDC2/SRD5A2/MYORG/SPTLC3/PTGDS/JPH4/CYP3A5/CYP4B1/DUOXA1/NSG1
BP	GO:0044281	small molecule metabolic process	66	-0.300804	-1.1857	0.233906	CBFA2T3/SFXN3/SCPEP1/GSTM4/BDH2/LHPP/GAMT/CALM1/PRUNE2/SPOCK3/CYP2U1/ACSS3/ALDH3A2/DBI/DKK3/ATP2B4/NDNF/HACD1/MGST3/NT5E/TCN2/NPR2/EHHADH/ALDH2/DYSF/CES1/GGT7/CAV1/ACP5/ITIH5/SRD5A2/HAAO/ALDOC/ACOX2/QPRT/GSTM2/GSTP1/GGT6/SNAI2/PGM5/IGF1/CYP27A1/APOBEC3C/PTGDS/CHST2/GNMT/AOX1/ATP1A2/ACPP/CYP3A5/ARG2/DPYS
BP	GO:0008150	biological_process	354	-0.318507	-1.19513	0.234043	WSB1/ZNF200/RAD23B/MARK1/GNL3/NOP58/ARHGAP26/NSD2/AGAP6/INTS8/KHDC4/STAT1/NKTR/RBM45/ACTL6A/IFT88/PLXNB3/RUVBL1/ZNF3/UBAP2L/SSR1/SLC25A27/MSL3/DNMT3A/CNIH1/PAXIP1/SFPQ/ZNF302/HNRNPDL/MFN2/LDOC1/NXF1/CHMP7/BTBD2/TEX261/DUSP3/GNL1/ATP6V0D1/ZNF517/CTSB/ZSCAN18/MLYCD/SYS1/ATP6V1H/LIMK2/PGRMC1/PCCA/HTRA1/SLC25A11/CHTF8/DDX19B/PLD3/EPN1/LMO4/AGPAT1/PARD6G/CFDP1/TMEM14C/PTGR1/FBXO31/AKR7A2/IFIT1/PHLDA3/…
BP	GO:0007610	behavior	14	-0.416067	-1.23356	0.23417	PTGDS/ATP1A2/JPH4/CCK
BP	GO:1902903	regulation of supramolecular fiber organization	10	-0.457577	-1.2412	0.234414	MAP1A/CDC42EP4/KANK1/SYNPO2/CAPG/CLU/VILL/CRYAB/CDC42EP5
MF	GO:0048029	monosaccharide binding	2	-0.725748	-1.18169	0.234589	SLC2A5
BP	GO:0010880	regulation of release of sequestered calcium ion into cytosol by sarcoplasmic reticulum	3	-0.637517	-1.18527	0.234646	GSTM2/ATP1A2
BP	GO:0010881	regulation of cardiac muscle contraction by regulation of the release of sequestered calcium ion	3	-0.637517	-1.18527	0.234646	GSTM2/ATP1A2
BP	GO:0010882	regulation of cardiac muscle contraction by calcium ion signaling	3	-0.637517	-1.18527	0.234646	GSTM2/ATP1A2
BP	GO:0014808	release of sequestered calcium ion into cytosol by sarcoplasmic reticulum	3	-0.637517	-1.18527	0.234646	GSTM2/ATP1A2
BP	GO:0070296	sarcoplasmic reticulum calcium ion transport	3	-0.637517	-1.18527	0.234646	GSTM2/ATP1A2
BP	GO:1903514	release of sequestered calcium ion into cytosol by endoplasmic reticulum	3	-0.637517	-1.18527	0.234646	GSTM2/ATP1A2
MF	GO:0051371	muscle alpha-actinin binding	4	-0.593704	-1.20873	0.23486	SYNPO2/LDB3/MYOM1
MF	GO:0051393	alpha-actinin binding	4	-0.593704	-1.20873	0.23486	SYNPO2/LDB3/MYOM1
BP	GO:0030048	actin filament-based movement	5	-0.558927	-1.20383	0.234957	CAV1/ATP1A2/ACTC1
BP	GO:0070252	actin-mediated cell contraction	5	-0.558927	-1.20383	0.234957	CAV1/ATP1A2/ACTC1
BP	GO:0002275	myeloid cell activation involved in immune response	20	0.329844	1.32613	0.235294	ORM1/ORM2
BP	GO:0007320	insemination	1	0.883721	1.17994	0.235644	SERPINE2
BP	GO:0007617	mating behavior	1	0.883721	1.17994	0.235644	SERPINE2
BP	GO:0007618	mating	1	0.883721	1.17994	0.235644	SERPINE2
BP	GO:0007620	copulation	1	0.883721	1.17994	0.235644	SERPINE2
BP	GO:0010543	regulation of platelet activation	1	0.883721	1.17994	0.235644	SERPINE2
BP	GO:0010544	negative regulation of platelet activation	1	0.883721	1.17994	0.235644	SERPINE2
BP	GO:0010755	regulation of plasminogen activation	1	0.883721	1.17994	0.235644	SERPINE2
BP	GO:0010757	negative regulation of plasminogen activation	1	0.883721	1.17994	0.235644	SERPINE2
BP	GO:0014015	positive regulation of gliogenesis	1	0.883721	1.17994	0.235644	SERPINE2
BP	GO:0014067	negative regulation of phosphatidylinositol 3-kinase signaling	1	0.883721	1.17994	0.235644	SERPINE2
BP	GO:0019098	reproductive behavior	1	0.883721	1.17994	0.235644	SERPINE2
BP	GO:0021575	hindbrain morphogenesis	1	0.883721	1.17994	0.235644	SERPINE2
BP	GO:0021587	cerebellum morphogenesis	1	0.883721	1.17994	0.235644	SERPINE2
BP	GO:0021681	cerebellar granular layer development	1	0.883721	1.17994	0.235644	SERPINE2
BP	GO:0021683	cerebellar granular layer morphogenesis	1	0.883721	1.17994	0.235644	SERPINE2
BP	GO:0021696	cerebellar cortex morphogenesis	1	0.883721	1.17994	0.235644	SERPINE2
BP	GO:0030195	negative regulation of blood coagulation	1	0.883721	1.17994	0.235644	SERPINE2
CC	GO:0031232	extrinsic component of external side of plasma membrane	1	0.883721	1.17994	0.235644	SERPINE2
BP	GO:0031638	zymogen activation	1	0.883721	1.17994	0.235644	SERPINE2
BP	GO:0031639	plasminogen activation	1	0.883721	1.17994	0.235644	SERPINE2
BP	GO:0033363	secretory granule organization	1	0.883721	1.17994	0.235644	SERPINE2
BP	GO:0034110	regulation of homotypic cell-cell adhesion	1	0.883721	1.17994	0.235644	SERPINE2
BP	GO:0034111	negative regulation of homotypic cell-cell adhesion	1	0.883721	1.17994	0.235644	SERPINE2
BP	GO:0040034	regulation of development, heterochronic	1	0.883721	1.17994	0.235644	SERPINE2
BP	GO:0042628	mating plug formation	1	0.883721	1.17994	0.235644	SERPINE2
BP	GO:0045297	post-mating behavior	1	0.883721	1.17994	0.235644	SERPINE2
BP	GO:0045687	positive regulation of glial cell differentiation	1	0.883721	1.17994	0.235644	SERPINE2
BP	GO:0045879	negative regulation of smoothened signaling pathway	1	0.883721	1.17994	0.235644	SERPINE2
BP	GO:0048505	regulation of timing of cell differentiation	1	0.883721	1.17994	0.235644	SERPINE2
BP	GO:0048708	astrocyte differentiation	1	0.883721	1.17994	0.235644	SERPINE2
BP	GO:0048710	regulation of astrocyte differentiation	1	0.883721	1.17994	0.235644	SERPINE2
BP	GO:0048711	positive regulation of astrocyte differentiation	1	0.883721	1.17994	0.235644	SERPINE2
BP	GO:0050819	negative regulation of coagulation	1	0.883721	1.17994	0.235644	SERPINE2
BP	GO:0050906	detection of stimulus involved in sensory perception	1	0.883721	1.17994	0.235644	SERPINE2
BP	GO:0050974	detection of mechanical stimulus involved in sensory perception	1	0.883721	1.17994	0.235644	SERPINE2
BP	GO:0050982	detection of mechanical stimulus	1	0.883721	1.17994	0.235644	SERPINE2
BP	GO:0061045	negative regulation of wound healing	1	0.883721	1.17994	0.235644	SERPINE2
BP	GO:0061107	seminal vesicle development	1	0.883721	1.17994	0.235644	SERPINE2
BP	GO:0061108	seminal vesicle epithelium development	1	0.883721	1.17994	0.235644	SERPINE2
BP	GO:0090330	regulation of platelet aggregation	1	0.883721	1.17994	0.235644	SERPINE2
BP	GO:0090331	negative regulation of platelet aggregation	1	0.883721	1.17994	0.235644	SERPINE2
BP	GO:1900047	negative regulation of hemostasis	1	0.883721	1.17994	0.235644	SERPINE2
BP	GO:1903035	negative regulation of response to wounding	1	0.883721	1.17994	0.235644	SERPINE2
BP	GO:0016049	cell growth	11	-0.438759	-1.2208	0.236094	BCL11A/MYOCD/FAM107A/IGF1/CRYAB/SYT1
BP	GO:0006749	glutathione metabolic process	7	-0.495158	-1.20873	0.236148	GSTM3/GGT7/GSTM5/GSTM2/GSTP1/GGT6
MF	GO:0004645	phosphorylase activity	2	-0.725389	-1.1811	0.236301	PYGM
MF	GO:0008184	glycogen phosphorylase activity	2	-0.725389	-1.1811	0.236301	PYGM
MF	GO:0016208	AMP binding	2	-0.725389	-1.1811	0.236301	MPPED2
MF	GO:0102250	linear malto-oligosaccharide phosphorylase activity	2	-0.725389	-1.1811	0.236301	PYGM
MF	GO:0102499	SHG alpha-glucan phosphorylase activity	2	-0.725389	-1.1811	0.236301	PYGM
BP	GO:0030902	hindbrain development	3	0.600668	1.20916	0.236413	EZH2/SERPINE2
BP	GO:0044772	mitotic cell cycle phase transition	12	0.354995	1.22932	0.237838	TACC3/EZH2/DBF4/TOPBP1/ODF2/MCM2/CHMP7/FBXO31/FBXL7/TUBA4A/AJUBA
BP	GO:0048583	regulation of response to stimulus	104	-0.276593	-1.163	0.239264	AJUBA/CD40/DKK3/JCAD/RAB7B/ZNF423/ATP2B4/SPART/KANK1/WFS1/RNF165/ARHGAP23/DAAM2/NT5E/GPRASP1/NPR2/JAM3/TCF7L1/DYSF/LRP4/RRAS/F10/GGT7/IFI6/CAV1/TMBIM1/NDRG2/CLU/ACP5/SRPX/MYLK/MYORG/ITM2C/CHRDL1/ACOX2/DLK2/PGF/MYOCD/AFAP1L2/FNDC4/GPRC5B/GSTM2/GCNT2/GSTP1/HSPB8/SNAI2/COL17A1/IGF1/DUOX1/GAS1/MMP28/ATP1A2/NCAM1/ACPP/JPH4/NBL1/CRYAB/SYT1/DUOXA1/ARG2/LGR6/CCK
BP	GO:0043270	positive regulation of ion transport	8	-0.483559	-1.22564	0.239327	CAV1/MYLK/GSTM2/CHRM1/CCK
BP	GO:0046847	filopodium assembly	1	-0.875969	-1.16775	0.239437
BP	GO:0051489	regulation of filopodium assembly	1	-0.875969	-1.16775	0.239437
BP	GO:0051491	positive regulation of filopodium assembly	1	-0.875969	-1.16775	0.239437
BP	GO:0002544	chronic inflammatory response	1	0.878553	1.17304	0.239604	VCAM1
BP	GO:0022614	membrane to membrane docking	1	0.878553	1.17304	0.239604	VCAM1
BP	GO:0030183	B cell differentiation	1	0.878553	1.17304	0.239604	VCAM1
BP	GO:0035584	calcium-mediated signaling using intracellular calcium source	1	0.878553	1.17304	0.239604	VCAM1
BP	GO:0045123	cellular extravasation	1	0.878553	1.17304	0.239604	VCAM1
BP	GO:0048483	autonomic nervous system development	1	0.878553	1.17304	0.239604	VCAM1
BP	GO:0050901	leukocyte tethering or rolling	1	0.878553	1.17304	0.239604	VCAM1
BP	GO:0060945	cardiac neuron differentiation	1	0.878553	1.17304	0.239604	VCAM1
BP	GO:0061756	leukocyte adhesion to vascular endothelial cell	1	0.878553	1.17304	0.239604	VCAM1
CC	GO:0071065	alpha9-beta1 integrin-vascular cell adhesion molecule-1 complex	1	0.878553	1.17304	0.239604	VCAM1
BP	GO:0140039	cell-cell adhesion in response to extracellular stimulus	1	0.878553	1.17304	0.239604	VCAM1
BP	GO:0048878	chemical homeostasis	29	-0.344831	-1.20981	0.239642	IFI6/CAV1/MT2A/PYGL/ACOX2/MT1X/SLC22A17/GSTM2/GSTP1/ATP1A2/JPH4/MT1E/CCK
BP	GO:0010033	response to organic substance	84	-0.282898	-1.15654	0.240125	IFI6/CAV1/MT2A/BCL11A/GNAO1/CLU/ACP5/CHRDL1/SYNGR1/MT1X/PGF/MYOCD/FNDC4/GSTM2/FAM107A/GCNT2/GSTP1/HSPB8/CHRM1/SNAI2/IGF1/HOXD13/DUOX1/FBXO17/GAS1/ATP1A2/NCAM1/NBL1/CRYAB/NEFH/AOC1/ACTC1/SLC2A5
BP	GO:0008286	insulin receptor signaling pathway	5	0.475196	1.18588	0.240132	OGT/ATP6V0D1/ATP6V1H/CAV2/KANK1
BP	GO:0007163	establishment or maintenance of cell polarity	8	0.386842	1.17639	0.240175	MTCL1/PARD6G/PARVA/AMOT/KANK1/FEZ1/JAM3/RND3
BP	GO:0003013	circulatory system process	14	-0.41428	-1.22826	0.241338	NPR2/FXYD6/CES1/CAV1/GNAO1/GSTM2/ATP1A2/ACTC1/SLC2A5
BP	GO:0008015	blood circulation	14	-0.41428	-1.22826	0.241338	NPR2/FXYD6/CES1/CAV1/GNAO1/GSTM2/ATP1A2/ACTC1/SLC2A5
CC	GO:0031012	extracellular matrix	24	0.301682	1.26424	0.241379	ORM1/ORM2
BP	GO:0010559	regulation of glycoprotein biosynthetic process	2	-0.722798	-1.17689	0.241438	IGF1
BP	GO:0003015	heart process	10	-0.449735	-1.21993	0.241895	GJC1/ATP2B4/NPR2/FXYD6/CAV1/GNAO1/GSTM2/ATP1A2/ACTC1
BP	GO:0060047	heart contraction	10	-0.449735	-1.21993	0.241895	GJC1/ATP2B4/NPR2/FXYD6/CAV1/GNAO1/GSTM2/ATP1A2/ACTC1
BP	GO:0043271	negative regulation of ion transport	8	-0.481273	-1.21985	0.241915	DYSF/CAV1/GNAO1/KCNAB1/GSTM2/ATP1A2
BP	GO:0010906	regulation of glucose metabolic process	4	-0.588988	-1.19913	0.242245	IGF1/GNMT
MF	GO:0005546	phosphatidylinositol-4,5-bisphosphate binding	3	-0.634919	-1.18044	0.24252	PHLDA3/SYT1
MF	GO:1902936	phosphatidylinositol bisphosphate binding	3	-0.634919	-1.18044	0.24252	PHLDA3/SYT1
BP	GO:0060538	skeletal muscle organ development	7	-0.491364	-1.19947	0.242744	LARGE1/CAV1/MYORG/KCNAB1/MYOCD/MYOM1
MF	GO:0004222	metalloendopeptidase activity	1	-0.873385	-1.1643	0.243461
BP	GO:0010758	regulation of macrophage chemotaxis	1	-0.873385	-1.1643	0.243461
BP	GO:0010760	negative regulation of macrophage chemotaxis	1	-0.873385	-1.1643	0.243461
BP	GO:0048246	macrophage chemotaxis	1	-0.873385	-1.1643	0.243461
BP	GO:1905517	macrophage migration	1	-0.873385	-1.1643	0.243461
BP	GO:1905521	regulation of macrophage migration	1	-0.873385	-1.1643	0.243461
BP	GO:1905522	negative regulation of macrophage migration	1	-0.873385	-1.1643	0.243461
BP	GO:0097242	amyloid-beta clearance	3	-0.633766	-1.1783	0.244094	CLU/MYOCD
CC	GO:0098805	whole membrane	40	-0.323074	-1.19638	0.245011	CDIP1/ALDH3A2/RAB7B/ATP2B4/SPART/WFS1/RILP/EFNB1/CAVIN1/DYSF/LRP4/COPZ2/CAV1/TMBIM1/RAB9B/PARM1/ITM2C/TMEM35A/SYNGR1/SLC22A17/ATP1A2/ACPP/HSD17B6/SYT1/NSG1/SLC2A5/ANPEP
BP	GO:0040011	locomotion	59	-0.301882	-1.17552	0.245633	GATA2/PALLD/DCHS1/CAV2/MAGI2/SPOCK3/AMOT/AJUBA/CD40/JCAD/ATP2B4/NDNF/KANK1/FEZ1/RNF165/VCL/EFNB1/CAVIN1/DOK4/JAM3/RND3/DYSF/RRAS/F10/CAV1/MYLK/PGF/MYOCD/CORO6/LAMB3/FAM107A/GCNT2/GSTP1/CHRM1/SNAI2/IGF1/DUOX1/MMP28/EFS/ATP1A2/NCAM1/NBL1/LGR6/CCK
BP	GO:0072330	monocarboxylic acid biosynthetic process	10	-0.448377	-1.21624	0.245636	ALDOC/ACOX2/IGF1/CYP27A1/PTGDS
BP	GO:1904019	epithelial cell apoptotic process	5	0.472585	1.17937	0.246711	DNMT3A/GATA2/CD40/NDNF/WFS1
MF	GO:0008081	phosphoric diester hydrolase activity	3	-0.631511	-1.1741	0.247244	MPPED2/CHRM1
BP	GO:0048814	regulation of dendrite morphogenesis	3	0.597403	1.20258	0.247283	FBXO31/EEF2K/NLGN3
BP	GO:0097061	dendritic spine organization	3	0.597403	1.20258	0.247283	ITGA3/EEF2K/NLGN3
BP	GO:0010721	negative regulation of cell development	9	-0.46453	-1.21838	0.247475	SPART/KANK1/DAAM2/NPR2/LRP4/BCL11A/ITM2C/IGF1
BP	GO:0071396	cellular response to lipid	8	-0.478252	-1.21219	0.248383	CLU/FAM107A/GSTP1/SNAI2/ATP1A2
BP	GO:0006826	iron ion transport	2	0.696891	1.18884	0.248804	ATP6V0D1/ATP6V1H
BP	GO:0006885	regulation of pH	2	0.696891	1.18884	0.248804	ATP6V0D1/ATP6V1H
BP	GO:0007035	vacuolar acidification	2	0.696891	1.18884	0.248804	ATP6V0D1/ATP6V1H
BP	GO:0015682	ferric iron transport	2	0.696891	1.18884	0.248804	ATP6V0D1/ATP6V1H
CC	GO:0016469	proton-transporting two-sector ATPase complex	2	0.696891	1.18884	0.248804	ATP6V0D1/ATP6V1H
CC	GO:0016471	vacuolar proton-transporting V-type ATPase complex	2	0.696891	1.18884	0.248804	ATP6V0D1/ATP6V1H
BP	GO:0030641	regulation of cellular pH	2	0.696891	1.18884	0.248804	ATP6V0D1/ATP6V1H
CC	GO:0033176	proton-transporting V-type ATPase complex	2	0.696891	1.18884	0.248804	ATP6V0D1/ATP6V1H
BP	GO:0033572	transferrin transport	2	0.696891	1.18884	0.248804	ATP6V0D1/ATP6V1H
MF	GO:0036442	proton-exporting ATPase activity	2	0.696891	1.18884	0.248804	ATP6V0D1/ATP6V1H
MF	GO:0044769	ATPase activity, coupled to transmembrane movement of ions, rotational mechanism	2	0.696891	1.18884	0.248804	ATP6V0D1/ATP6V1H
BP	GO:0045851	pH reduction	2	0.696891	1.18884	0.248804	ATP6V0D1/ATP6V1H
MF	GO:0046961	proton-transporting ATPase activity, rotational mechanism	2	0.696891	1.18884	0.248804	ATP6V0D1/ATP6V1H
BP	GO:0051452	intracellular pH reduction	2	0.696891	1.18884	0.248804	ATP6V0D1/ATP6V1H
BP	GO:0051453	regulation of intracellular pH	2	0.696891	1.18884	0.248804	ATP6V0D1/ATP6V1H
BP	GO:0072512	trivalent inorganic cation transport	2	0.696891	1.18884	0.248804	ATP6V0D1/ATP6V1H
BP	GO:0090383	phagosome acidification	2	0.696891	1.18884	0.248804	ATP6V0D1/ATP6V1H
BP	GO:0001649	osteoblast differentiation	7	-0.486639	-1.18794	0.24934	SNAI2/IGF1/SMOC1
CC	GO:0000228	nuclear chromosome	10	0.374328	1.21157	0.25	EZH2/CBX3/TOPBP1/MCM2/STAT1/ACTL6A/RUVBL1/DNMT3A
BP	GO:0002252	immune effector process	32	0.262022	1.19587	0.25	ORM1/ORM2
CC	GO:0150034	distal axon	9	-0.463206	-1.21491	0.25	FEZ1/TSHZ3/NDRG2/CHRM1/TENM2/CCK
BP	GO:0046916	cellular transition metal ion homeostasis	6	-0.520089	-1.1968	0.250678	MT2A/MT1X/SLC22A17/MT1E
BP	GO:0044283	small molecule biosynthetic process	25	-0.349901	-1.20027	0.251403	CBFA2T3/GSTM4/BDH2/GAMT/ACSS3/DKK3/ATP2B4/HACD1/MGST3/NT5E/CES1/GGT7/SRD5A2/HAAO/ALDOC/ACOX2/GGT6/SNAI2/IGF1/CYP27A1/PTGDS/GNMT
BP	GO:0001510	RNA methylation	1	0.873385	1.16614	0.251485	TARBP1
BP	GO:0006399	tRNA metabolic process	1	0.873385	1.16614	0.251485	TARBP1
BP	GO:0006400	tRNA modification	1	0.873385	1.16614	0.251485	TARBP1
BP	GO:0008033	tRNA processing	1	0.873385	1.16614	0.251485	TARBP1
MF	GO:0008173	RNA methyltransferase activity	1	0.873385	1.16614	0.251485	TARBP1
MF	GO:0008175	tRNA methyltransferase activity	1	0.873385	1.16614	0.251485	TARBP1
MF	GO:0016423	tRNA (guanine) methyltransferase activity	1	0.873385	1.16614	0.251485	TARBP1
BP	GO:0030488	tRNA methylation	1	0.873385	1.16614	0.251485	TARBP1
MF	GO:0140101	catalytic activity, acting on a tRNA	1	0.873385	1.16614	0.251485	TARBP1
BP	GO:0015918	sterol transport	3	-0.631169	-1.17347	0.251969	CAV1/CLU
BP	GO:0016125	sterol metabolic process	3	-0.631169	-1.17347	0.251969	FAXDC2/CYP27A1
BP	GO:0030301	cholesterol transport	3	-0.631169	-1.17347	0.251969	CAV1/CLU
BP	GO:0009410	response to xenobiotic stimulus	14	-0.410851	-1.21809	0.253286	MGST3/GSTM3/CES1/GNAO1/GSTM5/GSTM2/GSTP1/NAT1/CYP3A5/AOC1
MF	GO:0001517	N-acetylglucosamine 6-O-sulfotransferase activity	1	-0.870801	-1.16086	0.253521
MF	GO:0008146	sulfotransferase activity	1	-0.870801	-1.16086	0.253521
MF	GO:0016782	transferase activity, transferring sulfur-containing groups	1	-0.870801	-1.16086	0.253521
BP	GO:0018146	keratan sulfate biosynthetic process	1	-0.870801	-1.16086	0.253521
BP	GO:0042339	keratan sulfate metabolic process	1	-0.870801	-1.16086	0.253521
BP	GO:0001657	ureteric bud development	3	-0.627778	-1.16716	0.253543	PGF/ARG2
BP	GO:0001823	mesonephros development	3	-0.627778	-1.16716	0.253543	PGF/ARG2
BP	GO:0050850	positive regulation of calcium-mediated signaling	3	-0.627805	-1.16721	0.253543	GSTM2/IGF1
BP	GO:0071322	cellular response to carbohydrate stimulus	3	-0.629449	-1.17027	0.253543	KCNB1/SLC2A5
BP	GO:0072163	mesonephric epithelium development	3	-0.627778	-1.16716	0.253543	PGF/ARG2
BP	GO:0072164	mesonephric tubule development	3	-0.627778	-1.16716	0.253543	PGF/ARG2
BP	GO:0031334	positive regulation of protein complex assembly	8	-0.476155	-1.20687	0.254851	CDC42EP5/CCK
MF	GO:0004553	hydrolase activity, hydrolyzing O-glycosyl compounds	2	-0.720207	-1.17267	0.255137	HPSE2
MF	GO:0016798	hydrolase activity, acting on glycosyl bonds	2	-0.720207	-1.17267	0.255137	HPSE2
BP	GO:0043567	regulation of insulin-like growth factor receptor signaling pathway	2	-0.720207	-1.17267	0.255137	IGF1
BP	GO:0043568	positive regulation of insulin-like growth factor receptor signaling pathway	2	-0.720207	-1.17267	0.255137	IGF1
BP	GO:0048009	insulin-like growth factor receptor signaling pathway	2	-0.720207	-1.17267	0.255137	IGF1
BP	GO:0008104	protein localization	59	0.18749	1.12233	0.255814	ORM1/ORM2
MF	GO:0001786	phosphatidylserine binding	3	-0.626263	-1.16435	0.256693	ANXA6/SYT1
BP	GO:0030278	regulation of ossification	6	-0.516582	-1.18873	0.257453	LRP4/SNAI2/IGF1/SMOC1
BP	GO:0005513	detection of calcium ion	2	-0.718711	-1.17023	0.258562	SYT1
BP	GO:0009593	detection of chemical stimulus	2	-0.718711	-1.17023	0.258562	SYT1
BP	GO:0007568	aging	6	-0.516372	-1.18825	0.258808	RNF165/GNAO1/CRYAB/ARG2
CC	GO:0016328	lateral plasma membrane	3	-0.623682	-1.15955	0.259843	KCNB1/NSG1
BP	GO:2000241	regulation of reproductive process	3	-0.624518	-1.1611	0.259843	IGF1/HOXD13
BP	GO:0042886	amide transport	40	0.238446	1.16202	0.26	ORM1/ORM2
BP	GO:0007154	cell communication	132	-0.265251	-1.13538	0.260121	WWOX/DCHS1/PRICKLE2/FZD1/CALM1/CAV2/MAGI2/AMOT/FERMT2/GJC1/CDIP1/AJUBA/CD40/DKK3/MAP1A/JCAD/RAB7B/ZNF423/ATP2B4/CDC42EP4/NDNF/SPART/KANK1/WFS1/TSHZ3/RNF165/ARHGAP23/DAAM2/GNAL/GPRASP1/NPR2/EFNB1/KCNB1/JAM3/TCF7L1/RND3/LRP4/RRAS/F10/IFI6/CAV1/TMBIM1/MT2A/RAB9B/BCL11A/GNAO1/NDRG2/CLU/SRPX/SRD5A2/MYORG/ITM2C/MPP2/CHRDL1/SYNGR1/DLK2/LGALS3BP/PGF/MYOCD/AFAP1L2/GPRC5B/GSTM2/FAM107A/GCNT2/GSTP1/CHRM1/SN…
BP	GO:0000768	syncytium formation by plasma membrane fusion	1	0.868217	1.15924	0.261386	CAPN2
MF	GO:0004198	calcium-dependent cysteine-type endopeptidase activity	1	0.868217	1.15924	0.261386	CAPN2
BP	GO:0006949	syncytium formation	1	0.868217	1.15924	0.261386	CAPN2
BP	GO:0007520	myoblast fusion	1	0.868217	1.15924	0.261386	CAPN2
BP	GO:0010663	positive regulation of striated muscle cell apoptotic process	1	0.868217	1.15924	0.261386	CAPN2
BP	GO:0010666	positive regulation of cardiac muscle cell apoptotic process	1	0.868217	1.15924	0.261386	CAPN2
BP	GO:0010831	positive regulation of myotube differentiation	1	0.868217	1.15924	0.261386	CAPN2
BP	GO:0016540	protein autoprocessing	1	0.868217	1.15924	0.261386	CAPN2
CC	GO:0030863	cortical cytoskeleton	1	0.868217	1.15924	0.261386	CAPN2
CC	GO:0030864	cortical actin cytoskeleton	1	0.868217	1.15924	0.261386	CAPN2
CC	GO:0044448	cell cortex part	1	0.868217	1.15924	0.261386	CAPN2
BP	GO:0046889	positive regulation of lipid biosynthetic process	1	0.868217	1.15924	0.261386	CAPN2
BP	GO:0048265	response to pain	1	0.868217	1.15924	0.261386	CAPN2
BP	GO:0048266	behavioral response to pain	1	0.868217	1.15924	0.261386	CAPN2
BP	GO:0060142	regulation of syncytium formation by plasma membrane fusion	1	0.868217	1.15924	0.261386	CAPN2
BP	GO:0060143	positive regulation of syncytium formation by plasma membrane fusion	1	0.868217	1.15924	0.261386	CAPN2
BP	GO:0071071	regulation of phospholipid biosynthetic process	1	0.868217	1.15924	0.261386	CAPN2
BP	GO:0071073	positive regulation of phospholipid biosynthetic process	1	0.868217	1.15924	0.261386	CAPN2
BP	GO:0140253	cell-cell fusion	1	0.868217	1.15924	0.261386	CAPN2
BP	GO:1901739	regulation of myoblast fusion	1	0.868217	1.15924	0.261386	CAPN2
BP	GO:1901741	positive regulation of myoblast fusion	1	0.868217	1.15924	0.261386	CAPN2
BP	GO:1903725	regulation of phospholipid metabolic process	1	0.868217	1.15924	0.261386	CAPN2
BP	GO:1903727	positive regulation of phospholipid metabolic process	1	0.868217	1.15924	0.261386	CAPN2
BP	GO:2001245	regulation of phosphatidylcholine biosynthetic process	1	0.868217	1.15924	0.261386	CAPN2
BP	GO:2001247	positive regulation of phosphatidylcholine biosynthetic process	1	0.868217	1.15924	0.261386	CAPN2
BP	GO:0051017	actin filament bundle assembly	3	-0.623377	-1.15898	0.261417	SYNPO2/FAM107A
BP	GO:0061572	actin filament bundle organization	3	-0.623377	-1.15898	0.261417	SYNPO2/FAM107A
CC	GO:0005790	smooth endoplasmic reticulum	2	-0.717098	-1.16761	0.261986	JPH4
BP	GO:0006525	arginine metabolic process	2	-0.716239	-1.16621	0.261986	ARG2
BP	GO:0006527	arginine catabolic process	2	-0.716239	-1.16621	0.261986	ARG2
MF	GO:0008022	protein C-terminus binding	2	-0.715958	-1.16575	0.261986	SYT1
MF	GO:0051213	dioxygenase activity	2	-0.717617	-1.16845	0.261986	HAAO
BP	GO:0010564	regulation of cell cycle process	21	0.305396	1.27209	0.262774	NUSAP1/TACC3/EZH2/PRC1/DBF4/CBX3/TOPBP1/ODF2
BP	GO:0030334	regulation of cell migration	32	-0.333626	-1.17722	0.26298	MAGI2/AMOT/AJUBA/CD40/JCAD/KANK1/VCL/JAM3/RND3/DYSF/RRAS/F10/CAV1/MYLK/PGF/MYOCD/FAM107A/GCNT2/GSTP1/SNAI2/IGF1/MMP28/NBL1/LGR6
BP	GO:0001516	prostaglandin biosynthetic process	1	-0.863049	-1.15052	0.263581
MF	GO:0004667	prostaglandin-D synthase activity	1	-0.863049	-1.15052	0.263581
CC	GO:0005791	rough endoplasmic reticulum	1	-0.863049	-1.15052	0.263581
BP	GO:0006636	unsaturated fatty acid biosynthetic process	1	-0.863049	-1.15052	0.263581
BP	GO:0007622	rhythmic behavior	1	-0.863049	-1.15052	0.263581
BP	GO:0019371	cyclooxygenase pathway	1	-0.863049	-1.15052	0.263581
BP	GO:0022410	circadian sleep/wake cycle process	1	-0.863049	-1.15052	0.263581
BP	GO:0030431	sleep	1	-0.863049	-1.15052	0.263581
BP	GO:0042745	circadian sleep/wake cycle	1	-0.863049	-1.15052	0.263581
BP	GO:0042749	regulation of circadian sleep/wake cycle	1	-0.863049	-1.15052	0.263581
BP	GO:0045187	regulation of circadian sleep/wake cycle, sleep	1	-0.863049	-1.15052	0.263581
BP	GO:0046457	prostanoid biosynthetic process	1	-0.863049	-1.15052	0.263581
CC	GO:0046658	anchored component of plasma membrane	1	-0.865633	-1.15397	0.263581
BP	GO:0048512	circadian behavior	1	-0.863049	-1.15052	0.263581
BP	GO:0050802	circadian sleep/wake cycle, sleep	1	-0.863049	-1.15052	0.263581
BP	GO:0060628	regulation of ER to Golgi vesicle-mediated transport	1	-0.865633	-1.15397	0.263581
MF	GO:0000980	RNA polymerase II distal enhancer sequence-specific DNA binding	3	0.58961	1.1869	0.263587	ACTL6A/SFPQ/GATA2
BP	GO:0002573	myeloid leukocyte differentiation	3	0.58961	1.1869	0.263587	L3MBTL3/CBFA2T3/GATA2
BP	GO:0019827	stem cell population maintenance	3	0.58961	1.1869	0.263587	FANCD2/GNL3/GATA2
BP	GO:0030851	granulocyte differentiation	3	0.58961	1.1869	0.263587	L3MBTL3/CBFA2T3/GATA2
BP	GO:0048568	embryonic organ development	3	0.58961	1.1869	0.263587	RAD23B/EPN1/GATA2
BP	GO:0051235	maintenance of location	9	-0.455751	-1.19536	0.263889	DYSF/CAV1/GSTM2/ATP1A2/JPH4/NBL1
MF	GO:0008017	microtubule binding	10	-0.440447	-1.19473	0.264339	CRYAB/NEFH/JAKMIP1
BP	GO:0042278	purine nucleoside metabolic process	4	-0.577494	-1.17573	0.264402	NT5E/GNMT/ACPP
BP	GO:0046128	purine ribonucleoside metabolic process	4	-0.577494	-1.17573	0.264402	NT5E/GNMT/ACPP
CC	GO:0005874	microtubule	12	0.342018	1.18438	0.264865	TPPP3/NUSAP1/PRC1/DNAH14/ODF2/DNAH1
BP	GO:0006809	nitric oxide biosynthetic process	5	-0.547016	-1.17818	0.265043	CAV1/CLU/ACP5/ARG2
BP	GO:0035249	synaptic transmission, glutamatergic	5	-0.547827	-1.17992	0.265043	ATP1A2/SYT1
BP	GO:0042136	neurotransmitter biosynthetic process	5	-0.547016	-1.17818	0.265043	CAV1/CLU/ACP5/ARG2
BP	GO:0046209	nitric oxide metabolic process	5	-0.547016	-1.17818	0.265043	CAV1/CLU/ACP5/ARG2
BP	GO:0051966	regulation of synaptic transmission, glutamatergic	5	-0.547827	-1.17992	0.265043	ATP1A2/SYT1
BP	GO:1990748	cellular detoxification	5	-0.548237	-1.18081	0.265043	GSTM3/GSTM2/GSTP1/DUOX1
BP	GO:2001057	reactive nitrogen species metabolic process	5	-0.547016	-1.17818	0.265043	CAV1/CLU/ACP5/ARG2
BP	GO:0050731	positive regulation of peptidyl-tyrosine phosphorylation	9	-0.455239	-1.19402	0.265152	AFAP1L2/GPRC5B/IGF1/CCK
BP	GO:0009653	anatomical structure morphogenesis	86	-0.276599	-1.13729	0.265496	EPN1/LMO4/CFDP1/FBXO31/PHLDA3/ITGA3/CST3/AXIN2/EEF2K/ANXA6/CDC42EP3/PARVA/NLGN3/EPB41L3/GATA2/PALLD/WWOX/DCHS1/PRICKLE2/FZD1/GAMT/MAGI2/AMOT/FERMT2/GJC1/AJUBA/CD40/DKK3/MAP1A/JCAD/CDC42EP4/NDNF/SPART/KANK1/FEZ1/RNF165/VCL/EFNB1/DOK4/JAM3/RND3/DYSF/LRP4/RRAS/CAV1/TMBIM1/CSRP2/BCL11A/GNAO1/CLU/ACP5/MYLK/PGF/MYOCD/LAMB3/SNAI2/PGM5/HOXD13/NCAM1/LDB3/MYOM1/NBL1/CRYAB/CDC42EP5/NEFH/SYT1/LGR6/ACTC1/COL9…
MF	GO:0042277	peptide binding	13	-0.407667	-1.18702	0.265625	CLU/ITM2C/GSTM2/GSTP1/CRYAB/ANPEP
BP	GO:0002831	regulation of response to biotic stimulus	4	-0.576621	-1.17395	0.265879	HTRA1/IFIT1/ARG2
BP	GO:0071704	organic substance metabolic process	227	-0.262057	-1.13044	0.266	CES1/LRP4/INKA2/SYNPO2/RRAS/F10/CPAMD8/GGT7/TTC7B/NIBAN1/IFI6/CAV1/CCDC8/FAXDC2/PARM1/BCL11A/HMGN5/PPP1R3C/NDRG2/CLU/ACP5/MAMLD1/ITIH5/MYLK/SRD5A2/MYORG/ITM2C/PYGL/GSTM5/HAAO/CHRDL1/ALDOC/NYNRIN/ACOX2/CAND2/ETNK2/SPTLC3/PGF/MYOCD/AFAP1L2/HPSE2/QPRT/GPRC5B/GSTM2/FAM107A/GCNT2/GSTP1/HSPB8/GGT6/SNAI2/PGM5/IGF1/CYP27A1/HOXD13/DUOX1/APOBEC3C/FBXO17/PTGDS/GAS1/CHST2/MMP28/TENM2/GNMT/AOX1/ATP1A2/NCAM1/A…
BP	GO:0021537	telencephalon development	4	0.5154	1.16389	0.266871	TACC3/EZH2
BP	GO:0021543	pallium development	4	0.5154	1.16389	0.266871	TACC3/EZH2
BP	GO:0006702	androgen biosynthetic process	2	-0.715026	-1.16423	0.267123	HSD17B6
BP	GO:0008209	androgen metabolic process	2	-0.715026	-1.16423	0.267123	HSD17B6
MF	GO:0016229	steroid dehydrogenase activity	2	-0.715026	-1.16423	0.267123	HSD17B6
BP	GO:0030539	male genitalia development	2	-0.715026	-1.16423	0.267123	HOXD13
BP	GO:0032350	regulation of hormone metabolic process	2	-0.714481	-1.16335	0.267123	DUOXA1
MF	GO:0033764	steroid dehydrogenase activity, acting on the CH-OH group of donors, NAD or NADP as acceptor	2	-0.715026	-1.16423	0.267123	HSD17B6
BP	GO:0048806	genitalia development	2	-0.715026	-1.16423	0.267123	HOXD13
BP	GO:0045321	leukocyte activation	32	0.256151	1.16908	0.267241	ORM1/ORM2
BP	GO:0007049	cell cycle	42	0.230345	1.1592	0.268041	NUSAP1/PLAAT3/PTK6/TACC3/EZH2/PRC1/DBF4/ZWINT/CBX3/HGF/TOPBP1/ODF2
BP	GO:0006778	porphyrin-containing compound metabolic process	3	0.584416	1.17644	0.269022	HPX/TMEM14C/BDH2
BP	GO:0042168	heme metabolic process	3	0.584416	1.17644	0.269022	HPX/TMEM14C/BDH2
BP	GO:0042440	pigment metabolic process	3	0.584416	1.17644	0.269022	HPX/TMEM14C/BDH2
BP	GO:1990823	response to leukemia inhibitory factor	3	-0.619198	-1.15121	0.269291	SYNGR1/NEFH
BP	GO:1990830	cellular response to leukemia inhibitory factor	3	-0.619198	-1.15121	0.269291	SYNGR1/NEFH
BP	GO:0016458	gene silencing	4	0.513021	1.15852	0.269939	EZH2/MSL3/DNMT3A/AJUBA
BP	GO:0035329	hippo signaling	4	0.513021	1.15852	0.269939	NPHP4/DCHS1/AMOT/AJUBA
BP	GO:0006915	apoptotic process	44	-0.306904	-1.15371	0.27033	IFI6/CAV1/TMBIM1/HMGN5/CLU/SRPX/ITM2C/MYOCD/GSTP1/SNAI2/IGF1/GAS1/CRYAB/ARG2/NSG1/ACTC1/CCK
BP	GO:0048844	artery morphogenesis	2	-0.712435	-1.16001	0.270548	MYOCD
BP	GO:0060840	artery development	2	-0.712435	-1.16001	0.270548	MYOCD
BP	GO:0040007	growth	30	-0.333813	-1.17514	0.270997	SPART/WFS1/LARGE1/VCL/DYSF/LRP4/MT2A/BCL11A/ETNK2/MT1X/MYOCD/FAM107A/IGF1/HOXD13/GAS1/CRYAB/SYT1/LGR6/MT1E
BP	GO:1901135	carbohydrate derivative metabolic process	35	-0.322781	-1.16266	0.2713	ITIH5/ITM2C/PYGL/ALDOC/HPSE2/GCNT2/IGF1/APOBEC3C/FBXO17/CHST2/GNMT/ATP1A2/ACPP/DPYS
BP	GO:0002377	immunoglobulin production	4	0.510417	1.15264	0.273006	HPX/NSD2/PAXIP1/CD40
BP	GO:0002637	regulation of immunoglobulin production	4	0.510417	1.15264	0.273006	HPX/NSD2/PAXIP1/CD40
BP	GO:0002639	positive regulation of immunoglobulin production	4	0.510417	1.15264	0.273006	HPX/NSD2/PAXIP1/CD40
BP	GO:0002706	regulation of lymphocyte mediated immunity	4	0.510417	1.15264	0.273006	HPX/NSD2/PAXIP1/CD40
BP	GO:0002708	positive regulation of lymphocyte mediated immunity	4	0.510417	1.15264	0.273006	HPX/NSD2/PAXIP1/CD40
BP	GO:0002712	regulation of B cell mediated immunity	4	0.510417	1.15264	0.273006	HPX/NSD2/PAXIP1/CD40
BP	GO:0002714	positive regulation of B cell mediated immunity	4	0.510417	1.15264	0.273006	HPX/NSD2/PAXIP1/CD40
BP	GO:0002819	regulation of adaptive immune response	4	0.510417	1.15264	0.273006	HPX/NSD2/PAXIP1/CD40
BP	GO:0002821	positive regulation of adaptive immune response	4	0.510417	1.15264	0.273006	HPX/NSD2/PAXIP1/CD40
BP	GO:0002822	regulation of adaptive immune response based on somatic recombination of immune receptors built from immunoglobulin superfamily domains	4	0.510417	1.15264	0.273006	HPX/NSD2/PAXIP1/CD40
BP	GO:0002824	positive regulation of adaptive immune response based on somatic recombination of immune receptors built from immunoglobulin superfamily domains	4	0.510417	1.15264	0.273006	HPX/NSD2/PAXIP1/CD40
BP	GO:0002889	regulation of immunoglobulin mediated immune response	4	0.510417	1.15264	0.273006	HPX/NSD2/PAXIP1/CD40
BP	GO:0002891	positive regulation of immunoglobulin mediated immune response	4	0.510417	1.15264	0.273006	HPX/NSD2/PAXIP1/CD40
BP	GO:0042113	B cell activation	4	0.510417	1.15264	0.273006	VCAM1/NSD2/PAXIP1/CD40
CC	GO:0005911	cell-cell junction	16	-0.386365	-1.19012	0.275379	EPB41L3/MAGI2/AMOT/GJC1/AJUBA/JCAD/CDC42EP4/VCL/JAM3/PGM5/COL17A1/ATP1A2/LDB3/AOC1
MF	GO:0033218	amide binding	16	-0.388706	-1.19733	0.275379	CLU/ITM2C/GSTM2/GSTP1/GNMT/CRYAB/ANPEP
BP	GO:0010469	regulation of signaling receptor activity	4	0.507812	1.14675	0.276074	DAPK1/LDOC1/NLGN3/DKK3
BP	GO:0008016	regulation of heart contraction	9	-0.448549	-1.17647	0.276515	GJC1/ATP2B4/NPR2/FXYD6/CAV1/GNAO1/GSTM2/ATP1A2
BP	GO:1903522	regulation of blood circulation	9	-0.448549	-1.17647	0.276515	GJC1/ATP2B4/NPR2/FXYD6/CAV1/GNAO1/GSTM2/ATP1A2
BP	GO:0032147	activation of protein kinase activity	3	-0.615592	-1.14451	0.277165	GPRC5B/IGF1
BP	GO:0034605	cellular response to heat	3	-0.614573	-1.14261	0.277165	HSPB8/CRYAB
BP	GO:0051149	positive regulation of muscle cell differentiation	3	-0.616425	-1.14606	0.277165	MYOCD/IGF1
BP	GO:0051155	positive regulation of striated muscle cell differentiation	3	-0.616425	-1.14606	0.277165	MYOCD/IGF1
BP	GO:0060717	chorion development	2	0.686528	1.17116	0.277512	PAXIP1/HTRA1
BP	GO:1903867	extraembryonic membrane development	2	0.686528	1.17116	0.277512	PAXIP1/HTRA1
CC	GO:0098588	bounding membrane of organelle	49	-0.303602	-1.15626	0.277533	LARGE1/ST3GAL5/RILP/ST8SIA1/RND3/COPZ2/CAV1/TMBIM1/RAB9B/PARM1/ITM2C/TMEM35A/SYNGR1/SLC22A17/GCNT2/CHST2/NCAM1/ACPP/HSD17B6/JPH4/SYT1/LGR6/NSG1/SLC2A5/ANPEP
MF	GO:0042805	actinin binding	5	-0.5413	-1.16587	0.277937	SYNPO2/CSRP2/LDB3/MYOM1
BP	GO:0042391	regulation of membrane potential	11	-0.425605	-1.18419	0.278121	KCNB1/IFI6/CAV1/MPP2/CHRM1/ATP1A2/CCK
CC	GO:0000785	chromatin	14	0.328815	1.19791	0.278788	EZH2/CBX3/CAPN2/MCM2/NSD2/STAT1/ACTL6A/RUVBL1/DNMT3A/SFPQ/CHMP7
CC	GO:0044427	chromosomal part	18	0.317016	1.25032	0.278912	EZH2/ZWINT/CBX3/CAPN2/MCM2/NSD2/STAT1/ACTL6A/RUVBL1/DNMT3A/SFPQ/CHMP7/CHTF8/CFDP1/SMG6
BP	GO:0010332	response to gamma radiation	2	-0.709681	-1.15553	0.27911	CRYAB
BP	GO:0106027	neuron projection organization	4	0.505208	1.14087	0.279141	ITGA3/EEF2K/NLGN3/MAP1A
CC	GO:0005815	microtubule organizing center	20	0.3125	1.2564	0.279412	TACC3/TOPBP1/ODF2/WDR90/NPHP4/CCDC14/IFT88/RUVBL1/ATP6V0D1/FBXO31/AXIN2/FBXL7/CALM1/AJUBA/FEZ1/RILP/DYSF/CCDC8/CAPG/MAMLD1
BP	GO:0048511	rhythmic process	5	0.452954	1.13038	0.279605	EZH2/CBX3/OGT
BP	GO:0001775	cell activation	34	0.25	1.16028	0.280702	ORM1/ORM2
BP	GO:0044403	symbiont process	14	-0.39805	-1.18014	0.280765	APOBEC3C/NCAM1/ANPEP
BP	GO:0044419	interspecies interaction between organisms	14	-0.39805	-1.18014	0.280765	APOBEC3C/NCAM1/ANPEP
BP	GO:0008285	negative regulation of cell proliferation	17	-0.380479	-1.1791	0.281508	CAV1/NDRG2/SRPX/MYOCD/GSTP1/SNAI2/DPT/ARG2
BP	GO:0048167	regulation of synaptic plasticity	10	-0.433711	-1.17646	0.281796	MAP1A/TSHZ3/KCNB1/MPP2/SYNGR1/FAM107A/JPH4/NSG1
BP	GO:0010812	negative regulation of cell-substrate adhesion	3	-0.612138	-1.13809	0.28189	FAM107A/GCNT2
BP	GO:0010632	regulation of epithelial cell migration	4	0.502604	1.13499	0.282209	ITGA3/GATA2/CD40/JCAD
BP	GO:0010634	positive regulation of epithelial cell migration	4	0.502604	1.13499	0.282209	ITGA3/GATA2/CD40/JCAD
BP	GO:0043534	blood vessel endothelial cell migration	4	0.502604	1.13499	0.282209	GATA2/AMOT/CD40/JCAD
MF	GO:0008168	methyltransferase activity	7	-0.475756	-1.16137	0.282322	GNMT/PRDM8
BP	GO:0016052	carbohydrate catabolic process	7	-0.475697	-1.16123	0.282322	PYGL/ALDOC/IGF1/PYGM
MF	GO:0016741	transferase activity, transferring one-carbon groups	7	-0.475756	-1.16137	0.282322	GNMT/PRDM8
BP	GO:0031503	protein-containing complex localization	7	-0.475433	-1.16058	0.282322	IFT88/SFPQ/NXF1/DDX19B/SMG6/NSG1
BP	GO:0001523	retinoid metabolic process	2	-0.707355	-1.15174	0.282534	CYP3A5
BP	GO:0042573	retinoic acid metabolic process	2	-0.707355	-1.15174	0.282534	CYP3A5
BP	GO:0008152	metabolic process	239	-0.259132	-1.1122	0.283	CES1/LRP4/INKA2/SYNPO2/RRAS/F10/CPAMD8/GGT7/TTC7B/NIBAN1/IFI6/CAV1/CCDC8/FAXDC2/PARM1/BCL11A/HMGN5/PPP1R3C/NDRG2/CLU/ACP5/MAMLD1/ITIH5/SRPX/MYLK/SRD5A2/PHYHD1/MYORG/ITM2C/PYGL/GSTM5/KCNAB1/HAAO/CHRDL1/ALDOC/NYNRIN/ACOX2/CAND2/ETNK2/SPTLC3/PGF/MYOCD/AFAP1L2/HPSE2/QPRT/GPRC5B/GSTM2/FAM107A/GCNT2/GSTP1/HSPB8/GGT6/SNAI2/PGM5/IGF1/CYP27A1/HOXD13/DUOX1/APOBEC3C/FBXO17/PTGDS/GAS1/CHST2/MMP28/TENM2/GNMT/…
BP	GO:0022898	regulation of transmembrane transporter activity	10	-0.433175	-1.17501	0.283042	FXYD6/DYSF/CAV1/KCNAB1/GSTM2/ATP1A2/JPH4
BP	GO:0032409	regulation of transporter activity	10	-0.433175	-1.17501	0.283042	FXYD6/DYSF/CAV1/KCNAB1/GSTM2/ATP1A2/JPH4
BP	GO:0032412	regulation of ion transmembrane transporter activity	10	-0.433175	-1.17501	0.283042	FXYD6/DYSF/CAV1/KCNAB1/GSTM2/ATP1A2/JPH4
BP	GO:0090066	regulation of anatomical structure size	11	-0.423877	-1.17939	0.283066	CDC42EP4/SPART/KANK1/RILP/CAV1/CAPG/VILL/ATP1A2/CDC42EP5
MF	GO:0004126	cytidine deaminase activity	1	-0.855297	-1.14019	0.283702
BP	GO:0006216	cytidine catabolic process	1	-0.855297	-1.14019	0.283702
BP	GO:0009972	cytidine deamination	1	-0.855297	-1.14019	0.283702
BP	GO:0010528	regulation of transposition	1	-0.855297	-1.14019	0.283702
BP	GO:0010529	negative regulation of transposition	1	-0.855297	-1.14019	0.283702
BP	GO:0016554	cytidine to uridine editing	1	-0.855297	-1.14019	0.283702
BP	GO:0032196	transposition	1	-0.855297	-1.14019	0.283702
BP	GO:0035510	DNA dealkylation	1	-0.855297	-1.14019	0.283702
BP	GO:0039692	single stranded viral RNA replication via double stranded DNA intermediate	1	-0.855297	-1.14019	0.283702
BP	GO:0039694	viral RNA genome replication	1	-0.855297	-1.14019	0.283702
BP	GO:0042454	ribonucleoside catabolic process	1	-0.855297	-1.14019	0.283702
BP	GO:0045006	DNA deamination	1	-0.855297	-1.14019	0.283702
BP	GO:0045091	regulation of single stranded viral RNA replication via double stranded DNA intermediate	1	-0.855297	-1.14019	0.283702
BP	GO:0045869	negative regulation of single stranded viral RNA replication via double stranded DNA intermediate	1	-0.855297	-1.14019	0.283702
BP	GO:0046087	cytidine metabolic process	1	-0.855297	-1.14019	0.283702
BP	GO:0046131	pyrimidine ribonucleoside metabolic process	1	-0.855297	-1.14019	0.283702
BP	GO:0046133	pyrimidine ribonucleoside catabolic process	1	-0.855297	-1.14019	0.283702
BP	GO:0070383	DNA cytosine deamination	1	-0.855297	-1.14019	0.283702
BP	GO:0080111	DNA demethylation	1	-0.855297	-1.14019	0.283702
BP	GO:0019674	NAD metabolic process	4	-0.567708	-1.15581	0.285081	HAAO/ALDOC/QPRT
MF	GO:0005310	dicarboxylic acid transmembrane transporter activity	2	0.683938	1.16674	0.287081	SLC19A2/SLC25A11
MF	GO:0015297	antiporter activity	2	0.683938	1.16674	0.287081	SLC35E2B/SLC25A11
BP	GO:0014841	skeletal muscle satellite cell proliferation	1	0.857881	1.14544	0.287129	PAXBP1
BP	GO:0014842	regulation of skeletal muscle satellite cell proliferation	1	0.857881	1.14544	0.287129	PAXBP1
BP	GO:0014855	striated muscle cell proliferation	1	0.857881	1.14544	0.287129	PAXBP1
BP	GO:0014856	skeletal muscle cell proliferation	1	0.857881	1.14544	0.287129	PAXBP1
BP	GO:0014857	regulation of skeletal muscle cell proliferation	1	0.857881	1.14544	0.287129	PAXBP1
BP	GO:0008406	gonad development	2	-0.704663	-1.14736	0.287671	SRD5A2
BP	GO:0008584	male gonad development	2	-0.704663	-1.14736	0.287671	SRD5A2
BP	GO:0045137	development of primary sexual characteristics	2	-0.704663	-1.14736	0.287671	SRD5A2
BP	GO:0046546	development of primary male sexual characteristics	2	-0.704663	-1.14736	0.287671	SRD5A2
BP	GO:0007155	cell adhesion	44	-0.303868	-1.1423	0.287912	FERMT2/SPON1/AJUBA/JCAD/NDNF/KANK1/FEZ1/EPDR1/NT5E/VCL/EFNB1/JAM3/RND3/DYSF/TRO/CAV1/SRPX/LGALS3BP/LAMB3/FAM107A/GCNT2/SNAI2/PGM5/COL17A1/IGF1/TENM2/EFS/NCAM1/COL4A6/DPT/ARG2
BP	GO:0022610	biological adhesion	44	-0.303868	-1.1423	0.287912	FERMT2/SPON1/AJUBA/JCAD/NDNF/KANK1/FEZ1/EPDR1/NT5E/VCL/EFNB1/JAM3/RND3/DYSF/TRO/CAV1/SRPX/LGALS3BP/LAMB3/FAM107A/GCNT2/SNAI2/PGM5/COL17A1/IGF1/TENM2/EFS/NCAM1/COL4A6/DPT/ARG2
CC	GO:0044798	nuclear transcription factor complex	3	0.576623	1.16075	0.288043	SFPQ/SUPT3H/WWOX
CC	GO:0090575	RNA polymerase II transcription factor complex	3	0.576623	1.16075	0.288043	SFPQ/SUPT3H/WWOX
MF	GO:0005342	organic acid transmembrane transporter activity	4	0.497396	1.12323	0.288344	SLC19A2/SLC25A11/SFXN3/SLC16A2
MF	GO:0008514	organic anion transmembrane transporter activity	4	0.497396	1.12323	0.288344	SLC19A2/SLC25A11/SFXN3/SLC16A2
MF	GO:0046943	carboxylic acid transmembrane transporter activity	4	0.497396	1.12323	0.288344	SLC19A2/SLC25A11/SFXN3/SLC16A2
BP	GO:0034655	nucleobase-containing compound catabolic process	10	-0.4292	-1.16422	0.289277	ALDOC/IGF1/APOBEC3C/DPYS
MF	GO:0044877	protein-containing complex binding	32	-0.327829	-1.15677	0.290068	JAM3/RRAS/CAV1/CAPG/HMGN5/GNAO1/CLU/SYNM/VILL/CORO6/LAMB3/IGF1/MYOM1/CRYAB/NEFH/AOC1
CC	GO:0030054	cell junction	43	-0.305308	-1.14142	0.290429	ITGA3/LAYN/ANXA6/PARVA/NLGN3/EPB41L3/PALLD/FZD1/CAV2/MAGI2/AMOT/FERMT2/GJC1/AJUBA/JCAD/CDC42EP4/VCL/KCNB1/JAM3/RND3/SYNPO2/RRAS/CAV1/CSRP2/SYNGR1/SYNM/FAM107A/FLNC/CHRM1/PGM5/COL17A1/TENM2/ATP1A2/LDB3/SYT1/AOC1/ACTC1
BP	GO:0090102	cochlea development	3	0.574026	1.15553	0.290761	MCM2/GATA2/DCHS1
BP	GO:0042098	T cell proliferation	4	-0.564904	-1.1501	0.29099	EFNB1/IGF1/ARG2
BP	GO:0042129	regulation of T cell proliferation	4	-0.564904	-1.1501	0.29099	EFNB1/IGF1/ARG2
MF	GO:0004145	diamine N-acetyltransferase activity	1	0.855297	1.14199	0.291089	SAT1
BP	GO:0006595	polyamine metabolic process	1	0.855297	1.14199	0.291089	SAT1
BP	GO:0006596	polyamine biosynthetic process	1	0.855297	1.14199	0.291089	SAT1
BP	GO:0006598	polyamine catabolic process	1	0.855297	1.14199	0.291089	SAT1
BP	GO:0008216	spermidine metabolic process	1	0.855297	1.14199	0.291089	SAT1
BP	GO:0009309	amine biosynthetic process	1	0.855297	1.14199	0.291089	SAT1
BP	GO:0009445	putrescine metabolic process	1	0.855297	1.14199	0.291089	SAT1
BP	GO:0009447	putrescine catabolic process	1	0.855297	1.14199	0.291089	SAT1
MF	GO:0019808	polyamine binding	1	0.855297	1.14199	0.291089	SAT1
MF	GO:0019809	spermidine binding	1	0.855297	1.14199	0.291089	SAT1
BP	GO:0032917	polyamine acetylation	1	0.855297	1.14199	0.291089	SAT1
BP	GO:0032918	spermidine acetylation	1	0.855297	1.14199	0.291089	SAT1
BP	GO:0042401	cellular biogenic amine biosynthetic process	1	0.855297	1.14199	0.291089	SAT1
MF	GO:0016174	NAD(P)H oxidase activity	1	-0.850129	-1.1333	0.291751
MF	GO:0016175	superoxide-generating NADPH oxidase activity	1	-0.850129	-1.1333	0.291751
MF	GO:0016651	oxidoreductase activity, acting on NAD(P)H	1	-0.850129	-1.1333	0.291751
BP	GO:0042335	cuticle development	1	-0.850129	-1.1333	0.291751
BP	GO:0042744	hydrogen peroxide catabolic process	1	-0.850129	-1.1333	0.291751
CC	GO:0043020	NADPH oxidase complex	1	-0.850129	-1.1333	0.291751
MF	GO:0050664	oxidoreductase activity, acting on NAD(P)H, oxygen as acceptor	1	-0.850129	-1.1333	0.291751
CC	GO:1990204	oxidoreductase complex	1	-0.850129	-1.1333	0.291751
CC	GO:0005654	nucleoplasm	50	0.207103	1.11292	0.292135	PTK6/EZH2/DBF4/ZWINT/CBX3/TOPBP1/OGT/QSOX2/FANCD2/SRSF11/TWISTNB/MCM2/FNBP4/RAD23B/GNL3/NOP58/NSD2/INTS8/STAT1/NKTR/ACTL6A/RUVBL1/UBAP2L/MSL3/DNMT3A/PAXIP1/SFPQ/HNRNPDL/NXF1/DUSP3
BP	GO:0009725	response to hormone	20	-0.360028	-1.16112	0.292148	PGF/FAM107A/GSTP1/CHRM1/HOXD13/ATP1A2/CRYAB
BP	GO:0007442	hindgut morphogenesis	1	-0.847545	-1.12986	0.293763
BP	GO:0030850	prostate gland development	1	-0.847545	-1.12986	0.293763
BP	GO:0033574	response to testosterone	1	-0.847545	-1.12986	0.293763
BP	GO:0048546	digestive tract morphogenesis	1	-0.847545	-1.12986	0.293763
BP	GO:0048619	embryonic hindgut morphogenesis	1	-0.847545	-1.12986	0.293763
BP	GO:0060442	branching involved in prostate gland morphogenesis	1	-0.847545	-1.12986	0.293763
BP	GO:0060512	prostate gland morphogenesis	1	-0.847545	-1.12986	0.293763
BP	GO:0060525	prostate glandular acinus development	1	-0.847545	-1.12986	0.293763
BP	GO:0060526	prostate glandular acinus morphogenesis	1	-0.847545	-1.12986	0.293763
BP	GO:0060527	prostate epithelial cord arborization involved in prostate glandular acinus morphogenesis	1	-0.847545	-1.12986	0.293763
BP	GO:0060571	morphogenesis of an epithelial fold	1	-0.847545	-1.12986	0.293763
BP	GO:0060602	branch elongation of an epithelium	1	-0.847545	-1.12986	0.293763
[truncated: 4,582 more rows]

## Sheet: GSEA_KEGG
ID	Description	setSize	enrichmentScore	NES	pvalue	core_enrichment
hsa04974	Protein digestion and absorption	4	-0.852151	-1.74229	0.00142248	ATP1A2/COL4A6/COL9A1
hsa05168	Herpes simplex virus 1 infection	9	0.730245	2.35091	0.0045045	ZNF736/ZNF667/ZNF26/ZNF200/STAT1/ZNF3/ZNF302/NXF1/ZNF517
hsa00830	Retinol metabolism	3	-0.892761	-1.65348	0.00736377	HSD17B6/CYP3A5
hsa04614	Renin-angiotensin system	1	-1	-1.32021	0.00803213
hsa04151	PI3K-Akt signaling pathway	10	-0.608766	-1.62594	0.0175439	PGF/LAMB3/CHRM1/IGF1/COL4A6/COL9A1
hsa04260	Cardiac muscle contraction	2	-0.895722	-1.44871	0.0218487	ACTC1
hsa04911	Insulin secretion	2	-0.895722	-1.44871	0.0218487	CCK
hsa04973	Carbohydrate digestion and absorption	2	-0.895722	-1.44871	0.0218487	SLC2A5
hsa04640	Hematopoietic cell lineage	2	-0.88671	-1.43413	0.0268908	ANPEP
hsa01100	Metabolic pathways	58	-0.376533	-1.45943	0.0286929	PYGL/GSTM5/HAAO/ALDOC/ACOX2/ETNK2/SPTLC3/HPSE2/QPRT/GSTM2/GCNT2/GSTP1/GGT6/CYP27A1/PTGDS/AOX1/HSD17B6/NAT1/PYGM/CYP3A5/ARG2/AOC1/DPYS/ANPEP
hsa03008	Ribosome biogenesis in eukaryotes	4	0.739247	1.66725	0.0334448	REXO2/GNL3/NOP58/NXF1
hsa04512	ECM-receptor interaction	4	-0.748612	-1.5306	0.0355619	LAMB3/COL4A6/COL9A1
hsa00591	Linoleic acid metabolism	1	0.981333	1.31885	0.0357143	PLAAT3
hsa00592	alpha-Linolenic acid metabolism	1	0.981333	1.31885	0.0357143	PLAAT3
hsa04923	Regulation of lipolysis in adipocytes	1	0.981333	1.31885	0.0357143	PLAAT3
hsa04918	Thyroid hormone synthesis	2	-0.858289	-1.38817	0.0521008	ATP1A2
hsa04972	Pancreatic secretion	3	-0.780178	-1.44496	0.0544919	ATP1A2/CCK
hsa04213	Longevity regulating pathway - multiple species	2	-0.850267	-1.37519	0.0638655	CRYAB
hsa04960	Aldosterone-regulated sodium reabsorption	2	-0.850267	-1.37519	0.0638655	ATP1A2
hsa00250	Alanine, aspartate and glutamate metabolism	1	0.968	1.30093	0.0694444	ASRGL1
hsa04110	Cell cycle	2	0.828877	1.41317	0.0735294	DBF4/MCM2
hsa00220	Arginine biosynthesis	1	-0.962667	-1.27092	0.0883534
hsa05410	Hypertrophic cardiomyopathy	3	-0.745027	-1.37986	0.0972018	IGF1/ACTC1
hsa05414	Dilated cardiomyopathy	3	-0.745027	-1.37986	0.0972018	IGF1/ACTC1
hsa00330	Arginine and proline metabolism	6	-0.601931	-1.38656	0.0996016	ARG2/AOC1
hsa04261	Adrenergic signaling in cardiomyocytes	4	-0.664647	-1.35892	0.105263	ATP1A2/ACTC1
hsa05016	Huntington disease	4	0.618241	1.39434	0.107023	TGM2/DNAH14/DNAH1
hsa04621	NOD-like receptor signaling pathway	3	0.715818	1.40266	0.114551	STAT1/MFN2/CTSB
hsa05219	Bladder cancer	1	0.952	1.27942	0.119048	DAPK1
hsa00240	Pyrimidine metabolism	2	-0.796326	-1.28795	0.122689	DPYS
hsa00512	Mucin type O-glycan biosynthesis	1	0.946667	1.27226	0.128968	GALNT7
hsa03013	RNA transport	3	0.689008	1.35013	0.142415	TACC3/NXF1/DDX19B
hsa04080	Neuroactive ligand-receptor interaction	3	-0.697855	-1.2925	0.151694	CHRM1/CCK
hsa05206	MicroRNAs in cancer	2	0.756684	1.29009	0.154412	EZH2/DNMT3A
hsa05150	Staphylococcus aureus infection	1	-0.930667	-1.22867	0.154618
hsa05204	Chemical carcinogenesis	8	-0.513595	-1.28131	0.158505	MGST3/GSTM3/GSTM5/GSTM2/GSTP1/NAT1/CYP3A5
hsa00982	Drug metabolism - cytochrome P450	8	-0.511586	-1.2763	0.164948	MGST3/GSTM3/GSTM5/GSTM2/GSTP1/AOX1/CYP3A5
hsa05152	Tuberculosis	4	0.569892	1.28529	0.177258	STAT1/ATP6V0D1/ATP6V1H/CALM1
hsa00140	Steroid hormone biosynthesis	4	-0.618861	-1.26531	0.177809	SRD5A2/HSD17B6/CYP3A5
hsa00480	Glutathione metabolism	9	-0.494429	-1.27382	0.180769	MGST3/GSTM3/GGT7/GSTM5/GSTM2/GSTP1/GGT6/ANPEP
hsa00983	Drug metabolism - other enzymes	9	-0.492479	-1.2688	0.180769	MGST3/GSTM3/CES1/GSTM5/GSTM2/GSTP1/NAT1/DPYS
hsa05215	Prostate cancer	4	-0.61828	-1.26412	0.182077	SRD5A2/GSTP1/IGF1
hsa04510	Focal adhesion	14	-0.439255	-1.28686	0.182796	CAV1/MYLK/PGF/LAMB3/FLNC/IGF1/COL4A6/COL9A1
hsa05164	Influenza A	2	0.735294	1.25362	0.186275	STAT1/NXF1
hsa00120	Primary bile acid biosynthesis	2	-0.754011	-1.21951	0.191597	CYP27A1
hsa05222	Small cell lung cancer	3	-0.679454	-1.25841	0.192931	LAMB3/COL4A6
hsa05211	Renal cell carcinoma	1	0.912	1.22567	0.196429	HGF
hsa05223	Non-small cell lung cancer	1	0.912	1.22567	0.196429	HGF
hsa01230	Biosynthesis of amino acids	2	-0.748663	-1.21086	0.2	ARG2
hsa04066	HIF-1 signaling pathway	2	-0.748663	-1.21086	0.2	IGF1
hsa04721	Synaptic vesicle cycle	3	-0.672831	-1.24615	0.200295	ATP6V1H/SYT1
hsa03440	Homologous recombination	1	0.909333	1.22208	0.200397	TOPBP1
hsa00232	Caffeine metabolism	1	-0.909333	-1.20051	0.204819
hsa00770	Pantothenate and CoA biosynthesis	3	-0.664684	-1.23106	0.207658	ALDH2/DPYS
hsa04978	Mineral absorption	5	-0.571159	-1.23917	0.21067	MT2A/MT1X/ATP1A2/MT1E
hsa03015	mRNA surveillance pathway	3	0.63807	1.25031	0.216718	NXF1/DDX19B/SMG6
hsa04964	Proximal tubule bicarbonate reclamation	1	-0.893333	-1.17939	0.232932
hsa04976	Bile secretion	1	-0.893333	-1.17939	0.232932
hsa00565	Ether lipid metabolism	2	0.70754	1.2063	0.235294	PLAAT3
hsa00350	Tyrosine metabolism	1	-0.888	-1.17234	0.240964
hsa00750	Vitamin B6 metabolism	1	-0.888	-1.17234	0.240964
hsa05110	Vibrio cholerae infection	2	0.703209	1.19892	0.247549	ATP6V0D1/ATP6V1H
hsa00380	Tryptophan metabolism	6	-0.520128	-1.19813	0.252324	EHHADH/ALDH2/HAAO/AOX1/AOC1
hsa05146	Amoebiasis	6	-0.517385	-1.19181	0.257636	GNAL/VCL/LAMB3/COL4A6/ARG2
hsa04668	TNF signaling pathway	1	0.882667	1.18624	0.257937	VCAM1
hsa05143	African trypanosomiasis	1	0.882667	1.18624	0.257937	VCAM1
hsa00533	Glycosaminoglycan biosynthesis - keratan sulfate	1	-0.877333	-1.15826	0.263052
hsa00500	Starch and sucrose metabolism	2	-0.727273	-1.17626	0.265546	PYGM
hsa04340	Hedgehog signaling pathway	1	-0.872	-1.15122	0.273092
hsa00190	Oxidative phosphorylation	3	0.58445	1.14524	0.275542	ATP6V0D1/ATP6V1H/LHPP
hsa04216	Ferroptosis	1	0.861333	1.15757	0.289683	SAT1
hsa00310	Lysine degradation	6	0.397297	1.08185	0.297189	EZH2/NSD2/ALDH3A2/COLGALT2/EHHADH/ALDH2
hsa00410	beta-Alanine metabolism	5	-0.524714	-1.1384	0.303694	ALDH3A2/EHHADH/ALDH2/DPYS
hsa00514	Other types of O-glycan biosynthesis	3	0.565369	1.10785	0.318885	GALNT7/OGT
hsa03460	Fanconi anemia pathway	1	0.842667	1.13249	0.319444	FANCD2
hsa04910	Insulin signaling pathway	4	-0.556752	-1.13832	0.320057	PPP1R3C/PYGL/PYGM
hsa04979	Cholesterol metabolism	1	-0.850667	-1.12306	0.321285
hsa04931	Insulin resistance	4	-0.554909	-1.13456	0.322902	PPP1R3C/PYGL/PYGM
hsa03020	RNA polymerase	1	0.834667	1.12174	0.325397	TWISTNB
hsa04725	Cholinergic synapse	2	-0.692513	-1.12005	0.32605	CHRM1
hsa04730	Long-term depression	2	-0.692513	-1.12005	0.32605	IGF1
hsa04926	Relaxin signaling pathway	2	-0.692513	-1.12005	0.32605	COL4A6
hsa00340	Histidine metabolism	3	-0.606233	-1.1228	0.326951	ALDH2/AOC1
hsa01522	Endocrine resistance	1	-0.848	-1.11954	0.327309
hsa04068	FoxO signaling pathway	1	-0.848	-1.11954	0.327309
hsa04115	p53 signaling pathway	1	-0.848	-1.11954	0.327309
hsa04211	Longevity regulating pathway	1	-0.848	-1.11954	0.327309
hsa04913	Ovarian steroidogenesis	1	-0.848	-1.11954	0.327309
hsa04914	Progesterone-mediated oocyte maturation	1	-0.848	-1.11954	0.327309
hsa04145	Phagosome	5	0.420485	1.0671	0.332103	ATP6V0D1/ATP6V1H/TUBA4A/RAB7B/RILP
hsa03030	DNA replication	1	0.826667	1.11098	0.333333	MCM2
hsa05165	Human papillomavirus infection	11	-0.415878	-1.13823	0.333333	LAMB3/COL4A6/COL9A1
hsa05231	Choline metabolism in cancer	1	0.821333	1.10382	0.339286	CHKA
hsa05160	Hepatitis C	2	0.657754	1.12142	0.343137	STAT1/IFIT1
hsa00760	Nicotinate and nicotinamide metabolism	3	-0.597668	-1.10694	0.34757	QPRT/AOX1
hsa04210	Apoptosis	3	0.552279	1.0822	0.352941	CAPN2/CTSB/TUBA4A
hsa04630	JAK-STAT signaling pathway	2	-0.680153	-1.10006	0.354622	AOX1
hsa03420	Nucleotide excision repair	1	0.810667	1.08948	0.361111	RAD23B
hsa05132	Salmonella infection	7	-0.457995	-1.09855	0.362113	RAB7B/RILP/TCF7L1/RRAS/RAB9B/FLNC
hsa04520	Adherens junction	3	-0.576408	-1.06756	0.379971	TCF7L1/SNAI2
hsa04010	MAPK signaling pathway	6	-0.470968	-1.08489	0.38247	RRAS/PGF/FLNC/IGF1
hsa04062	Chemokine signaling pathway	1	0.786667	1.05723	0.386905	STAT1
hsa04658	Th1 and Th2 cell differentiation	1	0.786667	1.05723	0.386905	STAT1
hsa04659	Th17 cell differentiation	1	0.786667	1.05723	0.386905	STAT1
hsa04917	Prolactin signaling pathway	1	0.786667	1.05723	0.386905	STAT1
hsa05140	Leishmaniasis	1	0.786667	1.05723	0.386905	STAT1
hsa05161	Hepatitis B	1	0.786667	1.05723	0.386905	STAT1
hsa05171	Coronavirus disease - COVID-19	1	0.786667	1.05723	0.386905	STAT1
hsa05212	Pancreatic cancer	1	0.786667	1.05723	0.386905	STAT1
hsa05235	PD-L1 expression and PD-1 checkpoint pathway in cancer	1	0.786667	1.05723	0.386905	STAT1
hsa05321	Inflammatory bowel disease	1	0.786667	1.05723	0.386905	STAT1
hsa04144	Endocytosis	7	0.344173	0.996062	0.39823	AGAP6/CHMP7/EPN1/PARD6G/CAV2/SPART/CAV1
hsa05144	Malaria	3	0.52651	1.03171	0.399381	HGF/VCAM1
hsa01240	Biosynthesis of cofactors	5	-0.491521	-1.06639	0.399453	ALDH2/HAAO/QPRT/HSD17B6
hsa04714	Thermogenesis	1	0.778667	1.04648	0.406746	ACTL6A
hsa00430	Taurine and hypotaurine metabolism	2	-0.649733	-1.05085	0.413445	GGT6
hsa04610	Complement and coagulation cascades	2	-0.644385	-1.04221	0.42521	CLU
hsa00531	Glycosaminoglycan degradation	1	-0.797333	-1.05265	0.427711
hsa00980	Metabolism of xenobiotics by cytochrome P450	8	-0.420276	-1.0485	0.434278	MGST3/GSTM3/GSTM5/GSTM2/GSTP1/CYP3A5
hsa05012	Parkinson disease	4	0.446237	1.00641	0.444816	MFN2/CALM1/TUBA4A/GNAL
hsa04922	Glucagon signaling pathway	3	-0.543957	-1.00746	0.450663	PYGL/PYGM
hsa01524	Platinum drug resistance	6	-0.439609	-1.01265	0.455511	MGST3/GSTM3/GSTM5/GSTM2/GSTP1
hsa00270	Cysteine and methionine metabolism	1	0.754667	1.01422	0.460317	DNMT3A
hsa03320	PPAR signaling pathway	4	-0.489247	-1.00031	0.469417	EHHADH/ACOX2/CYP27A1
hsa05131	Shigellosis	3	0.494365	0.968719	0.470588	CBX3/CAPN2
hsa00600	Sphingolipid metabolism	1	-0.770667	-1.01744	0.473896
hsa04071	Sphingolipid signaling pathway	1	-0.770667	-1.01744	0.473896
hsa05205	Proteoglycans in cancer	8	-0.402409	-1.00392	0.484536	RRAS/CAV1/HPSE2/FLNC/IGF1
hsa04933	AGE-RAGE signaling pathway in diabetic complications	3	-0.530725	-0.982955	0.486009	COL4A6
hsa04935	Growth hormone synthesis, secretion and action	2	-0.620789	-1.00404	0.487395	IGF1
hsa00564	Glycerophospholipid metabolism	5	0.375987	0.954171	0.494465	PLAAT3/CHKA/PLD3/AGPAT1
hsa04971	Gastric acid secretion	3	-0.525817	-0.973864	0.497791	MYLK/ATP1A2
hsa04924	Renin secretion	2	0.566845	0.966429	0.504902	CTSB/CALM1
hsa04360	Axon guidance	5	0.366577	0.93029	0.509225	PLXNB3/LIMK2/PARD6G/EFNB1/RRAS
hsa00601	Glycosphingolipid biosynthesis - lacto and neolacto series	2	-0.606952	-0.981662	0.517647	GCNT2
hsa00030	Pentose phosphate pathway	1	-0.746667	-0.985755	0.526104
hsa00051	Fructose and mannose metabolism	1	-0.746667	-0.985755	0.526104
hsa04915	Estrogen signaling pathway	3	-0.513607	-0.95125	0.533137	GNAO1/KRT23
hsa04022	cGMP-PKG signaling pathway	5	-0.439353	-0.953208	0.540356	ATP2B4/NPR2/MYLK/ATP1A2
hsa04024	cAMP signaling pathway	5	-0.439353	-0.953208	0.540356	ATP2B4/RRAS/CHRM1/ATP1A2
hsa00071	Fatty acid degradation	4	-0.459677	-0.939848	0.549075	ALDH3A2/EHHADH/ALDH2
hsa04966	Collecting duct acid secretion	1	0.717333	0.964048	0.549603	ATP6V0D1
hsa05203	Viral carcinogenesis	1	0.717333	0.964048	0.549603	ATP6V0D1
hsa05418	Fluid shear stress and atherosclerosis	10	-0.352387	-0.941185	0.555138	GSTM4/CALM1/CAV2/MGST3/GSTM3/CAV1/GSTM5/GSTM2/GSTP1
hsa04961	Endocrine and other factor-regulated calcium reabsorption	2	-0.589769	-0.953872	0.557983	ATP1A2
hsa04612	Antigen processing and presentation	1	0.712	0.95688	0.561508	CTSB
hsa00640	Propanoate metabolism	4	0.400538	0.903344	0.561873	MLYCD/PCCA/ACSS3/EHHADH
hsa05020	Prion disease	4	-0.446237	-0.912367	0.577525	TUBA4A/CAV1/NCAM1
hsa05200	Pathways in cancer	18	-0.303518	-0.937904	0.578454	GSTM5/PGF/GSTM2/LAMB3/GSTP1/IGF1/COL4A6
hsa04666	Fc gamma R-mediated phagocytosis	1	0.698667	0.938961	0.585317	LIMK2
hsa04810	Regulation of actin cytoskeleton	6	-0.398437	-0.917809	0.586985	VCL/RRAS/MYLK/CHRM1
hsa04530	Tight junction	4	0.392473	0.885156	0.588629	PARD6G/TUBA4A/AMOT/JAM3
hsa00630	Glyoxylate and dicarboxylate metabolism	1	0.693333	0.931793	0.59127	PCCA
hsa05226	Gastric cancer	4	0.389785	0.879093	0.595318	HGF/AXIN2/FZD1/TCF7L1
hsa04611	Platelet activation	1	-0.712	-0.939988	0.60241
hsa04919	Thyroid hormone signaling pathway	3	-0.485096	-0.898445	0.606775	SLC16A2/ATP1A2
hsa04916	Melanogenesis	4	-0.432796	-0.884886	0.615932	CALM1/TCF7L1/GNAO1
hsa00010	Glycolysis / Gluconeogenesis	3	-0.482574	-0.893774	0.617084	ALDH2/ALDOC
hsa04975	Fat digestion and absorption	1	0.674667	0.906707	0.621032	AGPAT1
hsa00740	Riboflavin metabolism	1	-0.701333	-0.925905	0.624498
hsa00230	Purine metabolism	2	-0.561497	-0.908146	0.62521	NPR2
hsa05014	Amyotrophic lateral sclerosis	5	-0.411138	-0.891994	0.626539	NEFH
hsa05142	Chagas disease	2	-0.558824	-0.903821	0.636975	GNAO1
hsa04723	Retrograde endocannabinoid signaling	1	-0.690667	-0.911823	0.638554
hsa04724	Glutamatergic synapse	1	-0.690667	-0.911823	0.638554
hsa04726	Serotonergic synapse	1	-0.690667	-0.911823	0.638554
hsa04727	GABAergic synapse	1	-0.690667	-0.911823	0.638554
hsa05032	Morphine addiction	1	-0.690667	-0.911823	0.638554
hsa04392	Hippo signaling pathway - multiple species	2	0.513369	0.875256	0.639706	DCHS1/AJUBA
hsa04217	Necroptosis	5	-0.403389	-0.875181	0.645691	PYGL/PYGM
hsa04064	NF-kappa B signaling pathway	2	0.510695	0.870698	0.647059	VCAM1/CD40
hsa04620	Toll-like receptor signaling pathway	2	0.510695	0.870698	0.647059	STAT1/CD40
hsa05169	Epstein-Barr virus infection	2	0.510695	0.870698	0.647059	STAT1/CD40
hsa04114	Oocyte meiosis	2	-0.545268	-0.881897	0.657143	IGF1
hsa04750	Inflammatory mediator regulation of TRP channels	2	-0.545268	-0.881897	0.657143	IGF1
hsa05214	Glioma	2	-0.545268	-0.881897	0.657143	IGF1
hsa04140	Autophagy - animal	4	0.365591	0.824529	0.658863	DAPK1/CTSB/RAB7B/RRAS
hsa04152	AMPK signaling pathway	3	-0.45943	-0.850909	0.675994	EEF2K/IGF1
hsa01521	EGFR tyrosine kinase inhibitor resistance	2	-0.532525	-0.861287	0.692437	IGF1
hsa05218	Melanoma	2	-0.532525	-0.861287	0.692437	IGF1
hsa00280	Valine, leucine and isoleucine degradation	5	-0.383555	-0.83215	0.69357	ALDH3A2/EHHADH/ALDH2/AOX1
hsa04141	Protein processing in endoplasmic reticulum	5	-0.380411	-0.825328	0.704514	RAD23B/SSR1/WFS1/CRYAB
hsa05170	Human immunodeficiency virus 1 infection	4	-0.40209	-0.822106	0.708393	CALM1/GNAO1/APOBEC3C
hsa05100	Bacterial invasion of epithelial cells	3	-0.44504	-0.824258	0.71134	VCL/CAV1
hsa01212	Fatty acid metabolism	2	-0.52139	-0.843278	0.712605	EHHADH
hsa04921	Oxytocin signaling pathway	5	-0.377358	-0.818706	0.71409	CALM1/NPR2/GNAO1/MYLK
hsa04310	Wnt signaling pathway	7	-0.33832	-0.811498	0.715206	AXIN2/PRICKLE2/FZD1/DAAM2/TCF7L1/LGR6
hsa00062	Fatty acid elongation	2	0.481283	0.820553	0.715686	THEM4/HACD1
hsa04925	Aldosterone synthesis and secretion	3	-0.442923	-0.820337	0.720177	ATP2B4/ATP1A2
hsa04390	Hippo signaling pathway	7	-0.333333	-0.799538	0.728093	AXIN2/FZD1/AMOT/AJUBA/TCF7L1/SNAI2
hsa00604	Glycosphingolipid biosynthesis - ganglio series	3	-0.439678	-0.814327	0.730486	ST3GAL5/ST8SIA1
hsa04146	Peroxisome	3	-0.439217	-0.813473	0.733432	EHHADH/ACOX2
hsa04371	Apelin signaling pathway	3	-0.436997	-0.809362	0.742268	RRAS/MYLK
hsa04728	Dopaminergic synapse	3	-0.436997	-0.809362	0.742268	GNAL/GNAO1
hsa00561	Glycerolipid metabolism	3	0.394102	0.772251	0.743034	AGPAT1/ALDH3A2/ALDH2
hsa04150	mTOR signaling pathway	3	-0.433122	-0.802185	0.751105	FZD1/IGF1
hsa04670	Leukocyte transendothelial migration	3	0.391421	0.766997	0.755418	VCAM1/VCL/JAM3
hsa05120	Epithelial cell signaling in Helicobacter pylori infection	3	0.391421	0.766997	0.755418	ATP6V0D1/ATP6V1H/JAM3
hsa04934	Cushing syndrome	3	0.38874	0.761744	0.76161	AXIN2/FZD1/TCF7L1
hsa05167	Kaposi sarcoma-associated herpesvirus infection	3	0.38874	0.761744	0.76161	STAT1/CALM1/TCF7L1
hsa05217	Basal cell carcinoma	3	0.38874	0.761744	0.76161	AXIN2/FZD1/TCF7L1
hsa01200	Carbon metabolism	3	-0.422115	-0.781798	0.773196	EHHADH/ALDOC
hsa05145	Toxoplasmosis	4	-0.374784	-0.766276	0.782361	CD40/GNAO1/LAMB3
hsa04015	Rap1 signaling pathway	8	-0.29666	-0.740105	0.78866	CALM1/MAGI2/RRAS/GNAO1/PGF/IGF1
hsa05216	Thyroid cancer	1	-0.613333	-0.809727	0.789157
hsa05221	Acute myeloid leukemia	1	-0.613333	-0.809727	0.789157
hsa05416	Viral myocarditis	2	-0.491979	-0.795709	0.791597	CAV1
hsa05224	Breast cancer	4	-0.370968	-0.758473	0.796586	FZD1/TCF7L1/IGF1
hsa00603	Glycosphingolipid biosynthesis - globo and isoglobo series	1	-0.605333	-0.799166	0.801205
hsa04970	Salivary secretion	4	-0.365591	-0.747481	0.806543	CALM1/ATP2B4/ATP1A2
hsa04550	Signaling pathways regulating pluripotency of stem cells	3	-0.406886	-0.753593	0.808542	FZD1/IGF1
hsa00072	Synthesis and degradation of ketone bodies	1	0.586667	0.788441	0.811508	BDH2
hsa04740	Olfactory transduction	2	0.44385	0.756732	0.813725	CALM1/GNAL
hsa04020	Calcium signaling pathway	6	-0.312383	-0.719583	0.815405	CALM1/ATP2B4/GNAL/MYLK/CHRM1
hsa00053	Ascorbate and aldarate metabolism	2	-0.481283	-0.778411	0.818487	ALDH2
hsa00620	Pyruvate metabolism	2	-0.481283	-0.778411	0.818487	ALDH2
hsa05022	Pathways of neurodegeneration - multiple diseases	10	-0.264811	-0.707279	0.822055	CHRM1/NEFH
hsa05225	Hepatocellular carcinoma	11	-0.253959	-0.695064	0.826518	AXIN2/GSTM4/FZD1/MGST3/GSTM3/TCF7L1/GSTM5/GSTM2/GSTP1
hsa04137	Mitophagy - animal	3	0.364611	0.714463	0.835913	MFN2/RAB7B/RRAS
hsa04218	Cellular senescence	3	0.364611	0.714463	0.835913	CAPN2/CALM1/RRAS
hsa04625	C-type lectin receptor signaling pathway	3	0.364611	0.714463	0.835913	STAT1/CALM1/RRAS
hsa04142	Lysosome	4	0.301075	0.679024	0.83612	ATP6V0D1/CTSB/ATP6V1H/ACP5
hsa00260	Glycine, serine and threonine metabolism	1	0.568	0.763354	0.837302	GAMT
hsa04977	Vitamin digestion and absorption	2	0.425134	0.724822	0.848039	SLC19A2/TCN2
hsa04070	Phosphatidylinositol signaling system	1	0.565333	0.75977	0.849206	CALM1
hsa04720	Long-term potentiation	1	0.565333	0.75977	0.849206	CALM1
hsa04722	Neurotrophin signaling pathway	1	0.565333	0.75977	0.849206	CALM1
hsa04744	Phototransduction	1	0.565333	0.75977	0.849206	CALM1
hsa04912	GnRH signaling pathway	1	0.565333	0.75977	0.849206	CALM1
hsa05031	Amphetamine addiction	1	0.565333	0.75977	0.849206	CALM1
hsa05133	Pertussis	1	0.565333	0.75977	0.849206	CALM1
hsa04270	Vascular smooth muscle contraction	4	0.290323	0.654773	0.869565	CALCRL/CALM1/NPR2/MYLK
hsa00515	Mannose type O-glycan biosynthesis	1	-0.565333	-0.746357	0.875502
hsa00590	Arachidonic acid metabolism	3	0.346402	0.678782	0.876161	PLAAT3
hsa04540	Gap junction	1	0.549333	0.738267	0.882937	TUBA4A
hsa05130	Pathogenic Escherichia coli infection	1	0.549333	0.738267	0.882937	TUBA4A
hsa04713	Circadian entrainment	2	-0.435829	-0.704894	0.889076	GNAO1
hsa05034	Alcoholism	2	-0.435829	-0.704894	0.889076	GNAO1
hsa05163	Human cytomegalovirus infection	2	-0.435829	-0.704894	0.889076	GNAO1
hsa04380	Osteoclast differentiation	2	-0.416664	-0.673897	0.914286	ACP5
hsa00650	Butanoate metabolism	2	-0.414439	-0.670298	0.915966	EHHADH
hsa05210	Colorectal cancer	2	0.387701	0.661001	0.926471	AXIN2/TCF7L1
hsa05213	Endometrial cancer	2	0.387701	0.661001	0.926471	AXIN2/TCF7L1
hsa05412	Arrhythmogenic right ventricular cardiomyopathy	2	0.387701	0.661001	0.926471	ITGA3/TCF7L1
hsa05202	Transcriptional misregulation in cancer	4	-0.30549	-0.624599	0.927454	SUPT3H/CD40/IGF1
hsa04514	Cell adhesion molecules	5	-0.270038	-0.585867	0.946648	NLGN3/CD40/JAM3/NCAM1
hsa05323	Rheumatoid arthritis	3	0.300268	0.588382	0.95356	ATP6V0D1/ATP6V1H/ACP5
hsa05010	Alzheimer disease	6	-0.243356	-0.560576	0.954847	AXIN2/FZD1/CALM1/TUBA4A/CHRM1
hsa04072	Phospholipase D signaling pathway	2	0.363636	0.619973	0.958333	AGPAT1/RRAS
hsa04014	Ras signaling pathway	6	-0.225338	-0.519071	0.966799	RRAS/PGF/IGF1
hsa01040	Biosynthesis of unsaturated fatty acids	1	-0.52	-0.686508	0.967871
hsa05162	Measles	2	-0.373147	-0.603515	0.973109	RAB9B
hsa04060	Cytokine-cytokine receptor interaction	1	0.509333	0.68451	0.97619	CD40
hsa04672	Intestinal immune network for IgA production	1	0.509333	0.68451	0.97619	CD40
hsa05166	Human T-cell leukemia virus 1 infection	1	0.509333	0.68451	0.97619	CD40
hsa05310	Asthma	1	0.509333	0.68451	0.97619	CD40
hsa05320	Autoimmune thyroid disease	1	0.509333	0.68451	0.97619	CD40
hsa05322	Systemic lupus erythematosus	1	0.509333	0.68451	0.97619	CD40
hsa05330	Allograft rejection	1	0.509333	0.68451	0.97619	CD40
hsa05340	Primary immunodeficiency	1	0.509333	0.68451	0.97619	CD40

## Sheet: GSEA_Reactome
ID	Description	setSize	enrichmentScore	NES	pvalue	core_enrichment
R-HSA-69620	Cell Cycle Checkpoints	5	0.80593	2.0089	0.00367647	DBF4/ZWINT/TOPBP1/MCM2/NSD2
R-HSA-73894	DNA Repair	7	0.761518	2.1077	0.00423729	TOPBP1/FANCD2/RAD23B/NSD2/ACTL6A/RUVBL1/PAXIP1
R-HSA-2022090	Assembly of collagen fibrils and other multimeric structures	5	-0.776104	-1.67257	0.00684932	LAMB3/COL17A1/COL4A6/COL9A1
R-HSA-1442490	Collagen degradation	4	-0.790891	-1.57491	0.00728863	COL17A1/COL4A6/COL9A1
R-HSA-8948216	Collagen chain trimerization	3	-0.849866	-1.56298	0.0109034	COL4A6/COL9A1
R-HSA-375276	Peptide ligand-binding receptors	1	-0.997333	-1.34143	0.0116279
R-HSA-114608	Platelet degranulation	9	0.635422	1.94997	0.0136364	ORM1/ORM2
R-HSA-76002	Platelet activation, signaling and aggregation	9	0.635422	1.94997	0.0136364	ORM1/ORM2
R-HSA-76005	Response to elevated platelet cytosolic Ca2+	9	0.635422	1.94997	0.0136364	ORM1/ORM2
R-HSA-69481	G2/M Checkpoints	4	0.803763	1.85621	0.0158228	DBF4/TOPBP1/MCM2/NSD2
R-HSA-8953750	Transcriptional Regulation by E2F6	2	0.933155	1.61863	0.0169903	EZH2/CBX3
R-HSA-8963743	Digestion and absorption	1	-0.989333	-1.33067	0.0193798
R-HSA-8963676	Intestinal absorption	1	-0.989333	-1.33067	0.0193798
R-HSA-8981373	Intestinal hexose absorption	1	-0.989333	-1.33067	0.0193798
R-HSA-3000178	ECM proteoglycans	4	-0.776826	-1.54691	0.0204082	NCAM1/COL4A6/COL9A1
R-HSA-1474290	Collagen formation	6	-0.694031	-1.59901	0.0209424	LAMB3/COL17A1/COL4A6/COL9A1
R-HSA-375165	NCAM signaling for neurite out-growth	2	-0.898396	-1.46153	0.0219966	COL9A1
R-HSA-419037	NCAM1 interactions	2	-0.898396	-1.46153	0.0219966	COL9A1
R-HSA-449147	Signaling by Interleukins	5	0.730458	1.82078	0.0220588	HGF/VCAM1/STAT1/HNRNPDL/DUSP3
R-HSA-212165	Epigenetic regulation of gene expression	4	0.760753	1.75688	0.0221519	EZH2/CBX3/TWISTNB/DNMT3A
R-HSA-390522	Striated Muscle Contraction	1	-0.986667	-1.32708	0.0232558
R-HSA-109582	Hemostasis	17	0.483617	1.9078	0.0248447	ORM1/ORM2
R-HSA-3247509	Chromatin modifying enzymes	8	0.625128	1.82131	0.0262009	EZH2/OGT/NSD2/ACTL6A/RUVBL1/MSL3/DNMT3A
R-HSA-4839726	Chromatin organization	8	0.625128	1.82131	0.0262009	EZH2/OGT/NSD2/ACTL6A/RUVBL1/MSL3/DNMT3A
R-HSA-453279	Mitotic G1-G1/S phases	3	0.831099	1.70385	0.0277008	PTK6/DBF4/MCM2
R-HSA-69206	G1/S Transition	3	0.831099	1.70385	0.0277008	PTK6/DBF4/MCM2
R-HSA-1640170	Cell Cycle	11	0.526027	1.78637	0.029703	PTK6/DBF4/ZWINT/TOPBP1/ODF2/MCM2/NSD2/RUVBL1/FBXL7/TUBA4A/AJUBA
R-HSA-1482788	Acyl chain remodelling of PC	1	0.981333	1.32372	0.0308642	PLAAT3
R-HSA-1482801	Acyl chain remodelling of PS	1	0.981333	1.32372	0.0308642	PLAAT3
R-HSA-1482839	Acyl chain remodelling of PE	1	0.981333	1.32372	0.0308642	PLAAT3
R-HSA-1482922	Acyl chain remodelling of PI	1	0.981333	1.32372	0.0308642	PLAAT3
R-HSA-211897	Cytochrome P450 - arranged by substrate type	4	-0.745514	-1.48455	0.03207	CYP27A1/CYP3A5/CYP4B1
R-HSA-1227986	Signaling by ERBB2	1	0.976	1.31653	0.0329218	PTK6
R-HSA-69202	Cyclin E associated events during G1/S transition	1	0.976	1.31653	0.0329218	PTK6
R-HSA-69656	Cyclin A:Cdk2-associated events at S phase entry	1	0.976	1.31653	0.0329218	PTK6
R-HSA-187577	SCF(Skp2)-mediated degradation of p27/p21	1	0.976	1.31653	0.0329218	PTK6
R-HSA-8849470	PTK6 Regulates Cell Cycle	1	0.976	1.31653	0.0329218	PTK6
R-HSA-69231	Cyclin D associated events in G1	1	0.976	1.31653	0.0329218	PTK6
R-HSA-69236	G1 Phase	1	0.976	1.31653	0.0329218	PTK6
R-HSA-8857538	PTK6 promotes HIF1A stabilization	1	0.976	1.31653	0.0329218	PTK6
R-HSA-8847993	ERBB2 Activates PTK6 Signaling	1	0.976	1.31653	0.0329218	PTK6
R-HSA-8849469	PTK6 Regulates RTKs and Their Effectors AKT1 and DOK1	1	0.976	1.31653	0.0329218	PTK6
R-HSA-8849471	PTK6 Regulates RHO GTPases, RAS GTPase and MAP kinases	1	0.976	1.31653	0.0329218	PTK6
R-HSA-8849473	PTK6 Expression	1	0.976	1.31653	0.0329218	PTK6
R-HSA-8849474	PTK6 Activates STAT3	1	0.976	1.31653	0.0329218	PTK6
R-HSA-8849472	PTK6 Down-Regulation	1	0.976	1.31653	0.0329218	PTK6
R-HSA-6785807	Interleukin-4 and Interleukin-13 signaling	3	0.790885	1.6214	0.033241	HGF/VCAM1/STAT1
R-HSA-186797	Signaling by PDGF	2	-0.87825	-1.42875	0.0338409	COL9A1
R-HSA-1650814	Collagen biosynthesis and modifying enzymes	4	-0.742416	-1.47839	0.0379009	COL17A1/COL4A6/COL9A1
R-HSA-5696394	DNA Damage Recognition in GG-NER	3	0.774799	1.58842	0.0415512	RAD23B/ACTL6A/RUVBL1
R-HSA-5696398	Nucleotide Excision Repair	3	0.774799	1.58842	0.0415512	RAD23B/ACTL6A/RUVBL1
R-HSA-5696399	Global Genome Nucleotide Excision Repair (GG-NER)	3	0.774799	1.58842	0.0415512	RAD23B/ACTL6A/RUVBL1
R-HSA-5689603	UCH proteinases	3	0.774799	1.58842	0.0415512	OGT/ACTL6A/RUVBL1
R-HSA-74160	Gene expression (Transcription)	25	0.340665	1.49114	0.0416667	EZH2/CBX3/ZNF736/TOPBP1/ZNF667/ZNF26/FANCD2/SRSF11/TWISTNB/ZNF200/INTS8/STAT1/ACTL6A/ZNF3/DNMT3A/ZNF302/ZNF517/GATA2/WWOX/GAMT/CALM1
R-HSA-73857	RNA Polymerase II Transcription	22	0.368817	1.52464	0.0422535	EZH2/CBX3/ZNF736/TOPBP1/ZNF667/ZNF26/FANCD2/SRSF11/ZNF200/INTS8/STAT1/ACTL6A/ZNF3/ZNF302/ZNF517/GATA2/WWOX/GAMT/CALM1
R-HSA-5688426	Deubiquitination	5	0.638814	1.59234	0.0441176	OGT/RAD23B/ACTL6A/RUVBL1/AXIN2
R-HSA-8963691	Phenylalanine and tyrosine metabolism	1	0.968	1.30574	0.0473251	ASRGL1
R-HSA-8964208	Phenylalanine metabolism	1	0.968	1.30574	0.0473251	ASRGL1
R-HSA-5693532	DNA Double-Strand Break Repair	3	0.753351	1.54445	0.0498615	TOPBP1/NSD2/PAXIP1
R-HSA-3700989	Transcriptional Regulation by TP53	2	0.84492	1.46558	0.0509709	TOPBP1/FANCD2
R-HSA-1474228	Degradation of the extracellular matrix	8	-0.61331	-1.50798	0.0530401	LAMB3/COL17A1/COL4A6/COL9A1
R-HSA-373076	Class A/1 (Rhodopsin-like receptors)	2	-0.839572	-1.36583	0.0541455	CCK
R-HSA-416476	G alpha (q) signalling events	2	-0.839572	-1.36583	0.0541455	CCK
R-HSA-199418	Negative regulation of the PI3K/AKT network	2	0.839572	1.4563	0.0558252	HGF/THEM4
R-HSA-9604323	Negative regulation of NOTCH4 signaling	1	0.965333	1.30214	0.0576132	TACC3
R-HSA-9013507	NOTCH3 Activation and Transmission of Signal to the Nucleus	1	0.965333	1.30214	0.0576132	TACC3
R-HSA-73772	RNA Polymerase I Promoter Escape	2	0.836898	1.45167	0.0582524	CBX3/TWISTNB
R-HSA-73854	RNA Polymerase I Promoter Clearance	2	0.836898	1.45167	0.0582524	CBX3/TWISTNB
R-HSA-5250913	Positive epigenetic regulation of rRNA expression	2	0.836898	1.45167	0.0582524	CBX3/TWISTNB
R-HSA-3371556	Cellular response to heat stress	2	-0.831551	-1.35278	0.0592217	CRYAB
R-HSA-3371571	HSF1-dependent transactivation	2	-0.831551	-1.35278	0.0592217	CRYAB
R-HSA-2559580	Oxidative Stress Induced Senescence	1	0.962667	1.29854	0.0596708	EZH2
R-HSA-2559583	Cellular Senescence	1	0.962667	1.29854	0.0596708	EZH2
R-HSA-4641263	Regulation of FZD by ubiquitination	1	-0.968	-1.30197	0.0600775
R-HSA-211859	Biological oxidations	17	-0.484283	-1.471	0.0618312	MGST3/GSTM3/ALDH2/CES1/GGT7/GSTM5/GSTM2/GSTP1/GGT6/CYP27A1/NAT1/CYP3A5/CYP4B1/AOC1
R-HSA-211945	Phase I - Functionalization of compounds	7	-0.620747	-1.47646	0.0626632	CYP27A1/CYP3A5/CYP4B1/AOC1
R-HSA-419812	Calcitonin-like ligand receptors	1	0.957333	1.29135	0.0679012	CALCRL
R-HSA-69242	S Phase	2	0.828877	1.43775	0.0679612	PTK6/MCM2
R-HSA-176187	Activation of ATR in response to replication stress	2	0.828877	1.43775	0.0679612	DBF4/MCM2
R-HSA-68962	Activation of the pre-replicative complex	2	0.828877	1.43775	0.0679612	DBF4/MCM2
R-HSA-69002	DNA Replication Pre-Initiation	2	0.828877	1.43775	0.0679612	DBF4/MCM2
R-HSA-69306	DNA Replication	2	0.828877	1.43775	0.0679612	DBF4/MCM2
R-HSA-9612973	Autophagy	3	0.734584	1.50598	0.0692521	IFT88/MFN2/CHMP7
R-HSA-3214847	HATs acetylate histones	5	0.603774	1.505	0.0698529	OGT/ACTL6A/RUVBL1/MSL3/SUPT3H
R-HSA-3000171	Non-integrin membrane-ECM interactions	2	-0.820856	-1.33538	0.071066	COL4A6
R-HSA-2214320	Anchoring fibril formation	2	-0.820856	-1.33538	0.071066	COL4A6
R-HSA-446107	Type I hemidesmosome assembly	2	-0.820856	-1.33538	0.071066	COL17A1
R-HSA-5625900	RHO GTPases activate CIT	1	0.954667	1.28775	0.0740741	PRC1
R-HSA-70635	Urea cycle	1	-0.962667	-1.2948	0.0775194
R-HSA-74752	Signaling by Insulin receptor	3	0.705094	1.44552	0.0775623	THEM4/ATP6V0D1/ATP6V1H
R-HSA-6791226	Major pathway of rRNA processing in the nucleolus and cytosol	2	0.804813	1.39601	0.0800971	GNL3/NOP58
R-HSA-72312	rRNA processing	2	0.804813	1.39601	0.0800971	GNL3/NOP58
R-HSA-8868773	rRNA processing in the nucleus and cytosol	2	0.804813	1.39601	0.0800971	GNL3/NOP58
R-HSA-1430728	Metabolism	62	-0.352001	-1.38088	0.0818278	PPP1R3C/ACP5/SRD5A2/PYGL/GSTM5/HAAO/ALDOC/ACOX2/ETNK2/SPTLC3/HPSE2/QPRT/GSTM2/GSTP1/GGT6/CYP27A1/DUOX1/PTGDS/CHST2/AOX1/NAT1/PYGM/CYP3A5/CYP4B1/ARG2/AOC1/DPYS
R-HSA-5693538	Homology Directed Repair	2	0.799465	1.38674	0.0825243	TOPBP1/NSD2
R-HSA-5693567	HDR through Homologous Recombination (HRR) or Single Strand Annealing (SSA)	2	0.799465	1.38674	0.0825243	TOPBP1/NSD2
R-HSA-5693607	Processing of DNA double-strand break ends	2	0.799465	1.38674	0.0825243	TOPBP1/NSD2
R-HSA-69473	G2/M DNA damage checkpoint	2	0.799465	1.38674	0.0825243	TOPBP1/NSD2
R-HSA-3214841	PKMTs methylate histone lysines	2	0.799465	1.38674	0.0825243	EZH2/NSD2
R-HSA-109581	Apoptosis	1	0.952	1.28415	0.0843621	DAPK1
R-HSA-5357801	Programmed Cell Death	1	0.952	1.28415	0.0843621	DAPK1
R-HSA-5357769	Caspase activation via extrinsic apoptotic signalling pathway	1	0.952	1.28415	0.0843621	DAPK1
R-HSA-418889	Caspase activation via Dependence Receptors in the absence of ligand	1	0.952	1.28415	0.0843621	DAPK1
R-HSA-2022377	Metabolism of Angiotensinogen to Angiotensins	2	-0.810757	-1.31896	0.0846024	ANPEP
R-HSA-71387	Metabolism of carbohydrates	8	-0.580527	-1.42737	0.0853816	PPP1R3C/PYGL/ALDOC/HPSE2/CHST2/PYGM
R-HSA-168249	Innate Immune System	24	0.31302	1.36024	0.09375	ORM1/ORM2
R-HSA-69278	Cell Cycle, Mitotic	8	0.521739	1.52009	0.0960699	PTK6/DBF4/ZWINT/ODF2/MCM2/FBXL7/TUBA4A/AJUBA
R-HSA-112310	Neurotransmitter release cycle	1	-0.952	-1.28045	0.0968992
R-HSA-181429	Serotonin Neurotransmitter Release Cycle	1	-0.952	-1.28045	0.0968992
R-HSA-181430	Norepinephrine Neurotransmitter Release Cycle	1	-0.952	-1.28045	0.0968992
R-HSA-210500	Glutamate Neurotransmitter Release Cycle	1	-0.952	-1.28045	0.0968992
R-HSA-212676	Dopamine Neurotransmitter Release Cycle	1	-0.952	-1.28045	0.0968992
R-HSA-264642	Acetylcholine Neurotransmitter Release Cycle	1	-0.952	-1.28045	0.0968992
R-HSA-888590	GABA synthesis, release, reuptake and degradation	1	-0.952	-1.28045	0.0968992
R-HSA-168799	Neurotoxicity of clostridium toxins	1	-0.952	-1.28045	0.0968992
R-HSA-5250958	Toxicity of botulinum toxin type B (BoNT/B)	1	-0.952	-1.28045	0.0968992
R-HSA-5250989	Toxicity of botulinum toxin type G (BoNT/G)	1	-0.952	-1.28045	0.0968992
R-HSA-211935	Fatty acids	1	-0.946667	-1.27328	0.102713
R-HSA-211979	Eicosanoids	1	-0.946667	-1.27328	0.102713
R-HSA-1630316	Glycosaminoglycan metabolism	2	-0.799465	-1.30059	0.103215	CHST2
R-HSA-8956319	Nucleobase catabolism	2	-0.796326	-1.29548	0.111675	DPYS
R-HSA-73621	Pyrimidine catabolism	2	-0.796326	-1.29548	0.111675	DPYS
R-HSA-8957322	Metabolism of steroids	3	-0.718499	-1.32138	0.11215	ACOX2/CYP27A1
R-HSA-212436	Generic Transcription Pathway	20	0.349132	1.44374	0.119205	EZH2/CBX3/ZNF736/TOPBP1/ZNF667/ZNF26/FANCD2/ZNF200/STAT1/ACTL6A/ZNF3/ZNF302/ZNF517/GATA2/WWOX/GAMT/CALM1
R-HSA-211981	Xenobiotics	1	-0.936	-1.25893	0.120155
R-HSA-216083	Integrin cell surface interactions	5	-0.618546	-1.33302	0.120548	COL4A6/COL9A1
R-HSA-425366	Transport of bile salts and organic acids, metal ions and amine compounds	1	-0.933333	-1.25535	0.127907
R-HSA-6805567	Keratinization	1	-0.930667	-1.25176	0.129845
R-HSA-6809371	Formation of the cornified envelope	1	-0.930667	-1.25176	0.129845
R-HSA-141424	Amplification of signal from the kinetochores	1	0.933333	1.25897	0.131687	ZWINT
R-HSA-141444	Amplification of signal from unattached kinetochores via a MAD2 inhibitory signal	1	0.933333	1.25897	0.131687	ZWINT
R-HSA-69618	Mitotic Spindle Checkpoint	1	0.933333	1.25897	0.131687	ZWINT
R-HSA-2990846	SUMOylation	2	0.756684	1.31253	0.135922	NOP58/DNMT3A
R-HSA-3108232	SUMO E3 ligases SUMOylate target proteins	2	0.756684	1.31253	0.135922	NOP58/DNMT3A
R-HSA-3214858	RMTs methylate histone arginines	2	0.756684	1.31253	0.135922	ACTL6A/DNMT3A
R-HSA-212300	PRC2 methylates histones and DNA	2	0.756684	1.31253	0.135922	EZH2/DNMT3A
R-HSA-1852241	Organelle biogenesis and maintenance	5	0.555256	1.38406	0.136029	ODF2/NPHP4/IFT88/CALM1/TUBA4A
R-HSA-427389	ERCC6 (CSB) and EHMT2 (G9a) positively regulate rRNA expression	1	0.930667	1.25538	0.13786	CBX3
R-HSA-5693571	Nonhomologous End-Joining (NHEJ)	2	0.751337	1.30325	0.13835	NSD2/PAXIP1
R-HSA-8848021	Signaling by PTK6	2	0.748663	1.29862	0.13835	PTK6/SFPQ
R-HSA-9006927	Signaling by Non-Receptor Tyrosine Kinases	2	0.748663	1.29862	0.13835	PTK6/SFPQ
R-HSA-8849468	PTK6 Regulates Proteins Involved in RNA Processing	2	0.748663	1.29862	0.13835	PTK6/SFPQ
R-HSA-2980736	Peptide hormone metabolism	3	-0.70416	-1.29501	0.14486	IGF1/ANPEP
R-HSA-447115	Interleukin-12 family signaling	2	0.743316	1.28934	0.148058	STAT1/HNRNPDL
R-HSA-196819	Vitamin B1 (thiamin) metabolism	1	0.92	1.24099	0.154321	SLC19A2
R-HSA-2173782	Binding and Uptake of Ligands by Scavenger Receptors	1	0.917333	1.23739	0.160494	HPX
R-HSA-2168880	Scavenging of heme from plasma	1	0.917333	1.23739	0.160494	HPX
R-HSA-8856828	Clathrin-mediated endocytosis	2	-0.764132	-1.24311	0.164129	SYT1
R-HSA-8856825	Cargo recognition for clathrin-mediated endocytosis	2	-0.764132	-1.24311	0.164129	SYT1
R-HSA-72203	Processing of Capped Intron-Containing Pre-mRNA	2	0.735294	1.27543	0.165049	SRSF11/NXF1
R-HSA-159236	Transport of Mature mRNA derived from an Intron-Containing Transcript	2	0.735294	1.27543	0.165049	SRSF11/NXF1
R-HSA-72202	Transport of Mature Transcript to Cytoplasm	2	0.735294	1.27543	0.165049	SRSF11/NXF1
R-HSA-2219528	PI3K/AKT Signaling in Cancer	1	0.912	1.2302	0.168724	HGF
R-HSA-8851805	MET activates RAS signaling	1	0.912	1.2302	0.168724	HGF
R-HSA-6807004	Negative regulation of MET activity	1	0.912	1.2302	0.168724	HGF
R-HSA-6806942	MET Receptor Activation	1	0.912	1.2302	0.168724	HGF
R-HSA-2219530	Constitutive Signaling by Aberrant PI3K in Cancer	1	0.912	1.2302	0.168724	HGF
R-HSA-6811558	PI5P, PP2A and IER3 Regulate PI3K/AKT Signaling	1	0.912	1.2302	0.168724	HGF
R-HSA-1266695	Interleukin-7 signaling	1	0.912	1.2302	0.168724	HGF
R-HSA-8875555	MET activates RAP1 and RAC1	1	0.912	1.2302	0.168724	HGF
R-HSA-8875656	MET receptor recycling	1	0.912	1.2302	0.168724	HGF
R-HSA-8851907	MET activates PI3K/AKT signaling	1	0.912	1.2302	0.168724	HGF
R-HSA-8865999	MET activates PTPN11	1	0.912	1.2302	0.168724	HGF
R-HSA-8875513	MET interacts with TNS proteins	1	0.912	1.2302	0.168724	HGF
R-HSA-8875791	MET activates STAT3	1	0.912	1.2302	0.168724	HGF
R-HSA-9615710	Microautophagy	2	0.73262	1.27079	0.169903	IFT88/CHMP7
R-HSA-1632852	Macroautophagy	2	0.73262	1.27079	0.169903	MFN2/CHMP7
R-HSA-5617833	Cilium Assembly	4	0.553763	1.27886	0.170886	ODF2/NPHP4/IFT88/TUBA4A
R-HSA-15869	Metabolism of nucleotides	3	-0.691537	-1.2718	0.17134	NT5E/DPYS
R-HSA-5633007	Regulation of TP53 Activity	1	0.909333	1.2266	0.17284	TOPBP1
R-HSA-5685938	HDR through Single Strand Annealing (SSA)	1	0.909333	1.2266	0.17284	TOPBP1
R-HSA-5685942	HDR through Homologous Recombination (HRR)	1	0.909333	1.2266	0.17284	TOPBP1
R-HSA-5693579	Homologous DNA Pairing and Strand Exchange	1	0.909333	1.2266	0.17284	TOPBP1
R-HSA-5693616	Presynaptic phase of homologous DNA pairing and strand exchange	1	0.909333	1.2266	0.17284	TOPBP1
R-HSA-6804756	Regulation of TP53 Activity through Phosphorylation	1	0.909333	1.2266	0.17284	TOPBP1
R-HSA-2142753	Arachidonic acid metabolism	4	-0.62408	-1.24274	0.173469	PTGDS/CYP4B1
R-HSA-192105	Synthesis of bile acids and bile salts	2	-0.754011	-1.22664	0.174281	CYP27A1
R-HSA-193368	Synthesis of bile acids and bile salts via 7alpha-hydroxycholesterol	2	-0.754011	-1.22664	0.174281	CYP27A1
R-HSA-194068	Bile acid and bile salt metabolism	2	-0.754011	-1.22664	0.174281	CYP27A1
R-HSA-156582	Acetylation	1	-0.909333	-1.22306	0.176357
R-HSA-3000157	Laminin interactions	3	-0.679454	-1.24958	0.182243	LAMB3/COL4A6
R-HSA-500792	GPCR ligand binding	4	-0.619024	-1.23267	0.183673	CHRM1/CCK
R-HSA-2142691	Synthesis of Leukotrienes (LT) and Eoxins (EX)	2	-0.747305	-1.21573	0.187817	CYP4B1
R-HSA-2243919	Crosslinking of collagen fibrils	1	-0.904	-1.21589	0.187984
R-HSA-1474244	Extracellular matrix organization	14	-0.444291	-1.2782	0.191358	LAMB3/COL17A1/NCAM1/COL4A6/COL9A1
R-HSA-2453902	The canonical retinoid cycle in rods (twilight vision)	1	-0.901333	-1.2123	0.195736
R-HSA-168898	Toll-like Receptor Cascades	2	0.713904	1.23832	0.196602	DUSP3/CTSB
R-HSA-5660526	Response to metal ions	3	-0.670241	-1.23263	0.199377	MT1X/MT1E
R-HSA-5661231	Metallothioneins bind metals	3	-0.670241	-1.23263	0.199377	MT1X/MT1E
R-HSA-445144	Signal transduction by L1	1	-0.896	-1.20513	0.203488
R-HSA-75205	Dissolution of Fibrin Clot	1	0.888	1.19782	0.207819	SERPINE2
R-HSA-6798695	Neutrophil degranulation	18	0.34497	1.37756	0.210191	ORM1/ORM2
R-HSA-964975	Vitamins B6 activation to pyridoxal phosphate	1	-0.888	-1.19437	0.217054
R-HSA-156580	Phase II - Conjugation of compounds	9	-0.483917	-1.23814	0.217391	MGST3/GSTM3/GGT7/GSTM5/GSTM2/GSTP1/GGT6/NAT1
R-HSA-162906	HIV Infection	2	0.703209	1.21977	0.220874	CHMP7/ATP6V1H
R-HSA-1222556	ROS and RNS production in phagocytes	2	0.703209	1.21977	0.220874	ATP6V0D1/ATP6V1H
R-HSA-77387	Insulin receptor recycling	2	0.703209	1.21977	0.220874	ATP6V0D1/ATP6V1H
R-HSA-917977	Transferrin endocytosis and recycling	2	0.703209	1.21977	0.220874	ATP6V0D1/ATP6V1H
R-HSA-9639288	Amino acids regulate mTORC1	2	0.703209	1.21977	0.220874	ATP6V0D1/ATP6V1H
R-HSA-446728	Cell junction organization	6	-0.53475	-1.23204	0.223822	LAMB3/FLNC/COL17A1
R-HSA-1638074	Keratan sulfate/keratin metabolism	1	-0.877333	-1.18002	0.23062
R-HSA-2022854	Keratan sulfate biosynthesis	1	-0.877333	-1.18002	0.23062
R-HSA-8862803	Deregulated CDK5 triggers multiple neurodegenerative pathways in Alzheimer's disease models	1	0.872	1.17624	0.236626	CAPN2
R-HSA-8863678	Neurodegenerative Diseases	1	0.872	1.17624	0.236626	CAPN2
R-HSA-5632684	Hedgehog 'on' state	1	-0.872	-1.17285	0.24031
R-HSA-5635838	Activation of SMO	1	-0.872	-1.17285	0.24031
R-HSA-5632681	Ligand-receptor interactions	1	-0.872	-1.17285	0.24031
R-HSA-453274	Mitotic G2-G2/M phases	4	0.516129	1.19195	0.240506	ODF2/FBXL7/TUBA4A/AJUBA
R-HSA-69275	G2/M Transition	4	0.516129	1.19195	0.240506	ODF2/FBXL7/TUBA4A/AJUBA
R-HSA-2162123	Synthesis of Prostaglandins (PG) and Thromboxanes (TX)	1	-0.869333	-1.16926	0.246124
R-HSA-68877	Mitotic Prometaphase	3	0.567519	1.16348	0.249307	ZWINT/ODF2
R-HSA-68886	M Phase	3	0.567519	1.16348	0.249307	ZWINT/ODF2
R-HSA-913709	O-linked glycosylation of mucins	3	0.565684	1.15971	0.249307	GALNT7/B3GNT9/ST6GALNAC4
R-HSA-5687128	MAPK6/MAPK4 signaling	2	-0.71803	-1.16811	0.253807	CDC42EP5
R-HSA-5339562	Uptake and actions of bacterial toxins	2	-0.717215	-1.16678	0.255499	SYT1
R-HSA-351202	Metabolism of polyamines	1	0.861333	1.16185	0.259259	SAT1
R-HSA-351200	Interconversion of polyamines	1	0.861333	1.16185	0.259259	SAT1
R-HSA-72200	mRNA Editing: C to U Conversion	1	-0.861333	-1.1585	0.267442
R-HSA-75072	mRNA Editing	1	-0.861333	-1.1585	0.267442
R-HSA-75094	Formation of the Editosome	1	-0.861333	-1.1585	0.267442
R-HSA-8953897	Cellular responses to external stimuli	11	-0.44261	-1.20181	0.2675	MT1X/GSTP1/HSPB8/CRYAB/MT1E
R-HSA-209776	Metabolism of amine-derived hormones	1	-0.856	-1.15133	0.275194
R-HSA-209968	Thyroxine biosynthesis	1	-0.856	-1.15133	0.275194
R-HSA-983231	Factors involved in megakaryocyte development and platelet production	3	0.552279	1.13223	0.282548	MFN2/GATA2/TUBA4A
R-HSA-5620912	Anchoring of the basal body to the plasma membrane	3	0.552279	1.13223	0.282548	ODF2/NPHP4/TUBA4A
R-HSA-6796648	TP53 Regulates Transcription of DNA Repair Genes	1	0.842667	1.13667	0.286008	FANCD2
R-HSA-6783310	Fanconi Anemia Pathway	1	0.842667	1.13667	0.286008	FANCD2
R-HSA-193807	Synthesis of bile acids and bile salts via 27-hydroxycholesterol	1	-0.850667	-1.14416	0.286822
R-HSA-211976	Endogenous sterols	1	-0.850667	-1.14416	0.286822
R-HSA-193775	Synthesis of bile acids and bile salts via 24-hydroxycholesterol	1	-0.850667	-1.14416	0.286822
R-HSA-5578996	Defective CYP27A1 causes Cerebrotendinous xanthomatosis (CTX)	1	-0.850667	-1.14416	0.286822
R-HSA-422085	Synthesis, secretion, and deacylation of Ghrelin	1	-0.848	-1.14057	0.28876
R-HSA-2428933	SHC-related events triggered by IGF1R	1	-0.848	-1.14057	0.28876
R-HSA-156590	Glutathione conjugation	8	-0.470565	-1.157	0.292367	MGST3/GSTM3/GGT7/GSTM5/GSTM2/GSTP1/GGT6
R-HSA-388396	GPCR downstream signalling	8	-0.469823	-1.15518	0.293661	REEP1/GNAL/GNAO1/CHRM1/HSD17B6/CCK
R-HSA-72163	mRNA Splicing - Major Pathway	1	0.84	1.13308	0.296296	SRSF11
R-HSA-72172	mRNA Splicing	1	0.84	1.13308	0.296296	SRSF11
R-HSA-72187	mRNA 3'-end processing	1	0.84	1.13308	0.296296	SRSF11
R-HSA-73856	RNA Polymerase II Transcription Termination	1	0.84	1.13308	0.296296	SRSF11
R-HSA-168256	Immune System	41	0.228762	1.17625	0.304878	ORM1/ORM2
R-HSA-388841	Costimulation by the CD28 family	1	0.837333	1.12948	0.306584	THEM4
R-HSA-389356	CD28 co-stimulation	1	0.837333	1.12948	0.306584	THEM4
R-HSA-389357	CD28 dependent PI3K/Akt signaling	1	0.837333	1.12948	0.306584	THEM4
R-HSA-427413	NoRC negatively regulates rRNA expression	1	0.834667	1.12588	0.306584	TWISTNB
R-HSA-5250941	Negative epigenetic regulation of rRNA expression	1	0.834667	1.12588	0.306584	TWISTNB
R-HSA-73762	RNA Polymerase I Transcription Initiation	1	0.834667	1.12588	0.306584	TWISTNB
R-HSA-5250924	B-WICH complex positively regulates rRNA expression	1	0.834667	1.12588	0.306584	TWISTNB
R-HSA-109704	PI3K Cascade	1	0.837333	1.12948	0.306584	THEM4
R-HSA-112399	IRS-mediated signalling	1	0.837333	1.12948	0.306584	THEM4
R-HSA-74751	Insulin receptor signalling cascade	1	0.837333	1.12948	0.306584	THEM4
R-HSA-165158	Activation of AKT2	1	0.837333	1.12948	0.306584	THEM4
R-HSA-375280	Amine ligand-binding receptors	1	-0.837333	-1.12622	0.312016
R-HSA-390648	Muscarinic acetylcholine receptors	1	-0.837333	-1.12622	0.312016
R-HSA-211958	Miscellaneous substrates	2	-0.69744	-1.13461	0.313029	CYP4B1
R-HSA-1169408	ISG15 antiviral mechanism	2	0.657754	1.14093	0.313107	STAT1/IFIT1
R-HSA-1169410	Antiviral mechanism by IFN-stimulated genes	2	0.657754	1.14093	0.313107	STAT1/IFIT1
R-HSA-68949	Orc1 removal from chromatin	1	0.826667	1.11509	0.316872	MCM2
R-HSA-69052	Switching of origins to a post-replicative state	1	0.826667	1.11509	0.316872	MCM2
R-HSA-69239	Synthesis of DNA	1	0.826667	1.11509	0.316872	MCM2
R-HSA-68867	Assembly of the pre-replicative complex	1	0.826667	1.11509	0.316872	MCM2
R-HSA-69190	DNA strand elongation	1	0.826667	1.11509	0.316872	MCM2
R-HSA-176974	Unwinding of DNA	1	0.826667	1.11509	0.316872	MCM2
R-HSA-1483191	Synthesis of PC	1	0.821333	1.1079	0.32716	CHKA
R-HSA-382551	Transport of small molecules	11	-0.418584	-1.13657	0.33	SLC16A2/ATP2B4/FXYD6/SLC15A2/SLC22A17/ATP1A2/ANO4/SLC14A1
R-HSA-3299685	Detoxification of Reactive Oxygen Species	1	-0.826667	-1.11188	0.337209
R-HSA-8982491	Glycogen metabolism	4	-0.556752	-1.10867	0.33965	PPP1R3C/PYGL/PYGM
R-HSA-372790	Signaling by GPCR	9	-0.435918	-1.11533	0.34399	CHRM1/HSD17B6/CCK
R-HSA-5696395	Formation of Incision Complex in GG-NER	1	0.810667	1.09351	0.345679	RAD23B
R-HSA-532668	N-glycan trimming in the ER and Calnexin/Calreticulin cycle	1	0.810667	1.09351	0.345679	RAD23B
R-HSA-5689877	Josephin domain DUBs	1	0.810667	1.09351	0.345679	RAD23B
R-HSA-5689880	Ub-specific processing proteases	2	0.63369	1.09918	0.351942	RUVBL1/AXIN2
R-HSA-1500931	Cell-Cell communication	7	-0.464413	-1.10462	0.353786	PARVA/MAGI2/FERMT2/LAMB3/FLNC/COL17A1
R-HSA-422475	Axon guidance	8	-0.44092	-1.08411	0.35705	EFNB1/DOK4/RRAS/NCAM1/COL9A1
R-HSA-77289	Mitochondrial Fatty Acid Beta-Oxidation	3	0.517426	1.06078	0.357341	THEM4/PCCA/DBI
R-HSA-5663205	Infectious disease	4	-0.548796	-1.09283	0.360058	ATP6V1H/CALM1/SYT1
R-HSA-5683057	MAPK family signaling cascades	6	-0.47296	-1.08968	0.367801	NCAM1/CDC42EP5
R-HSA-2565942	Regulation of PLK1 Activity at G2/M Transition	3	0.514745	1.05529	0.368421	ODF2/TUBA4A/AJUBA
R-HSA-5617472	Activation of anterior HOX genes in hindbrain development during early embryogenesis	3	0.514745	1.05529	0.368421	EZH2/PAXIP1/AJUBA
R-HSA-5619507	Activation of HOX genes during differentiation	3	0.514745	1.05529	0.368421	EZH2/PAXIP1/AJUBA
R-HSA-4570464	SUMOylation of RNA binding proteins	1	0.802667	1.08272	0.372428	NOP58
R-HSA-6790901	rRNA modification in the nucleus and cytosol	1	0.802667	1.08272	0.372428	NOP58
R-HSA-397014	Muscle contraction	10	-0.41157	-1.09478	0.373913	ATP2B4/VCL/NPR2/FXYD6/DYSF/MYLK/ATP1A2/ACTC1
R-HSA-6794362	Protein-protein interactions at synapses	3	-0.590297	-1.08561	0.376947	EPB41L3/SYT1
R-HSA-6794361	Neurexins and neuroligins	3	-0.590297	-1.08561	0.376947	EPB41L3/SYT1
R-HSA-112316	Neuronal System	10	-0.409836	-1.09016	0.378882	EPB41L3/CALM1/TUBA4A/GJC1/GNAL/KCNB1/ALDH2/KCNAB1/SYT1
R-HSA-5693565	Recruitment and ATM-mediated phosphorylation of repair and signaling proteins at DNA double strand breaks	1	0.797333	1.07552	0.380658	NSD2
R-HSA-5693606	DNA Double Strand Break Response	1	0.797333	1.07552	0.380658	NSD2
R-HSA-6807505	RNA polymerase II transcribes snRNA genes	1	0.792	1.06833	0.382716	INTS8
R-HSA-2262752	Cellular responses to stress	8	-0.433367	-1.06554	0.385511	GSTP1/HSPB8/CRYAB
R-HSA-1638091	Heparan sulfate/heparin (HS-GAG) metabolism	1	-0.797333	-1.07242	0.387597
R-HSA-2024096	HS-GAG degradation	1	-0.797333	-1.07242	0.387597
R-HSA-8878166	Transcriptional regulation by RUNX2	1	0.786667	1.06114	0.395062	STAT1
R-HSA-1433557	Signaling by SCF-KIT	1	0.786667	1.06114	0.395062	STAT1
R-HSA-8984722	Interleukin-35 Signalling	1	0.786667	1.06114	0.395062	STAT1
R-HSA-9020956	Interleukin-27 signaling	1	0.786667	1.06114	0.395062	STAT1
R-HSA-8939902	Regulation of RUNX2 expression and activity	1	0.786667	1.06114	0.395062	STAT1
R-HSA-1226099	Signaling by FGFR in disease	1	0.786667	1.06114	0.395062	STAT1
R-HSA-5655302	Signaling by FGFR1 in disease	1	0.786667	1.06114	0.395062	STAT1
R-HSA-8854691	Interleukin-20 family signaling	1	0.786667	1.06114	0.395062	STAT1
R-HSA-1839117	Signaling by cytosolic FGFR1 fusion mutants	1	0.786667	1.06114	0.395062	STAT1
R-HSA-1839124	FGFR1 mutant receptor activation	1	0.786667	1.06114	0.395062	STAT1
R-HSA-912694	Regulation of IFNA signaling	1	0.786667	1.06114	0.395062	STAT1
R-HSA-982772	Growth hormone receptor signaling	1	0.786667	1.06114	0.395062	STAT1
R-HSA-6783589	Interleukin-6 family signaling	1	0.786667	1.06114	0.395062	STAT1
R-HSA-186763	Downstream signal transduction	1	0.786667	1.06114	0.395062	STAT1
R-HSA-451927	Interleukin-2 family signaling	1	0.786667	1.06114	0.395062	STAT1
R-HSA-877312	Regulation of IFNG signaling	1	0.786667	1.06114	0.395062	STAT1
R-HSA-8985947	Interleukin-9 signaling	1	0.786667	1.06114	0.395062	STAT1
R-HSA-9020958	Interleukin-21 signaling	1	0.786667	1.06114	0.395062	STAT1
R-HSA-1059683	Interleukin-6 signaling	1	0.786667	1.06114	0.395062	STAT1
R-HSA-8939243	RUNX1 interacts with co-factors whose precise effect on RUNX1 targets is not known	1	0.778667	1.05034	0.403292	ACTL6A
R-HSA-9613829	Chaperone Mediated Autophagy	1	0.776	1.04675	0.411523	IFT88
R-HSA-8878171	Transcriptional regulation by RUNX1	2	0.593583	1.02962	0.417476	ACTL6A/GATA2
R-HSA-9018678	Biosynthesis of specialized proresolving mediators (SPMs)	2	0.590909	1.02498	0.419903	PTGR1/GSTM4
R-HSA-416700	Other semaphorin interactions	1	0.773333	1.04315	0.421811	PLXNB3
R-HSA-194313	VEGF ligand-receptor interactions	1	-0.781333	-1.0509	0.422481
R-HSA-195399	VEGF binds to VEGFR leading to receptor dimerization	1	-0.781333	-1.0509	0.422481
R-HSA-606279	Deposition of new CENPA-containing nucleosomes at the centromere	1	0.770667	1.03955	0.425926	RUVBL1
R-HSA-73886	Chromosome Maintenance	1	0.770667	1.03955	0.425926	RUVBL1
R-HSA-774815	Nucleosome assembly	1	0.770667	1.03955	0.425926	RUVBL1
R-HSA-157579	Telomere Maintenance	1	0.770667	1.03955	0.425926	RUVBL1
R-HSA-180786	Extension of Telomeres	1	0.770667	1.03955	0.425926	RUVBL1
R-HSA-171319	Telomere Extension By Telomerase	1	0.770667	1.03955	0.425926	RUVBL1
R-HSA-1266738	Developmental Biology	14	-0.364591	-1.04891	0.42716	EFNB1/DOK4/RRAS/MAMLD1/NCAM1/KRT23/COL9A1
R-HSA-2672351	Stimuli-sensing channels	2	-0.651806	-1.06037	0.42978	ANO4
R-HSA-174403	Glutathione synthesis and recycling	2	-0.649733	-1.057	0.436548	GGT6
R-HSA-72766	Translation	1	0.762667	1.02876	0.44856	SSR1
R-HSA-1799339	SRP-dependent cotranslational protein targeting to membrane	1	0.762667	1.02876	0.44856	SSR1
R-HSA-1428517	The citric acid (TCA) cycle and respiratory electron transport	1	0.76	1.02516	0.452675	SLC25A27
R-HSA-163200	Respiratory electron transport, ATP synthesis by chemiosmotic coupling, and heat production by uncoupling proteins.	1	0.76	1.02516	0.452675	SLC25A27
R-HSA-166187	Mitochondrial Uncoupling Proteins	1	0.76	1.02516	0.452675	SLC25A27
R-HSA-167826	The fatty acid cycling model	1	0.76	1.02516	0.452675	SLC25A27
R-HSA-167827	The proton buffering model	1	0.76	1.02516	0.452675	SLC25A27
R-HSA-446203	Asparagine N-linked glycosylation	7	0.355014	0.982595	0.457627	RAD23B/CNIH1/ST6GALNAC4/TUBA4A/ST3GAL5/ST8SIA1/COPZ2
R-HSA-373080	Class B/2 (Secretin family receptors)	2	0.572193	0.992513	0.458738	CALCRL/FZD1
R-HSA-71291	Metabolism of amino acids and derivatives	6	-0.43802	-1.00918	0.460733	HAAO/DUOX1/ARG2
R-HSA-4655427	SUMOylation of DNA methylation proteins	1	0.754667	1.01797	0.460905	DNMT3A
R-HSA-5334118	DNA methylation	1	0.754667	1.01797	0.460905	DNMT3A
R-HSA-8986944	Transcriptional Regulation by MECP2	2	0.566845	0.983237	0.463592	GAMT/CALM1
R-HSA-204005	COPII-mediated vesicle transport	1	0.752	1.01437	0.469136	CNIH1
R-HSA-5694530	Cargo concentration in the ER	1	0.752	1.01437	0.469136	CNIH1
R-HSA-983712	Ion channel transport	7	-0.421417	-1.00235	0.472585	ATP6V1H/CALM1/ATP2B4/FXYD6/ATP1A2/ANO4
R-HSA-389887	Beta-oxidation of pristanoyl-CoA	1	-0.752	-1.01145	0.472868
R-HSA-70171	Glycolysis	1	-0.746667	-1.00428	0.476744
R-HSA-427975	Proton/oligopeptide cotransporters	1	-0.744	-1.00069	0.48062
R-HSA-8950505	Gene and protein expression by JAK-STAT signaling after Interleukin-12 stimulation	1	0.741333	0.999985	0.481481	HNRNPDL
R-HSA-9020591	Interleukin-12 signaling	1	0.741333	0.999985	0.481481	HNRNPDL
R-HSA-1483206	Glycerophospholipid biosynthesis	5	0.375987	0.937204	0.481618	PLAAT3/CHKA/PLD3/AGPAT1
R-HSA-1483257	Phospholipid metabolism	5	0.375987	0.937204	0.481618	PLAAT3/CHKA/PLD3/AGPAT1
R-HSA-2467813	Separation of Sister Chromatids	2	0.550802	0.95541	0.487864	ZWINT/TUBA4A
R-HSA-2500257	Resolution of Sister Chromatid Cohesion	2	0.550802	0.95541	0.487864	ZWINT/TUBA4A
R-HSA-2555396	Mitotic Metaphase and Anaphase	2	0.550802	0.95541	0.487864	ZWINT/TUBA4A
R-HSA-5663220	RHO GTPases Activate Formins	2	0.550802	0.95541	0.487864	ZWINT/TUBA4A
R-HSA-68882	Mitotic Anaphase	2	0.550802	0.95541	0.487864	ZWINT/TUBA4A
R-HSA-380259	Loss of Nlp from mitotic centrosomes	2	0.550802	0.95541	0.487864	ODF2/TUBA4A
R-HSA-380270	Recruitment of mitotic centrosome proteins and complexes	2	0.550802	0.95541	0.487864	ODF2/TUBA4A
R-HSA-380284	Loss of proteins required for interphase microtubule organization from the centrosome	2	0.550802	0.95541	0.487864	ODF2/TUBA4A
R-HSA-380287	Centrosome maturation	2	0.550802	0.95541	0.487864	ODF2/TUBA4A
R-HSA-380320	Recruitment of NuMA to mitotic centrosomes	2	0.550802	0.95541	0.487864	ODF2/TUBA4A
R-HSA-8854518	AURKA Activation by TPX2	2	0.550802	0.95541	0.487864	ODF2/TUBA4A
R-HSA-5610787	Hedgehog 'off' state	2	0.550802	0.95541	0.487864	IFT88/TUBA4A
R-HSA-1445148	Translocation of SLC2A4 (GLUT4) to the plasma membrane	2	0.550802	0.95541	0.487864	CALM1/TUBA4A
R-HSA-438064	Post NMDA receptor activation events	2	0.550802	0.95541	0.487864	CALM1/TUBA4A
R-HSA-442755	Activation of NMDA receptors and postsynaptic events	2	0.550802	0.95541	0.487864	CALM1/TUBA4A
R-HSA-5620924	Intraflagellar transport	2	0.550802	0.95541	0.487864	IFT88/TUBA4A
R-HSA-5626467	RHO GTPases activate IQGAPs	2	0.550802	0.95541	0.487864	CALM1/TUBA4A
R-HSA-9619483	Activation of AMPK downstream of NMDARs	2	0.550802	0.95541	0.487864	CALM1/TUBA4A
R-HSA-9006936	Signaling by TGF-beta family members	1	-0.741333	-0.997103	0.488372
R-HSA-201451	Signaling by BMP	1	-0.741333	-0.997103	0.488372
R-HSA-2187338	Visual phototransduction	2	-0.626808	-1.0197	0.489002	HSD17B6
R-HSA-70221	Glycogen breakdown (glycogenolysis)	3	-0.543957	-1.00039	0.490654	PYGL/PYGM
R-HSA-5205647	Mitophagy	1	0.738667	0.996388	0.49177	MFN2
R-HSA-5205685	Pink/Parkin Mediated Mitophagy	1	0.738667	0.996388	0.49177	MFN2
R-HSA-1257604	PIP3 activates AKT signaling	4	0.426356	0.984624	0.493671	EZH2/HGF/THEM4
R-HSA-71240	Tryptophan catabolism	1	-0.738667	-0.993516	0.496124
R-HSA-381038	XBP1(S) activates chaperone genes	3	0.47185	0.967345	0.498615	SSR1/ATP6V0D1/WFS1
R-HSA-381070	IRE1alpha activates chaperones	3	0.47185	0.967345	0.498615	SSR1/ATP6V0D1/WFS1
R-HSA-381119	Unfolded Protein Response (UPR)	3	0.47185	0.967345	0.498615	SSR1/ATP6V0D1/WFS1
R-HSA-159227	Transport of the SLBP independent Mature mRNA	1	0.733333	0.989194	0.5	NXF1
R-HSA-159230	Transport of the SLBP Dependant Mature mRNA	1	0.733333	0.989194	0.5	NXF1
R-HSA-159231	Transport of Mature mRNA Derived from an Intronless Transcript	1	0.733333	0.989194	0.5	NXF1
R-HSA-159234	Transport of Mature mRNAs Derived from Intronless Transcripts	1	0.733333	0.989194	0.5	NXF1
R-HSA-162582	Signal Transduction	52	-0.25693	-0.986824	0.505895	LAMB3/CHRM1/SNAI2/IGF1/GAS1/NCAM1/HSD17B6/CDC42EP5/LGR6/COL9A1/CCK
R-HSA-162587	HIV Life Cycle	1	0.730667	0.985597	0.510288	CHMP7
R-HSA-162588	Budding and maturation of HIV virion	1	0.730667	0.985597	0.510288	CHMP7
R-HSA-162599	Late Phase of HIV Life Cycle	1	0.730667	0.985597	0.510288	CHMP7
R-HSA-917729	Endosomal Sorting Complex Required For Transport (ESCRT)	1	0.730667	0.985597	0.510288	CHMP7
R-HSA-8878159	Transcriptional regulation by RUNX3	2	-0.614973	-1.00045	0.51269	MAMLD1
R-HSA-373760	L1CAM interactions	2	-0.614209	-0.999208	0.516074	NCAM1
R-HSA-2028269	Signaling by Hippo	2	0.542781	0.941496	0.524272	NPHP4/AMOT
R-HSA-166016	Toll Like Receptor 4 (TLR4) Cascade	1	0.722667	0.974806	0.526749	DUSP3
R-HSA-166166	MyD88-independent TLR4 cascade	1	0.722667	0.974806	0.526749	DUSP3
R-HSA-168164	Toll Like Receptor 3 (TLR3) Cascade	1	0.722667	0.974806	0.526749	DUSP3
R-HSA-937061	TRIF(TICAM1)-mediated TLR4 signaling	1	0.722667	0.974806	0.526749	DUSP3
R-HSA-168138	Toll Like Receptor 9 (TLR9) Cascade	1	0.722667	0.974806	0.526749	DUSP3
R-HSA-168181	Toll Like Receptor 7/8 (TLR7/8) Cascade	1	0.722667	0.974806	0.526749	DUSP3
R-HSA-975138	TRAF6 mediated induction of NFkB and MAP kinases upon TLR7/8 or 9 activation	1	0.722667	0.974806	0.526749	DUSP3
R-HSA-975155	MyD88 dependent cascade initiated on endosome	1	0.722667	0.974806	0.526749	DUSP3
R-HSA-166520	Signaling by NTRKs	1	0.722667	0.974806	0.526749	DUSP3
R-HSA-187037	Signaling by NTRK1 (TRKA)	1	0.722667	0.974806	0.526749	DUSP3
R-HSA-166058	MyD88:MAL(TIRAP) cascade initiated on plasma membrane	1	0.722667	0.974806	0.526749	DUSP3
R-HSA-168179	Toll Like Receptor TLR1:TLR2 Cascade	1	0.722667	0.974806	0.526749	DUSP3
R-HSA-168188	Toll Like Receptor TLR6:TLR2 Cascade	1	0.722667	0.974806	0.526749	DUSP3
R-HSA-181438	Toll Like Receptor 2 (TLR2) Cascade	1	0.722667	0.974806	0.526749	DUSP3
R-HSA-168142	Toll Like Receptor 10 (TLR10) Cascade	1	0.722667	0.974806	0.526749	DUSP3
R-HSA-168176	Toll Like Receptor 5 (TLR5) Cascade	1	0.722667	0.974806	0.526749	DUSP3
R-HSA-448424	Interleukin-17 signaling	1	0.722667	0.974806	0.526749	DUSP3
R-HSA-450294	MAP kinase activation	1	0.722667	0.974806	0.526749	DUSP3
R-HSA-975871	MyD88 cascade initiated on plasma membrane	1	0.722667	0.974806	0.526749	DUSP3
R-HSA-198725	Nuclear Events (kinase and transcription factor activation)	1	0.722667	0.974806	0.526749	DUSP3
R-HSA-450282	MAPK targets/ Nuclear events mediated by MAP kinases	1	0.722667	0.974806	0.526749	DUSP3
R-HSA-198753	ERK/MAPK targets	1	0.722667	0.974806	0.526749	DUSP3
R-HSA-202670	ERKs are inactivated	1	0.722667	0.974806	0.526749	DUSP3
R-HSA-1296071	Potassium Channels	2	-0.59893	-0.974352	0.536379	KCNAB1
R-HSA-1296072	Voltage gated Potassium channels	2	-0.59893	-0.974352	0.536379	KCNAB1
R-HSA-193048	Androgen biosynthesis	1	-0.714667	-0.961236	0.53876
R-HSA-196071	Metabolism of steroid hormones	1	-0.714667	-0.961236	0.53876
R-HSA-1679131	Trafficking and processing of endosomal TLR	1	0.712	0.960417	0.539095	CTSB
R-HSA-2404192	Signaling by Type 1 Insulin-like Growth Factor 1 Receptor (IGF1R)	2	-0.597594	-0.972177	0.539763	IGF1
R-HSA-2428924	IGF1R signaling cascade	2	-0.597594	-0.972177	0.539763	IGF1
R-HSA-2428928	IRS-related events triggered by IGF1R	2	-0.597594	-0.972177	0.539763	IGF1
R-HSA-74182	Ketone body metabolism	2	0.537433	0.93222	0.543689	BDH2/ACSS3
R-HSA-77111	Synthesis of Ketone Bodies	2	0.537433	0.93222	0.543689	BDH2/ACSS3
R-HSA-5423646	Aflatoxin activation and detoxification	5	-0.447383	-0.964146	0.549315	MGST3/GGT7/GGT6/CYP3A5
R-HSA-186712	Regulation of beta-cell development	1	-0.704	-0.946889	0.560078
R-HSA-1980143	Signaling by NOTCH1	1	-0.704	-0.946889	0.560078
R-HSA-2122947	NOTCH1 Intracellular Domain Regulates Transcription	1	-0.704	-0.946889	0.560078
R-HSA-2644602	Signaling by NOTCH1 PEST Domain Mutants in Cancer	1	-0.704	-0.946889	0.560078
R-HSA-2644603	Signaling by NOTCH1 in Cancer	1	-0.704	-0.946889	0.560078
R-HSA-2644606	Constitutive Signaling by NOTCH1 PEST Domain Mutants	1	-0.704	-0.946889	0.560078
R-HSA-2894858	Signaling by NOTCH1 HD+PEST Domain Mutants in Cancer	1	-0.704	-0.946889	0.560078
R-HSA-2894862	Constitutive Signaling by NOTCH1 HD+PEST Domain Mutants	1	-0.704	-0.946889	0.560078
R-HSA-350054	Notch-HLH transcription pathway	1	-0.704	-0.946889	0.560078
R-HSA-1912408	Pre-NOTCH Transcription and Translation	1	-0.704	-0.946889	0.560078
R-HSA-1912422	Pre-NOTCH Expression and Processing	1	-0.704	-0.946889	0.560078
R-HSA-1980145	Signaling by NOTCH2	1	-0.704	-0.946889	0.560078
R-HSA-210744	Regulation of gene expression in late stage (branching morphogenesis) pancreatic bud precursor cells	1	-0.704	-0.946889	0.560078
R-HSA-2197563	NOTCH2 intracellular domain regulates transcription	1	-0.704	-0.946889	0.560078
R-HSA-8941856	RUNX3 regulates NOTCH signaling	1	-0.704	-0.946889	0.560078
R-HSA-9013695	NOTCH4 Intracellular Domain Regulates Transcription	1	-0.704	-0.946889	0.560078
R-HSA-157858	Gap junction trafficking and regulation	2	0.532086	0.922944	0.56068	TUBA4A/GJC1
R-HSA-190828	Gap junction trafficking	2	0.532086	0.922944	0.56068	TUBA4A/GJC1
R-HSA-190861	Gap junction assembly	2	0.532086	0.922944	0.56068	TUBA4A/GJC1
R-HSA-196849	Metabolism of water-soluble vitamins and cofactors	7	-0.392502	-0.933573	0.56658	NT5E/TCN2/ACP5/QPRT/AOX1
R-HSA-196843	Vitamin B2 (riboflavin) metabolism	1	-0.701333	-0.943302	0.569767
R-HSA-162909	Host Interactions of HIV factors	1	0.701333	0.946029	0.574074	ATP6V1H
R-HSA-164938	Nef-mediates down modulation of cell surface receptors by recruiting them to clathrin adapters	1	0.701333	0.946029	0.574074	ATP6V1H
R-HSA-164952	The role of Nef in HIV-1 replication and disease pathogenesis	1	0.701333	0.946029	0.574074	ATP6V1H
R-HSA-167590	Nef Mediated CD4 Down-regulation	1	0.701333	0.946029	0.574074	ATP6V1H
R-HSA-182218	Nef Mediated CD8 Down-regulation	1	0.701333	0.946029	0.574074	ATP6V1H
R-HSA-5576891	Cardiac conduction	5	-0.439353	-0.946841	0.576712	ATP2B4/NPR2/FXYD6/ATP1A2
R-HSA-112315	Transmission across Chemical Synapses	5	-0.439353	-0.946841	0.576712	TUBA4A/GNAL/ALDH2/SYT1
R-HSA-8876198	RAB GEFs exchange GTP for GDP on RABs	3	-0.509383	-0.936801	0.577882	DENND2B/RAB9B
R-HSA-9007101	Rab regulation of trafficking	3	-0.509383	-0.936801	0.577882	DENND2B/RAB9B
R-HSA-6803157	Antimicrobial peptides	1	-0.698667	-0.939716	0.579457
R-HSA-166658	Complement cascade	1	-0.698667	-0.939716	0.579457
R-HSA-977606	Regulation of Complement cascade	1	-0.698667	-0.939716	0.579457
R-HSA-166665	Terminal pathway of complement	1	-0.698667	-0.939716	0.579457
R-HSA-416572	Sema4D induced cell migration and growth-cone collapse	1	0.698667	0.942432	0.584362	LIMK2
R-HSA-5627117	RHO GTPases Activate ROCKs	1	0.698667	0.942432	0.584362	LIMK2
R-HSA-5663084	Diseases of carbohydrate metabolism	1	-0.693333	-0.932542	0.585271
R-HSA-3229121	Glycogen storage diseases	1	-0.693333	-0.932542	0.585271
R-HSA-3322077	Glycogen synthesis	1	-0.693333	-0.932542	0.585271
R-HSA-3785653	Myoclonic epilepsy of Lafora	1	-0.693333	-0.932542	0.585271
R-HSA-6814122	Cooperation of PDCL (PhLP1) and TRiC/CCT in G-protein beta folding	1	-0.690667	-0.928955	0.589147
R-HSA-202040	G-protein activation	1	-0.690667	-0.928955	0.589147
R-HSA-418555	G alpha (s) signalling events	3	0.44504	0.912382	0.590028	CALCRL/REEP1/GNAL
R-HSA-112314	Neurotransmitter receptors and postsynaptic signal transmission	3	0.44504	0.912382	0.590028	CALM1/TUBA4A/GNAL
R-HSA-194315	Signaling by Rho GTPases	8	0.293478	0.855049	0.593886	PRC1/ZWINT/ARHGAP26/LIMK2/CALM1/TUBA4A/ARHGAP23/MYLK
R-HSA-71032	Propionyl-CoA catabolism	1	0.693333	0.935238	0.600823	PCCA
R-HSA-196780	Biotin transport and metabolism	1	0.693333	0.935238	0.600823	PCCA
R-HSA-3323169	Defects in biotin (Btn) metabolism	1	0.693333	0.935238	0.600823	PCCA
R-HSA-3371599	Defective HLCS causes multiple carboxylase deficiency	1	0.693333	0.935238	0.600823	PCCA
R-HSA-196807	Nicotinate metabolism	2	-0.561497	-0.913455	0.612521	QPRT
R-HSA-2029480	Fcgamma receptor (FCGR) dependent phagocytosis	1	0.682667	0.92085	0.627572	PLD3
R-HSA-2029485	Role of phospholipids in phagocytosis	1	0.682667	0.92085	0.627572	PLD3
R-HSA-1483148	Synthesis of PG	1	0.682667	0.92085	0.627572	PLD3
R-HSA-177929	Signaling by EGFR	1	0.68	0.917253	0.635802	EPN1
R-HSA-182971	EGFR downregulation	1	0.68	0.917253	0.635802	EPN1
R-HSA-9006925	Intracellular signaling by second messengers	5	0.336253	0.838161	0.636029	EZH2/HGF/THEM4
R-HSA-1483166	Synthesis of PA	1	0.674667	0.910058	0.63786	AGPAT1
R-HSA-163765	ChREBP activates metabolic gene expression	1	0.674667	0.910058	0.63786	AGPAT1
R-HSA-73864	RNA Polymerase I Transcription	3	0.430801	0.883189	0.639889	CBX3/TWISTNB
R-HSA-9006934	Signaling by Receptor Tyrosine Kinases	16	-0.288984	-0.863072	0.640531	PGF/LAMB3/IGF1/COL9A1
R-HSA-421270	Cell-cell junction organization	1	0.672	0.906461	0.650206	PARD6G
R-HSA-420029	Tight junction interactions	1	0.672	0.906461	0.650206	PARD6G
R-HSA-2142700	Synthesis of Lipoxins (LX)	1	0.664	0.89567	0.662551	PTGR1
R-HSA-5579029	Metabolic disorders of biological oxidation enzymes	2	-0.541176	-0.880396	0.663283	CYP27A1
R-HSA-195258	RHO GTPase Effectors	6	0.305717	0.814326	0.663866	PRC1/ZWINT/LIMK2/CALM1/TUBA4A
R-HSA-8939211	ESR-mediated signaling	4	-0.438172	-0.872539	0.664723	CAV2/KANK1/CAV1
R-HSA-9006931	Signaling by Nuclear Receptors	4	-0.438172	-0.872539	0.664723	CAV2/KANK1/CAV1
R-HSA-418594	G alpha (i) signalling events	4	-0.438172	-0.872539	0.664723	GNAL/GNAO1/HSD17B6
R-HSA-5578775	Ion homeostasis	4	-0.438172	-0.872539	0.664723	ATP2B4/FXYD6/ATP1A2
R-HSA-936837	Ion transport by P-type ATPases	4	-0.438172	-0.872539	0.664723	ATP2B4/FXYD6/ATP1A2
R-HSA-425407	SLC-mediated transmembrane transport	4	-0.438172	-0.872539	0.664723	SLC16A2/SLC15A2/SLC14A1
R-HSA-381753	Olfactory Signaling Pathway	2	-0.540107	-0.878656	0.668359	GNAL
R-HSA-913531	Interferon Signaling	6	-0.367325	-0.846298	0.670157	IFI6/MT2A/NCAM1
R-HSA-9614085	FOXO-mediated transcription	1	-0.661333	-0.889502	0.670543
R-HSA-163560	Triglyceride catabolism	1	-0.661333	-0.889502	0.670543
R-HSA-8979227	Triglyceride metabolism	1	-0.661333	-0.889502	0.670543
R-HSA-9617828	FOXO-mediated transcription of cell cycle genes	1	-0.661333	-0.889502	0.670543
R-HSA-203641	NOSTRIN mediated eNOS trafficking	1	-0.661333	-0.889502	0.670543
R-HSA-201681	TCF dependent signaling in response to WNT	6	-0.365527	-0.842156	0.674084	AXIN2/FZD1/TCF7L1/CAV1/LGR6
R-HSA-3858494	Beta-catenin independent WNT signaling	4	-0.432796	-0.861833	0.677843	CALM1/TCF7L1/GNAO1
R-HSA-418346	Platelet homeostasis	2	0.489305	0.848738	0.679612	CALM1/ATP2B4
R-HSA-418360	Platelet calcium homeostasis	2	0.489305	0.848738	0.679612	CALM1/ATP2B4
R-HSA-418359	Reduction of cytosolic Ca++ levels	2	0.489305	0.848738	0.679612	CALM1/ATP2B4
R-HSA-2132295	MHC class II antigen presentation	3	0.418231	0.857419	0.686981	CTSB/TUBA4A/RILP
R-HSA-5358351	Signaling by Hedgehog	3	-0.464597	-0.854435	0.702492	TUBA4A/GAS1
R-HSA-159740	Gamma-carboxylation of protein precursors	1	-0.642667	-0.864395	0.709302
R-HSA-159763	Transport of gamma-carboxylated protein precursors from the endoplasmic reticulum to the Golgi apparatus	1	-0.642667	-0.864395	0.709302
R-HSA-159782	Removal of aminoterminal propeptides from gamma-carboxylated proteins	1	-0.642667	-0.864395	0.709302
R-HSA-159854	Gamma-carboxylation, transport, and amino-terminal cleavage of proteins	1	-0.642667	-0.864395	0.709302
R-HSA-140834	Extrinsic Pathway of Fibrin Clot Formation	1	-0.642667	-0.864395	0.709302
R-HSA-1660662	Glycosphingolipid metabolism	1	0.64	0.863297	0.713992	STS
R-HSA-1663150	The activation of arylsulfatases	1	0.64	0.863297	0.713992	STS
R-HSA-977225	Amyloid fiber formation	1	0.637333	0.859699	0.716049	CST3
R-HSA-445355	Smooth Muscle Contraction	5	-0.382749	-0.824856	0.716438	CALM1/VCL/DYSF/MYLK
R-HSA-381426	Regulation of Insulin-like Growth Factor (IGF) transport and uptake by Insulin-like Growth Factor Binding Proteins (IGFBPs)	4	-0.416998	-0.830376	0.720117	WFS1/CHRDL1/IGF1
R-HSA-399955	SEMA3A-Plexin repulsion signaling by inhibiting Integrin adhesion	1	-0.637333	-0.857221	0.72093
R-HSA-416550	Sema4D mediated inhibition of cell attachment and migration	1	-0.637333	-0.857221	0.72093
R-HSA-4641257	Degradation of AXIN	1	0.632	0.852505	0.72428	AXIN2
R-HSA-927802	Nonsense-Mediated Decay (NMD)	1	0.634667	0.856102	0.72428	SMG6
R-HSA-975957	Nonsense Mediated Decay (NMD) enhanced by the Exon Junction Complex (EJC)	1	0.634667	0.856102	0.72428	SMG6
R-HSA-165159	mTOR signalling	1	0.626667	0.845311	0.734568	EEF2K
R-HSA-166208	mTORC1-mediated signalling	1	0.626667	0.845311	0.734568	EEF2K
R-HSA-8978868	Fatty acid metabolism	12	-0.279059	-0.77233	0.736908	CYP2U1/ALDH3A2/DBI/HACD1/EHHADH/ACOX2/PTGDS/CYP4B1
R-HSA-8873719	RAB geranylgeranylation	2	-0.508021	-0.826459	0.739425	RAB9B
R-HSA-8854050	FBXL7 down-regulates AURKA during mitotic entry and in early mitosis	1	0.624	0.841714	0.740741	FBXL7
R-HSA-196854	Metabolism of vitamins and cofactors	8	-0.320986	-0.789223	0.743855	NT5E/TCN2/ACP5/QPRT/AOX1
R-HSA-195721	Signaling by WNT	8	-0.320167	-0.78721	0.747736	AXIN2/FZD1/CALM1/TCF7L1/CAV1/GNAO1/LGR6
R-HSA-201722	Formation of the beta-catenin:TCF transactivating complex	3	0.38874	0.79696	0.756233	RUVBL1/AXIN2/TCF7L1
R-HSA-9033241	Peroxisomal protein import	3	-0.439217	-0.807759	0.757009	EHHADH/ACOX2
R-HSA-4085001	Sialic acid metabolism	3	-0.439678	-0.808607	0.757009	ST3GAL5/ST8SIA1
R-HSA-446193	Biosynthesis of the N-glycan precursor (dolichol lipid-linked oligosaccharide, LLO) and transfer to a nascent protein	3	-0.439678	-0.808607	0.757009	ST3GAL5/ST8SIA1
R-HSA-446219	Synthesis of substrates in N-glycan biosythesis	3	-0.439678	-0.808607	0.757009	ST3GAL5/ST8SIA1
R-HSA-446388	Regulation of cytoskeletal remodeling and cell spreading by IPP complex components	1	0.616	0.830923	0.759259	PARVA
R-HSA-446343	Localization of the PINCH-ILK-PARVIN complex to focal adhesions	1	0.616	0.830923	0.759259	PARVA
R-HSA-194840	Rho GTPase cycle	2	0.457219	0.793083	0.759709	ARHGAP26/ARHGAP23
R-HSA-5668914	Diseases of metabolism	5	-0.358003	-0.771526	0.764384	CYP2U1/TCN2/PPP1R3C/CYP27A1
R-HSA-6811442	Intra-Golgi and retrograde Golgi-to-ER traffic	4	0.333333	0.769798	0.765823	SYS1/TUBA4A/COPZ2/RAB9B
R-HSA-9009391	Extra-nuclear estrogen signaling	3	-0.436997	-0.803677	0.767913	CAV2/CAV1
R-HSA-111885	Opioid Signalling	3	-0.436997	-0.803677	0.767913	GNAL/GNAO1
R-HSA-112040	G-protein mediated events	3	-0.436997	-0.803677	0.767913	GNAL/GNAO1
R-HSA-4086398	Ca2+ pathway	3	-0.436997	-0.803677	0.767913	TCF7L1/GNAO1
R-HSA-597592	Post-translational protein modification	33	0.15554	0.737759	0.77	SSPO/GALNT7/OGT/WSB1/RAD23B/NOP58/ACTL6A/RUVBL1/DNMT3A/CNIH1/FBXO31/B3GNT9/STS/CST3/AXIN2/FBXL7/CALM1/ST6GALNAC4/TUBA4A/SPON1/RAB7B/SBSPON/WFS1/LARGE1/ST3GAL5/ST8SIA1/F10/COPZ2/RAB9B/CCDC8
R-HSA-195253	Degradation of beta-catenin by the destruction complex	1	-0.613333	-0.824941	0.775194
R-HSA-3769402	Deactivation of the beta-catenin transactivating complex	1	-0.613333	-0.824941	0.775194
R-HSA-4641265	Repression of WNT target genes	1	-0.613333	-0.824941	0.775194
R-HSA-8951430	RUNX3 regulates WNT signaling	1	-0.613333	-0.824941	0.775194
R-HSA-877300	Interferon gamma signaling	4	-0.392982	-0.782553	0.782799	MT2A/NCAM1
R-HSA-5663202	Diseases of signal transduction	5	0.299191	0.745779	0.783088	HGF/STAT1/CALM1/VCL/MAMLD1
R-HSA-71384	Ethanol oxidation	1	-0.608	-0.817768	0.786822
R-HSA-112311	Neurotransmitter clearance	1	-0.608	-0.817768	0.786822
R-HSA-380612	Metabolism of serotonin	1	-0.608	-0.817768	0.786822
R-HSA-380615	Serotonin clearance from the synaptic cleft	1	-0.608	-0.817768	0.786822
R-HSA-5083635	Defective B3GALTL causes Peters-plus syndrome (PpS)	4	-0.391556	-0.779712	0.78863	SPON1/SBSPON/ADAMTSL1
R-HSA-5173214	O-glycosylation of TSR domain-containing proteins	4	-0.391556	-0.779712	0.78863	SPON1/SBSPON/ADAMTSL1
R-HSA-8853659	RET signaling	1	-0.6	-0.807008	0.79845
R-HSA-1660661	Sphingolipid de novo biosynthesis	2	-0.481283	-0.782961	0.798646	SPTLC3
R-HSA-199991	Membrane Trafficking	12	-0.260405	-0.720703	0.804239	CHMP7/SYS1/EPN1/CALM1/TUBA4A/GJC1/RAB7B/DENND2B/COPZ2/RAB9B/SYT1
R-HSA-381676	Glucagon-like Peptide-1 (GLP1) regulates insulin secretion	1	-0.597333	-0.803421	0.806202
R-HSA-422356	Regulation of insulin secretion	1	-0.597333	-0.803421	0.806202
R-HSA-1483213	Synthesis of PE	2	-0.475335	-0.773284	0.810491	ETNK2
R-HSA-3928665	EPH-ephrin mediated repulsion of cells	1	-0.589333	-0.792661	0.815891
R-HSA-3928664	Ephrin signaling	1	-0.589333	-0.792661	0.815891
R-HSA-373755	Semaphorin interactions	3	0.364611	0.747494	0.822715	PLXNB3/LIMK2/RRAS
R-HSA-9616222	Transcriptional regulation of granulopoiesis	1	0.592	0.798549	0.823045	GATA2
R-HSA-8939236	RUNX1 regulates transcription of genes involved in differentiation of HSCs	1	0.592	0.798549	0.823045	GATA2
R-HSA-5578768	Physiological factors	1	-0.586667	-0.789074	0.823643
R-HSA-202733	Cell surface interactions at the vascular wall	3	-0.400734	-0.736985	0.823988	JAM3/CAV1
R-HSA-9018677	Biosynthesis of DHA-derived SPMs	1	0.589333	0.794952	0.82716	GSTM4
R-HSA-9026395	Biosynthesis of DHA-derived sulfido conjugates	1	0.589333	0.794952	0.82716	GSTM4
R-HSA-9026762	Biosynthesis of maresin conjugates in tissue regeneration (MCTR)	1	0.589333	0.794952	0.82716	GSTM4
R-HSA-70326	Glucose metabolism	2	-0.462857	-0.752984	0.827411	ALDOC
R-HSA-70263	Gluconeogenesis	2	-0.462857	-0.752984	0.827411	ALDOC
R-HSA-196741	Cobalamin (Cbl, vitamin B12) transport and metabolism	1	-0.576	-0.774727	0.833333
R-HSA-3296469	Defects in cobalamin (B12) metabolism	1	-0.576	-0.774727	0.833333
R-HSA-3359485	Defective CD320 causes methylmalonic aciduria	1	-0.576	-0.774727	0.833333
R-HSA-3359454	Defective TCN2 causes hereditary megaloblastic anemia	1	-0.576	-0.774727	0.833333
R-HSA-6807070	PTEN Regulation	2	-0.460406	-0.748997	0.834179	SNAI2
R-HSA-8943724	Regulation of PTEN gene transcription	2	-0.460406	-0.748997	0.834179	SNAI2
R-HSA-3781865	Diseases of glycosylation	5	-0.331504	-0.714419	0.836986	SPON1/SBSPON/LARGE1/ADAMTSL1
R-HSA-3906995	Diseases associated with O-glycosylation of proteins	5	-0.331504	-0.714419	0.836986	SPON1/SBSPON/LARGE1/ADAMTSL1
R-HSA-5674135	MAP2K and MAPK activation	1	-0.573333	-0.771141	0.839147
R-HSA-6802948	Signaling by high-kinase activity BRAF mutants	1	-0.573333	-0.771141	0.839147
R-HSA-8864260	Transcriptional regulation by the AP-2 (TFAP2) family of transcription factors	1	0.578667	0.780564	0.839506	WWOX
R-HSA-8866907	Activation of the TFAP2 (AP-2) family of transcription factors	1	0.578667	0.780564	0.839506	WWOX
R-HSA-1236394	Signaling by ERBB4	1	0.578667	0.780564	0.839506	WWOX
R-HSA-1251985	Nuclear signaling by ERBB4	1	0.578667	0.780564	0.839506	WWOX
R-HSA-73817	Purine ribonucleoside monophosphate biosynthesis	1	0.581333	0.784161	0.839506	LHPP
R-HSA-8956320	Nucleobase biosynthesis	1	0.581333	0.784161	0.839506	LHPP
R-HSA-8866904	Negative regulation of activity of TFAP2 (AP-2) family transcription factors	1	0.578667	0.780564	0.839506	WWOX
R-HSA-983168	Antigen processing: Ubiquitination & Proteasome degradation	4	-0.369313	-0.73542	0.841108	FBXO31/FBXL7/FBXO17
R-HSA-983169	Class I MHC mediated antigen processing & presentation	4	-0.369313	-0.73542	0.841108	FBXO31/FBXL7/FBXO17
R-HSA-3296482	Defects in vitamin and cofactor metabolism	2	0.425134	0.737428	0.849515	PCCA/TCN2
R-HSA-199977	ER to Golgi Anterograde Transport	3	0.351206	0.720012	0.850416	CNIH1/TUBA4A/COPZ2
R-HSA-948021	Transport to the Golgi and subsequent modification	3	0.351206	0.720012	0.850416	CNIH1/TUBA4A/COPZ2
R-HSA-917937	Iron uptake and transport	3	-0.385135	-0.708298	0.856698	ATP6V1H/SLC22A17
R-HSA-446353	Cell-extracellular matrix interactions	3	-0.386059	-0.709996	0.856698	FERMT2/FLNC
R-HSA-9013694	Signaling by NOTCH4	2	0.421123	0.730471	0.856796	TACC3
R-HSA-6807878	COPI-mediated anterograde transport	2	-0.451872	-0.735114	0.857868	COPZ2
R-HSA-6811434	COPI-dependent Golgi-to-ER retrograde traffic	2	-0.451872	-0.735114	0.857868	COPZ2
R-HSA-8856688	Golgi-to-ER retrograde transport	2	-0.451872	-0.735114	0.857868	COPZ2
R-HSA-390466	Chaperonin-mediated protein folding	2	-0.451872	-0.735114	0.857868	GNAO1
R-HSA-391251	Protein folding	2	-0.451872	-0.735114	0.857868	GNAO1
R-HSA-4086400	PCP/CE pathway	1	0.570667	0.769773	0.860082	FZD1
R-HSA-4608870	Asymmetric localization of PCP proteins	1	0.570667	0.769773	0.860082	FZD1
R-HSA-71288	Creatine metabolism	1	0.568	0.766176	0.860082	GAMT
R-HSA-5083627	Defective LARGE causes MDDGA6 and MDDGB6	1	-0.565333	-0.760381	0.860465
R-HSA-5210891	Uptake and function of anthrax toxins	1	0.565333	0.762579	0.86214	CALM1
R-HSA-2514856	The phototransduction cascade	1	0.565333	0.762579	0.86214	CALM1
R-HSA-2514859	Inactivation, recovery and regulation of the phototransduction cascade	1	0.565333	0.762579	0.86214	CALM1
R-HSA-5621481	C-type lectin receptors (CLRs)	1	0.565333	0.762579	0.86214	CALM1
R-HSA-1168372	Downstream signaling events of B Cell Receptor (BCR)	1	0.565333	0.762579	0.86214	CALM1
R-HSA-2454202	Fc epsilon receptor (FCERI) signaling	1	0.565333	0.762579	0.86214	CALM1
R-HSA-983705	Signaling by the B Cell Receptor (BCR)	1	0.565333	0.762579	0.86214	CALM1
R-HSA-8876725	Protein methylation	1	0.565333	0.762579	0.86214	CALM1
R-HSA-5607764	CLEC7A (Dectin-1) signaling	1	0.565333	0.762579	0.86214	CALM1
R-HSA-180024	DARPP-32 events	1	0.565333	0.762579	0.86214	CALM1
R-HSA-8978934	Metabolism of cofactors	1	0.565333	0.762579	0.86214	CALM1
R-HSA-5576892	Phase 0 - rapid depolarisation	1	0.565333	0.762579	0.86214	CALM1
R-HSA-2871809	FCERI mediated Ca+2 mobilization	1	0.565333	0.762579	0.86214	CALM1
R-HSA-1592230	Mitochondrial biogenesis	1	0.565333	0.762579	0.86214	CALM1
R-HSA-2151201	Transcriptional activation of mitochondrial biogenesis	1	0.565333	0.762579	0.86214	CALM1
R-HSA-111932	CaMK IV-mediated phosphorylation of CREB	1	0.565333	0.762579	0.86214	CALM1
R-HSA-111933	Calmodulin induced events	1	0.565333	0.762579	0.86214	CALM1
R-HSA-111996	Ca-dependent events	1	0.565333	0.762579	0.86214	CALM1
R-HSA-111997	CaM pathway	1	0.565333	0.762579	0.86214	CALM1
R-HSA-1489509	DAG and IP3 signaling	1	0.565333	0.762579	0.86214	CALM1
R-HSA-442729	CREB1 phosphorylation through the activation of CaMKII/CaMKK/CaMKIV cascasde	1	0.565333	0.762579	0.86214	CALM1
R-HSA-9619229	Activation of RAC1 downstream of NMDARs	1	0.565333	0.762579	0.86214	CALM1
R-HSA-451326	Activation of kainate receptors upon glutamate binding	1	0.565333	0.762579	0.86214	CALM1
R-HSA-111931	PKA-mediated phosphorylation of CREB	1	0.565333	0.762579	0.86214	CALM1
R-HSA-163615	PKA activation	1	0.565333	0.762579	0.86214	CALM1
R-HSA-442720	CREB1 phosphorylation through the activation of Adenylate Cyclase	1	0.565333	0.762579	0.86214	CALM1
R-HSA-5218921	VEGFR2 mediated cell proliferation	1	0.565333	0.762579	0.86214	CALM1
R-HSA-5607763	CLEC7A (Dectin-1) induces NFAT activation	1	0.565333	0.762579	0.86214	CALM1
R-HSA-983695	Antigen activates B Cell Receptor (BCR) leading to generation of second messengers	1	0.565333	0.762579	0.86214	CALM1
R-HSA-1483249	Inositol phosphate metabolism	1	0.565333	0.762579	0.86214	CALM1
R-HSA-1855204	Synthesis of IP3 and IP4 in the cytosol	1	0.565333	0.762579	0.86214	CALM1
R-HSA-425561	Sodium/Calcium exchangers	1	0.565333	0.762579	0.86214	CALM1
R-HSA-442742	CREB1 phosphorylation through NMDA receptor-mediated activation of RAS signaling	1	0.565333	0.762579	0.86214	CALM1
R-HSA-9022692	Regulation of MECP2 expression and activity	1	0.565333	0.762579	0.86214	CALM1
R-HSA-1474151	Tetrahydrobiopterin (BH4) synthesis, recycling, salvage and regulation	1	0.565333	0.762579	0.86214	CALM1
R-HSA-438066	Unblocking of NMDA receptors, glutamate binding and activation	1	0.565333	0.762579	0.86214	CALM1
R-HSA-442982	Ras activation upon Ca2+ influx through NMDA receptor	1	0.565333	0.762579	0.86214	CALM1
R-HSA-451306	Ionotropic activity of kainate receptors	1	0.565333	0.762579	0.86214	CALM1
R-HSA-451308	Activation of Ca-permeable Kainate Receptor	1	0.565333	0.762579	0.86214	CALM1
R-HSA-9617324	Negative regulation of NMDA receptor-mediated neuronal transmission	1	0.565333	0.762579	0.86214	CALM1
R-HSA-9620244	Long-term potentiation	1	0.565333	0.762579	0.86214	CALM1
R-HSA-2025928	Calcineurin activates NFAT	1	0.565333	0.762579	0.86214	CALM1
R-HSA-9005891	Loss of function of MECP2 in Rett syndrome	1	0.565333	0.762579	0.86214	CALM1
R-HSA-9005895	Pervasive developmental disorders	1	0.565333	0.762579	0.86214	CALM1
R-HSA-5673000	RAF activation	1	0.565333	0.762579	0.86214	CALM1
R-HSA-9022535	Loss of phosphorylation of MECP2 at T308	1	0.565333	0.762579	0.86214	CALM1
R-HSA-111957	Cam-PDE 1 activation	1	0.565333	0.762579	0.86214	CALM1
R-HSA-556833	Metabolism of lipids	25	-0.200352	-0.656866	0.865079	MLYCD/PCCA/PLD3/AGPAT1/PTGR1/STS/GSTM4/BDH2/CYP2U1/ACSS3/ALDH3A2/DBI/HACD1/EHHADH/CAV1/SRD5A2/ACOX2/ETNK2/SPTLC3/CYP27A1/PTGDS/CYP4B1
R-HSA-977068	Termination of O-glycan biosynthesis	1	0.562667	0.758982	0.866255	ST6GALNAC4
R-HSA-74259	Purine catabolism	1	-0.56	-0.753207	0.872093
R-HSA-198933	Immunoregulatory interactions between a Lymphoid and a non-Lymphoid cell	3	-0.376419	-0.692268	0.872274	CD40/COL17A1
R-HSA-4420097	VEGFA-VEGFR2 Pathway	3	0.340483	0.698027	0.872576	THEM4/CALM1/CAV1
R-HSA-5218920	VEGFR2 mediated vascular permeability	3	0.340483	0.698027	0.872576	THEM4/CALM1/CAV1
R-HSA-157118	Signaling by NOTCH	3	0.340623	0.698315	0.872576	TACC3/STAT1
R-HSA-9012852	Signaling by NOTCH3	3	0.340623	0.698315	0.872576	TACC3/STAT1
R-HSA-909733	Interferon alpha/beta signaling	3	0.343164	0.703523	0.872576	STAT1/IFIT1/IFI6
R-HSA-390918	Peroxisomal lipid metabolism	4	-0.353457	-0.703845	0.876093	ALDH3A2/EHHADH/ACOX2
R-HSA-9609507	Protein localization	4	-0.353457	-0.703845	0.876093	ALDH3A2/EHHADH/ACOX2
R-HSA-373753	Nephrin family interactions	1	0.554667	0.74819	0.876543	MAGI2
R-HSA-170660	Adenylate cyclase activating pathway	1	-0.557333	-0.74962	0.877907
R-HSA-170670	Adenylate cyclase inhibitory pathway	1	-0.557333	-0.74962	0.877907
R-HSA-977443	GABA receptor activation	1	-0.557333	-0.74962	0.877907
R-HSA-977444	GABA B receptor activation	1	-0.557333	-0.74962	0.877907
R-HSA-991365	Activation of GABAB receptors	1	-0.557333	-0.74962	0.877907
R-HSA-2682334	EPH-Ephrin signaling	2	0.411765	0.714238	0.878641	LIMK2/EFNB1
R-HSA-3928662	EPHB-mediated forward signaling	2	0.411765	0.714238	0.878641	LIMK2/EFNB1
R-HSA-73863	RNA Polymerase I Transcription Termination	2	0.409091	0.7096	0.881068	TWISTNB/CAVIN1
R-HSA-6802952	Signaling by BRAF and RAF fusions	2	-0.435829	-0.709015	0.883249	VCL
R-HSA-6802957	Oncogenic MAPK signaling	2	-0.435829	-0.709015	0.883249	VCL
R-HSA-6802946	Signaling by moderate kinase activity BRAF mutants	2	-0.435829	-0.709015	0.883249	VCL
R-HSA-6802949	Signaling by RAS mutants	2	-0.435829	-0.709015	0.883249	VCL
R-HSA-6802955	Paradoxical activation of RAF signaling by kinase inactive BRAF	2	-0.435829	-0.709015	0.883249	VCL
R-HSA-9649948	Signaling downstream of RAS mutants	2	-0.435829	-0.709015	0.883249	VCL
R-HSA-5627123	RHO GTPases activate PAKs	2	-0.435829	-0.709015	0.883249	MYLK
R-HSA-202131	Metabolism of nitric oxide: eNOS activation and regulation	2	-0.435829	-0.709015	0.883249	CAV1
R-HSA-203615	eNOS activation	2	-0.435829	-0.709015	0.883249	CAV1
R-HSA-425393	Transport of inorganic cations/anions and amino acids/oligopeptides	2	-0.435829	-0.709015	0.883249	SLC15A2
R-HSA-112043	PLC beta mediated events	2	-0.435829	-0.709015	0.883249	GNAO1
R-HSA-1643685	Disease	19	-0.198283	-0.615519	0.884841	CALM1/CYP2U1/SPON1/SBSPON/LARGE1/VCL/TCN2/PPP1R3C/MAMLD1/CYP27A1/SYT1/ADAMTSL1
R-HSA-983189	Kinesins	1	0.549333	0.740996	0.886831	TUBA4A
R-HSA-3371497	HSP90 chaperone cycle for steroid hormone receptors (SHR)	1	0.549333	0.740996	0.886831	TUBA4A
R-HSA-6811436	COPI-independent Golgi-to-ER retrograde traffic	1	0.549333	0.740996	0.886831	TUBA4A
R-HSA-8852276	The role of GTSE1 in G2/M progression after G2 checkpoint	1	0.549333	0.740996	0.886831	TUBA4A
R-HSA-190840	Microtubule-dependent trafficking of connexons from Golgi to the plasma membrane	1	0.549333	0.740996	0.886831	TUBA4A
R-HSA-190872	Transport of connexons to the plasma membrane	1	0.549333	0.740996	0.886831	TUBA4A
R-HSA-389958	Cooperation of Prefoldin and TriC/CCT in actin and tubulin folding	1	0.549333	0.740996	0.886831	TUBA4A
R-HSA-389960	Formation of tubulin folding intermediates by CCT/TriC	1	0.549333	0.740996	0.886831	TUBA4A
R-HSA-389977	Post-chaperonin tubulin folding pathway	1	0.549333	0.740996	0.886831	TUBA4A
R-HSA-437239	Recycling pathway of L1	1	0.549333	0.740996	0.886831	TUBA4A
R-HSA-8955332	Carboxyterminal post-translational modifications of tubulin	1	0.549333	0.740996	0.886831	TUBA4A
R-HSA-9609736	Assembly and cell surface presentation of NMDA receptors	1	0.549333	0.740996	0.886831	TUBA4A
R-HSA-389957	Prefoldin mediated transfer of substrate to CCT/TriC	1	0.549333	0.740996	0.886831	TUBA4A
R-HSA-163685	Integration of energy metabolism	2	0.403743	0.700325	0.88835	AGPAT1/KCNB1
R-HSA-8957275	Post-translational protein phosphorylation	3	-0.364611	-0.670552	0.889408	WFS1/CHRDL1
R-HSA-4641262	Disassembly of the destruction complex and recruitment of AXIN to the membrane	2	-0.430481	-0.700315	0.890017	CAV1
R-HSA-428157	Sphingolipid metabolism	3	-0.36193	-0.665622	0.892523	ALDH3A2/SPTLC3
R-HSA-6806834	Signaling by MET	3	-0.357618	-0.657692	0.894081	ITGA3/LAMB3
R-HSA-8874081	MET activates PTK2 signaling	3	-0.357618	-0.657692	0.894081	ITGA3/LAMB3
R-HSA-8875878	MET promotes cell motility	3	-0.357618	-0.657692	0.894081	ITGA3/LAMB3
R-HSA-1592389	Activation of Matrix Metalloproteinases	1	0.546667	0.737399	0.895062	SPOCK3
R-HSA-8951664	Neddylation	5	-0.302738	-0.652425	0.89726	FBXO31/FBXL7/CCDC8/FBXO17
R-HSA-390247	Beta-oxidation of very long chain fatty acids	2	0.398396	0.691049	0.898058	MLYCD/EHHADH
R-HSA-2142816	Synthesis of (16-20)-hydroxyeicosatetraenoic acids (HETE)	1	0.544	0.733802	0.901235	CYP2U1
R-HSA-5579011	Defective CYP2U1 causes Spastic paraplegia 56, autosomal recessive (SPG56)	1	0.544	0.733802	0.901235	CYP2U1
R-HSA-1280215	Cytokine Signaling in Immune system	13	0.160262	0.577879	0.901554	HGF/VCAM1/THEM4/STAT1/HNRNPDL/DUSP3/IFIT1/CALM1/CD40/VCL/IFI6/MT2A
R-HSA-5673001	RAF/MAP kinase cascade	4	-0.337022	-0.671117	0.902332	CALM1/VCL/NCAM1
R-HSA-5684996	MAPK1/MAPK3 signaling	4	-0.337022	-0.671117	0.902332	CALM1/VCL/NCAM1
R-HSA-9013508	NOTCH3 Intracellular Domain Regulates Transcription	2	-0.419338	-0.682186	0.913706	MAMLD1
R-HSA-4411364	Binding of TCF/LEF:CTNNB1 to target gene promoters	2	0.387701	0.672497	0.917476	AXIN2/TCF7L1
R-HSA-194138	Signaling by VEGF	4	-0.327957	-0.653066	0.919825	CALM1/CAV1/PGF
R-HSA-8953854	Metabolism of RNA	6	-0.263058	-0.606074	0.925393	GNL3/NOP58/NXF1/SMG6/APOBEC3C
R-HSA-9607240	FLT3 Signaling	5	-0.286183	-0.616748	0.926027	CALM1/VCL/NCAM1
R-HSA-5653656	Vesicle-mediated transport	13	-0.201829	-0.568647	0.933251	CNIH1/CHMP7/SYS1/EPN1/CALM1/TUBA4A/GJC1/RAB7B/DENND2B/COPZ2/RAB9B/SYT1
R-HSA-112303	Electric Transmission Across Gap Junctions	1	0.530667	0.715817	0.940329	GJC1
R-HSA-112307	Transmission across Electrical Synapses	1	0.530667	0.715817	0.940329	GJC1
R-HSA-5173105	O-linked glycosylation	8	-0.234661	-0.576972	0.943079	B3GNT9/ST6GALNAC4/SPON1/SBSPON/LARGE1/ADAMTSL1
R-HSA-9018519	Estrogen-dependent gene expression	1	-0.528	-0.710167	0.947674
R-HSA-75105	Fatty acyl-CoA biosynthesis	1	-0.52	-0.699407	0.957364
R-HSA-75876	Synthesis of very long-chain fatty acyl-CoAs	1	-0.52	-0.699407	0.957364
R-HSA-1280218	Adaptive Immune System	12	-0.18487	-0.511651	0.958853	CTSB/FBXO31/FBXL7/CALM1/TUBA4A/CD40/RILP/COL17A1/FBXO17
R-HSA-389599	Alpha-oxidation of phytanate	1	0.52	0.701428	0.960905	ALDH3A2
R-HSA-9603798	Class I peroxisomal membrane protein import	1	0.52	0.701428	0.960905	ALDH3A2
R-HSA-9609523	Insertion of tail-anchored proteins into the endoplasmic reticulum membrane	1	0.52	0.701428	0.960905	ALDH3A2
R-HSA-6811440	Retrograde transport at the Trans-Golgi-Network	2	-0.382735	-0.622641	0.962775	RAB9B
R-HSA-400685	Sema4D in semaphorin signaling	2	0.363636	0.630756	0.968447	LIMK2/RRAS
R-HSA-1234174	Cellular response to hypoxia	1	0.512	0.690637	0.973251	AJUBA
R-HSA-1234176	Oxygen-dependent proline hydroxylation of Hypoxia-inducible Factor Alpha	1	0.512	0.690637	0.973251	AJUBA
R-HSA-5668541	TNFR2 non-canonical NF-kB pathway	1	0.509333	0.68704	0.973251	CD40
R-HSA-5676594	TNF receptor superfamily (TNFSF) members mediating non-canonical NF-kB pathway	1	0.509333	0.68704	0.973251	CD40
R-HSA-392499	Metabolism of proteins	39	-0.143006	-0.518194	0.975956	FBXO31/B3GNT9/STS/CST3/AXIN2/FBXL7/CALM1/ST6GALNAC4/TUBA4A/SPON1/RAB7B/SBSPON/WFS1/LARGE1/ST3GAL5/ST8SIA1/CES1/F10/COPZ2/RAB9B/CCDC8/GNAO1/CHRDL1/IGF1/FBXO17/ADAMTSL1/ANPEP
R-HSA-140875	Common Pathway of Fibrin Clot Formation	2	0.358289	0.62148	0.980583	SERPINE2/F10
R-HSA-140877	Formation of Fibrin Clot (Clotting Cascade)	2	0.358289	0.62148	0.980583	SERPINE2/F10
R-HSA-140837	Intrinsic Pathway of Fibrin Clot Formation	2	0.358289	0.62148	0.980583	SERPINE2/F10
R-HSA-163841	Gamma carboxylation, hypusine formation and arylsulfatase activation	2	-0.360963	-0.587221	0.981387	F10
R-HSA-8854214	TBC/RABGAPs	1	-0.506667	-0.681473	0.984496
R-HSA-210991	Basigin interactions	2	-0.352941	-0.574172	0.989848	CAV1
R-HSA-425397	Transport of vitamins, nucleosides, and related molecules	1	-0.504	-0.677886	0.992248
R-HSA-879518	Transport of organic anions	1	-0.504	-0.677886	0.992248
