# Supplementary material for: Impact TMPRSS2–ERG Molecular Subtype on Prostate Cancer Recurrence
Source: Life (Basel). 2021 Jun 21;11(6):588. doi: 10.3390/life11060588 (PMC8234735; doi:10.3390/life11060588)
Supplement: Supplementary file 1 [file life-11-00588-s001.zip › Supplementary/Supplementary _Table_3.xlsx]

## Sheet: Models
Russian cohort	Sensitivity	Specificity	Accuracy	Kappa	AUC	score Russian cohort	TCGA cohort	Sensitivity	Specificity	Accuracy	Kappa	AUC	score TCGA		Overall score
GNL3_QSOX2_SSPO_SYS1	1	1	1	1	1	4	GNL3_QSOX2_SSPO_SYS1	0.56	0.87	0.81	0.77	0.87	3.07		7.07
GNL3_SSPO_SYS1	1	1	1	1	1	4	GNL3_SSPO_SYS1	0.562	0.786	0.724	0.712	0.656	2.716		6.716
ODF2_GNL3_QSOX2_SYS1	1	0.909	0.944	0.941	0.955	3.805	ODF2_GNL3_QSOX2_SYS1	0.562	0.86	0.78	0.771	0.709	2.902		6.707
ODF2_GNL3_SYS1	1	0.917	0.947	0.944	0.958	3.819	ODF2_GNL3_SYS1	0.538	0.854	0.778	0.77	0.686	2.848		6.667
ZNF302_ODF2_GNL3	1	0.818	0.889	0.882	0.961	3.661	ZNF302_ODF2_GNL3	0.6	0.818	0.763	0.753	0.709	2.88		6.541
ODF2_QSOX2_SSPO_SYS1	0.857	0.818	0.833	0.823	0.844	3.342	ODF2_QSOX2_SSPO_SYS1	0.6	0.939	0.859	0.855	0.741	3.135		6.477
ODF2_PAXBP1_GNL3_SSPO	0.857	1	0.944	0.941	0.974	3.772	ODF2_PAXBP1_GNL3_SSPO	0.333	0.902	0.75	0.743	0.65	2.628		6.4
ZNF302_GNL3_SSPO_SYS1	1	1	1	1	1	4	ZNF302_GNL3_SSPO_SYS1	0.333	0.791	0.672	0.66	0.563	2.347		6.347
ODF2_PAXBP1_QSOX2	0.714	0.917	0.842	0.834	0.839	3.304	ODF2_PAXBP1_QSOX2	0.533	0.933	0.833	0.829	0.735	3.03		6.334
GNL3_QSOX2_SYS1	1	1	1	1	1	4	GNL3_QSOX2_SYS1	0.25	0.8	0.684	0.675	0.581	2.306		6.306
ODF2_GNL3_SSPO_SYS1	0.833	0.909	0.882	0.876	0.939	3.557	ODF2_GNL3_SSPO_SYS1	0.333	0.956	0.8	0.796	0.654	2.739		6.296
ZNF302_ODF2_GNL3_QSOX2	0.857	0.909	0.889	0.882	0.922	3.57	ZNF302_ODF2_GNL3_QSOX2	0.375	0.911	0.77	0.764	0.665	2.715		6.285
ODF2_PAXBP1_GNL3_QSOX2	0.833	0.909	0.882	0.876	0.924	3.542	ODF2_PAXBP1_GNL3_QSOX2	0.412	0.913	0.778	0.771	0.643	2.739		6.281
ZNF302_ODF2_GNL3_SSPO	0.857	1	0.944	0.941	0.961	3.759	ZNF302_ODF2_GNL3_SSPO	0.312	0.875	0.714	0.705	0.626	2.518		6.277
ZNF302_ODF2_PAXBP1_GNL3	0.857	1	0.938	0.934	0.952	3.743	ZNF302_ODF2_PAXBP1_GNL3	0.286	0.891	0.75	0.744	0.602	2.523		6.266
ODF2_QSOX2_SYS1	0.857	0.818	0.833	0.823	0.883	3.381	ODF2_QSOX2_SYS1	0.538	0.868	0.784	0.777	0.697	2.88		6.261
ODF2_PAXBP1_QSOX2_SSPO	0.857	0.833	0.842	0.833	0.857	3.38	ODF2_PAXBP1_QSOX2_SSPO	0.571	0.814	0.754	0.745	0.725	2.855		6.235
QSOX2_SYS1	0.857	0.833	0.842	0.833	0.905	3.428	QSOX2_SYS1	0.625	0.771	0.734	0.723	0.686	2.805		6.233
ZNF302_ODF2_GNL3_SYS1	0.857	0.909	0.889	0.882	0.948	3.596	ZNF302_ODF2_GNL3_SYS1	0.267	0.932	0.763	0.758	0.673	2.63		6.226
ZNF302_ODF2_QSOX2	0.571	1	0.824	0.815	0.764	3.15	ZNF302_ODF2_QSOX2	0.538	0.925	0.83	0.825	0.763	3.051		6.201
ZNF302_GNL3_QSOX2_SYS1	0.833	0.909	0.882	0.876	0.947	3.565	ZNF302_GNL3_QSOX2_SYS1	0.467	0.822	0.733	0.724	0.621	2.634		6.199
QSOX2_SSPO_SYS1	0.857	1	0.944	0.941	0.903	3.701	QSOX2_SSPO_SYS1	0.375	0.83	0.714	0.705	0.582	2.492		6.193
ZNF302_QSOX2_SSPO_SYS1	1	0.833	0.889	0.882	0.917	3.632	ZNF302_QSOX2_SSPO_SYS1	0.308	0.909	0.772	0.767	0.577	2.561		6.193
ODF2_SSPO_SYS1	0.857	0.818	0.833	0.823	0.883	3.381	ODF2_SSPO_SYS1	0.438	0.909	0.783	0.777	0.676	2.8		6.181
ZNF302_ODF2_SYS1	0.833	0.833	0.833	0.824	0.889	3.379	ZNF302_ODF2_SYS1	0.308	0.978	0.828	0.825	0.674	2.785		6.164
ZNF302_ODF2_PAXBP1	0.714	1	0.889	0.883	0.805	3.402	ZNF302_ODF2_PAXBP1	0.308	0.935	0.797	0.793	0.678	2.714		6.116
PAXBP1_GNL3_QSOX2_SYS1	1	0.818	0.889	0.882	0.909	3.609	PAXBP1_GNL3_QSOX2_SYS1	0.333	0.857	0.741	0.734	0.577	2.501		6.11
ZNF302_PAXBP1_QSOX2_SYS1	0.857	0.917	0.895	0.889	0.929	3.592	ZNF302_PAXBP1_QSOX2_SYS1	0.385	0.822	0.724	0.716	0.587	2.51		6.102
PAXBP1_GNL3_SSPO	0.714	1	0.895	0.89	0.929	3.533	PAXBP1_GNL3_SSPO	0.267	0.95	0.764	0.759	0.588	2.564		6.097
ODF2_PAXBP1_GNL3_SYS1	1	0.818	0.889	0.882	0.909	3.609	ODF2_PAXBP1_GNL3_SYS1	0.267	0.884	0.724	0.717	0.619	2.487		6.096
ODF2_SYS1	1	0.833	0.895	0.888	0.917	3.638	ODF2_SYS1	0.231	0.894	0.75	0.745	0.577	2.447		6.085
PAXBP1_GNL3_QSOX2	0.857	0.917	0.895	0.889	0.869	3.532	PAXBP1_GNL3_QSOX2	0.417	0.795	0.714	0.705	0.615	2.532		6.064
GNL3_QSOX2_SSPO	0.857	0.909	0.889	0.882	0.89	3.538	GNL3_QSOX2_SSPO	0.267	0.907	0.741	0.735	0.608	2.517		6.055
ZNF302_PAXBP1_GNL3_SYS1	1	0.917	0.947	0.944	0.958	3.819	ZNF302_PAXBP1_GNL3_SYS1	0.214	0.837	0.684	0.676	0.507	2.234		6.053
ODF2_PAXBP1_QSOX2_SYS1	0.833	0.909	0.882	0.876	0.879	3.497	ODF2_PAXBP1_QSOX2_SYS1	0.375	0.844	0.721	0.712	0.622	2.553		6.05
SSPO_SYS1	0.714	0.909	0.833	0.824	0.799	3.246	SSPO_SYS1	0.562	0.809	0.746	0.736	0.696	2.803		6.049
ZNF302_GNL3_SSPO	0.857	1	0.944	0.941	0.909	3.707	ZNF302_GNL3_SSPO	0.286	0.826	0.7	0.691	0.531	2.334		6.041
ZNF302_GNL3_QSOX2_SSPO	0.857	0.9	0.882	0.875	0.907	3.539	ZNF302_GNL3_QSOX2_SSPO	0.312	0.86	0.712	0.703	0.581	2.456		5.995
ZNF302_ODF2_SSPO_SYS1	0.857	0.8	0.824	0.812	0.807	3.276	ZNF302_ODF2_SSPO_SYS1	0.438	0.867	0.754	0.746	0.66	2.711		5.987
ZNF302_PAXBP1_GNL3_SSPO	0.833	0.917	0.889	0.883	0.938	3.571	ZNF302_PAXBP1_GNL3_SSPO	0.25	0.891	0.726	0.719	0.556	2.416		5.987
ODF2_GNL3_SSPO	0.857	0.833	0.842	0.833	0.845	3.368	ODF2_GNL3_SSPO	0.353	0.894	0.75	0.743	0.62	2.61		5.978
ODF2_GNL3_QSOX2	0.714	0.909	0.833	0.824	0.844	3.291	ODF2_GNL3_QSOX2	0.562	0.745	0.698	0.685	0.686	2.678		5.969
ZNF302_ODF2_PAXBP1_SSPO	0.667	0.909	0.824	0.815	0.788	3.179	ZNF302_ODF2_PAXBP1_SSPO	0.438	0.896	0.781	0.775	0.677	2.786		5.965
ZNF302_SSPO_SYS1	0.857	0.8	0.824	0.812	0.907	3.376	ZNF302_SSPO_SYS1	0.333	0.884	0.741	0.734	0.629	2.58		5.956
ODF2_PAXBP1_GNL3	0.857	1	0.941	0.938	0.907	3.702	ODF2_PAXBP1_GNL3	0.25	0.809	0.667	0.656	0.538	2.253		5.955
ODF2_GNL3_QSOX2_SSPO	0.714	1	0.889	0.883	0.818	3.415	ODF2_GNL3_QSOX2_SSPO	0.333	0.848	0.721	0.713	0.627	2.521		5.936
ZNF302_ODF2_SSPO	0.571	1	0.833	0.826	0.747	3.144	ZNF302_ODF2_SSPO	0.571	0.792	0.742	0.732	0.688	2.783		5.927
ZNF302_GNL3_SYS1	0.833	0.917	0.889	0.883	0.938	3.571	ZNF302_GNL3_SYS1	0.312	0.814	0.678	0.667	0.563	2.356		5.927
ZNF302_ODF2_QSOX2_SYS1	0.833	0.833	0.833	0.824	0.882	3.372	ZNF302_ODF2_QSOX2_SYS1	0.357	0.844	0.729	0.721	0.617	2.539		5.911
ZNF302_QSOX2_SYS1	0.857	0.818	0.833	0.823	0.831	3.329	ZNF302_QSOX2_SYS1	0.357	0.854	0.742	0.735	0.631	2.577		5.906
PAXBP1_GNL3_QSOX2_SSPO	0.857	0.818	0.833	0.823	0.89	3.388	PAXBP1_GNL3_QSOX2_SSPO	0.25	0.909	0.733	0.727	0.629	2.515		5.903
ZNF302_PAXBP1_GNL3_QSOX2	0.857	0.917	0.895	0.889	0.869	3.532	ZNF302_PAXBP1_GNL3_QSOX2	0.235	0.891	0.714	0.707	0.535	2.368		5.9
ODF2_SSPO	0.5	1	0.833	0.828	0.729	3.057	ODF2_SSPO	0.538	0.844	0.776	0.768	0.691	2.841		5.898
ZNF302_QSOX2	0.667	1	0.882	0.877	0.773	3.317	ZNF302_QSOX2	0.375	0.867	0.738	0.729	0.586	2.557		5.874
ODF2_GNL3	0.857	0.8	0.824	0.812	0.879	3.348	ODF2_GNL3	0.286	0.854	0.726	0.719	0.653	2.512		5.86
ODF2_PAXBP1_SYS1	0.857	0.833	0.842	0.833	0.881	3.404	ODF2_PAXBP1_SYS1	0.231	0.86	0.714	0.707	0.623	2.421		5.825
PAXBP1_GNL3_SSPO_SYS1	0.833	0.833	0.833	0.824	0.813	3.303	PAXBP1_GNL3_SSPO_SYS1	0.308	0.878	0.758	0.753	0.571	2.51		5.813
PAXBP1_QSOX2_SYS1	0.857	0.818	0.833	0.823	0.831	3.329	PAXBP1_QSOX2_SYS1	0.533	0.688	0.651	0.635	0.627	2.483		5.812
ZNF302_PAXBP1	0.833	0.909	0.882	0.876	0.841	3.459	ZNF302_PAXBP1	0.267	0.826	0.689	0.679	0.569	2.341		5.8
ZNF302_ODF2_QSOX2_SSPO	0.571	0.909	0.778	0.767	0.76	3.007	ZNF302_ODF2_QSOX2_SSPO	0.438	0.905	0.776	0.769	0.671	2.783		5.79
PAXBP1_QSOX2_SSPO_SYS1	0.571	0.917	0.789	0.78	0.815	3.083	PAXBP1_QSOX2_SSPO_SYS1	0.438	0.844	0.738	0.728	0.656	2.666		5.749
ZNF302_PAXBP1_QSOX2	0.714	0.909	0.833	0.824	0.773	3.22	ZNF302_PAXBP1_QSOX2	0.357	0.837	0.719	0.71	0.607	2.511		5.731
ZNF302_GNL3	0.857	0.818	0.833	0.823	0.89	3.388	ZNF302_GNL3	0.267	0.826	0.689	0.679	0.567	2.339		5.727
ZNF302_GNL3_QSOX2	0.667	0.909	0.824	0.815	0.818	3.209	ZNF302_GNL3_QSOX2	0.312	0.87	0.726	0.718	0.598	2.498		5.707
ZNF302_PAXBP1_QSOX2_SSPO	0.571	1	0.842	0.836	0.768	3.175	ZNF302_PAXBP1_QSOX2_SSPO	0.294	0.886	0.721	0.713	0.622	2.515		5.69
ZNF302_ODF2_PAXBP1_SYS1	0.714	0.909	0.833	0.824	0.838	3.285	ZNF302_ODF2_PAXBP1_SYS1	0.214	0.886	0.724	0.718	0.582	2.4		5.685
ZNF302_QSOX2_SSPO	0.571	1	0.842	0.836	0.798	3.205	ZNF302_QSOX2_SSPO	0.267	0.867	0.717	0.709	0.602	2.445		5.65
GNL3_SSPO	0.857	0.833	0.842	0.833	0.929	3.452	GNL3_SSPO	0.25	0.783	0.645	0.633	0.531	2.197		5.649
ZNF302_SYS1	0.714	1	0.889	0.883	0.831	3.428	ZNF302_SYS1	0.267	0.795	0.661	0.65	0.508	2.22		5.648
ODF2_PAXBP1_SSPO_SYS1	0.714	0.833	0.789	0.777	0.869	3.193	ODF2_PAXBP1_SSPO_SYS1	0.308	0.829	0.704	0.695	0.6	2.432		5.625
PAXBP1_QSOX2	0.833	0.818	0.824	0.813	0.78	3.244	PAXBP1_QSOX2	0.267	0.854	0.696	0.687	0.56	2.368		5.612
PAXBP1_SSPO_SYS1	0.714	0.917	0.842	0.834	0.845	3.31	PAXBP1_SSPO_SYS1	0.25	0.825	0.661	0.649	0.561	2.285		5.595
GNL3_QSOX2	0.833	0.8	0.812	0.801	0.867	3.301	GNL3_QSOX2	0.25	0.844	0.689	0.679	0.512	2.285		5.586
ODF2_QSOX2	0.571	0.9	0.765	0.752	0.664	2.887	ODF2_QSOX2	0.438	0.867	0.754	0.746	0.647	2.698		5.585
ZNF302_PAXBP1_SYS1	0.714	0.909	0.833	0.824	0.786	3.233	ZNF302_PAXBP1_SYS1	0.25	0.867	0.705	0.697	0.524	2.338		5.571
ODF2_PAXBP1_SSPO	0.571	1	0.833	0.826	0.792	3.189	ODF2_PAXBP1_SSPO	0.231	0.848	0.712	0.705	0.579	2.363		5.552
QSOX2_SSPO	0.571	0.909	0.778	0.767	0.734	2.981	QSOX2_SSPO	0.286	0.87	0.733	0.727	0.661	2.544		5.525
ZNF302_SSPO	0.571	1	0.842	0.836	0.768	3.175	ZNF302_SSPO	0.267	0.837	0.69	0.68	0.555	2.339		5.514
ODF2_QSOX2_SSPO	0.667	0.667	0.667	0.647	0.771	2.752	ODF2_QSOX2_SSPO	0.562	0.766	0.714	0.702	0.681	2.711		5.463
ZNF302_ODF2_PAXBP1_QSOX2	0.667	0.636	0.647	0.626	0.682	2.611	ZNF302_ODF2_PAXBP1_QSOX2	0.429	0.875	0.774	0.768	0.67	2.742		5.353
ZNF302_PAXBP1_SSPO_SYS1	0.571	0.917	0.789	0.78	0.768	3.036	ZNF302_PAXBP1_SSPO_SYS1	0.25	0.8	0.656	0.644	0.52	2.214		5.25
ODF2_PAXBP1	0.571	0.909	0.778	0.767	0.74	2.987	ODF2_PAXBP1	0.214	0.8	0.672	0.663	0.54	2.217		5.204
PAXBP1_QSOX2_SSPO	0.571	0.727	0.667	0.647	0.656	2.601	PAXBP1_QSOX2_SSPO	0.294	0.907	0.733	0.726	0.64	2.567		5.168
ZNF302_ODF2	0.571	0.545	0.556	0.527	0.623	2.266	ZNF302_ODF2	0.438	0.884	0.763	0.755	0.641	2.718		4.984
ZNF302_PAXBP1_SSPO	0.333	0.917	0.722	0.713	0.653	2.616	ZNF302_PAXBP1_SSPO	0.25	0.833	0.672	0.662	0.568	2.313		4.929
PAXBP1_SSPO	0.571	0.636	0.611	0.587	0.604	2.398	PAXBP1_SSPO	0.25	0.886	0.717	0.709	0.543	2.388		4.786
PAXBP1_GNL3_SYS1	1	0.917	0.947	0.944	0.958	3.819	PAXBP1_GNL3_SYS1	0	0	0	0	0.487	0.487		4.306
GNL3_SYS1	1	0.917	0.947	0.944	0.958	3.819	GNL3_SYS1	0	0	0	0	0.432	0.432		4.251
ZNF302_PAXBP1_GNL3	0.857	0.917	0.895	0.889	0.94	3.603	ZNF302_PAXBP1_GNL3	0	0	0	0	0.5	0.5		4.103
PAXBP1_GNL3	0.833	0.909	0.882	0.876	0.924	3.542	PAXBP1_GNL3	0	0	0	0	0.477	0.477		4.019
PAXBP1_SYS1	0.857	0.778	0.812	0.8	0.825	3.26	PAXBP1_SYS1	0	0	0	0	0.435	0.435		3.695
